# Supplementary material for: Crystal structure of cyclo-bis­(μ4-2,2-di­allyl­malonato-κ6 O 1,O 3:O 3:O 1′,O 3′:O 1′)tetra­kis­(triphenyl­phosphane-κP)tetra­silver(I)
Source: Acta Crystallogr Sect E Struct Rep Online. 2014 Sep 10;70(Pt 10):174–7. doi: 10.1107/S1600536814019394 (PMC4257203; doi:10.1107/S1600536814019394)
Supplement: Supplementary file 1 [file e-70-00174-sup1.cif]

##############################################################################
#                                                                            #
# This CIF contains the data in a paper accepted for publication in          #
# Acta Crystallographica Section E. It conforms to the requirements of       #
# Notes for Authors for Acta Crystallographica Section E, and has been       #
# peer reviewed under the auspices of the IUCr Commission on Journals.       #
#                                                                            #
# Full details of the Crystallographic Information File format               #
# are given in the paper "The Crystallographic Information File (CIF):       #
# a New Standard Archive File for Crystallography" by S. R. Hall, F. H.      #
# Allen and I. D. Brown [Acta Cryst. (1991), A47, 655-685].                  #
#                                                                            #
# The current version of the core CIF dictionary is obtainable from          #
# ftp://ftp.iucr.org/pub/cif_core.dic.                                       #
#                                                                            #
# Software is freely available for graphical display of the structure(s)     #
# in this CIF. For information consult the CIF software page                 #
# http://www.iucr.org/resources/cif/software.                                #
#                                                                            #
# This file may be used for bona fide research purposes within the           #
# scientific community so long as proper attribution is given to the journal # 
# article from which it was obtained.                                        #
#                                                                            #
##############################################################################
data_I
_database_code_depnum_ccdc_archive 'CCDC 1021407'
_audit_creation_method     SHELXL-2013
_journal_date_recd_electronic     2014-08-08
_journal_date_accepted     2014-08-27
_journal_name_full     'Acta Crystallographica, Section E'
_journal_year     2014
_journal_volume     70
_journal_issue     10
_journal_page_first     174
_journal_page_last     177
_journal_paper_category     GM
_journal_paper_doi     10.1107/S1600536814019394
_journal_coeditor_code     WM5047
_publ_contact_author_name     'Heinrich Lang'
_publ_contact_author_address
;
Technische Universit\"at Chemnitz
Faculty of Natural Sciences
Institute of Chemistry
Inorganic Chemistry
09107 Chemnitz
Germany
;
_publ_contact_author_email     'heinrich.lang@chemie.tu-chemnitz.de'
_publ_contact_author_fax     '+49 371 531 21219'
_publ_contact_author_phone     '+49 371 531 21210'
_publ_section_title
;\
Crystal structure of
<i>cyclo</i>-bis(\m~4~-2,2-diallylmalonato-\k^6^<i>O</i>^1^,<i>O</i>^3^:\
<i>O</i>^3^:<i>O</i>^1'^,<i>O</i>^3'^:<i>O</i>^1'^)\
tetrakis(triphenylphosphane-\k<i>P</i>)tetrasilver(I)
;
_publ_section_title_footnote     .
loop_
    _publ_author_name
    _publ_author_footnote
    _publ_author_address
    'Frenzel, Peter' .
;
Technische Universit\"at Chemnitz
Faculty of Natural Sciences
Institute of Chemistry
Inorganic Chemistry
09107 Chemnitz
Germany
;
    'Jakob, Alexander' .
;
Technische Universit\"at Chemnitz
Faculty of Natural Sciences
Institute of Chemistry
Inorganic Chemistry
09107 Chemnitz
Germany
;
    'Schaarschmidt, Dieter' .
;
Technische Universit\"at Chemnitz
Faculty of Natural Sciences
Institute of Chemistry
Inorganic Chemistry
09107 Chemnitz
Germany
;
    'R\"uffer, Tobias' .
;
Technische Universit\"at Chemnitz
Faculty of Natural Sciences
Institute of Chemistry
Inorganic Chemistry
09107 Chemnitz
Germany
;
    'Lang, Heinrich' .
;
Technische Universit\"at Chemnitz
Faculty of Natural Sciences
Institute of Chemistry
Inorganic Chemistry
09107 Chemnitz
Germany
;
_publ_section_synopsis
;\
In the title compound, the silver(I) ions are coordinated by four
triphenylphosphane ligands and two 2,2-diallylmalonate anions in a
\m~4~-(\k^6^<i>O</i>^1^,<i>O</i>^3^:<i>O</i>^3^:<i>O</i>^1'^,<i>O</i>^3'^:\
<i>O</i>^1'^) mode, setting up an Ag~4~O~8~P~4~ core.
;
_chemical_name_systematic
;\
<i>cyclo</i>-Bis(\m~4~-2,2-diallylmalonato-
\k^6^<i>O</i>^1^,<i>O</i>^3^:<i>O</i>^3^:<i>O</i>^1'^,<i>O</i>^3'^:\
<i>O</i>^1'^)tetrakis(triphenylphosphane-\k<i>P</i>)tetrasilver(I)
;
_chemical_name_common     ?
_chemical_formula_moiety     'C90 H80 Ag4 O8 P4'
_chemical_formula_sum     'C90 H80 Ag4 O8 P4'
_chemical_formula_iupac     '[Ag4 (C9 H10 O4)2 (C18 H15 P)4]'
_chemical_formula_weight     1844.90
_chemical_melting_point     ?
_shelx_space_group_comment
;
The symmetry employed for this shelxl refinement is uniquely defined
by the following loop, which should always be used as a source of
symmetry information in preference to the above space-group names.
They are only intended as comments.
;
_space_group_crystal_system     tetragonal
_space_group_name_H-M_alt     'I -4'
_space_group_name_Hall     'I -4'
loop_
    _space_group_symop_operation_xyz
    'x, y, z'
    '-x, -y, z'
    'y, -x, -z'
    '-y, x, -z'
    'x+1/2, y+1/2, z+1/2'
    '-x+1/2, -y+1/2, z+1/2'
    'y+1/2, -x+1/2, -z+1/2'
    '-y+1/2, x+1/2, -z+1/2'
_cell_length_a     16.04620(10)
_cell_length_b     16.04620(10)
_cell_length_c     15.3337(2)
_cell_angle_alpha     90
_cell_angle_beta     90
_cell_angle_gamma     90
_cell_volume     3948.13(7)
_cell_formula_units_Z     2
_cell_measurement_reflns_used     14970
_cell_measurement_theta_min     3.2040
_cell_measurement_theta_max     28.4240
_cell_measurement_temperature     105
_exptl_crystal_description     'block'
_exptl_crystal_colour     'colourless'
_exptl_crystal_size_max     0.2
_exptl_crystal_size_mid     0.1
_exptl_crystal_size_min     0.1
_exptl_crystal_density_diffrn     1.552
_exptl_crystal_density_meas     ?
_exptl_crystal_density_method     ?
_exptl_crystal_F_000     1864
_exptl_absorpt_coefficient_mu     1.116
_exptl_absorpt_correction_type     multi-scan
_exptl_absorpt_process_details
;
(CrysAlis RED; Oxford Diffraction, 2006)
;
_shelx_estimated_absorpt_T_min     ?
_shelx_estimated_absorpt_T_max     ?
_exptl_absorpt_correction_T_min     0.90249
_exptl_absorpt_correction_T_max     1.00000
_exptl_special_details     ?
_diffrn_ambient_temperature     105
_diffrn_radiation_type     MoK\a
_diffrn_radiation_wavelength     0.71073
_diffrn_measurement_device_type     'Oxford Gemini S'
_diffrn_measurement_method     '\w scans'
_diffrn_detector_area_resol_mean     ?
_diffrn_reflns_number     21141
_diffrn_reflns_av_R_equivalents     0.0341
_diffrn_reflns_theta_min     3.134
_diffrn_reflns_theta_max     28.494
_diffrn_reflns_theta_full     25.242
_diffrn_measured_fraction_theta_max     0.946
_diffrn_measured_fraction_theta_full     0.998
_diffrn_reflns_limit_h_min     -19
_diffrn_reflns_limit_h_max     20
_diffrn_reflns_limit_k_min     -21
_diffrn_reflns_limit_k_max     21
_diffrn_reflns_limit_l_min     -19
_diffrn_reflns_limit_l_max     20
_diffrn_standards_number     2
_diffrn_standards_interval_count     50
_diffrn_standards_interval_time     5
_diffrn_standards_decay_%     0
_refine_special_details
;
Refinement of <i>F</i>^2^ against ALL reflections. The weighted <i>R</i>-factor
<i>wR</i> and goodness of fit <i>S</i> are based on <i>F</i>^2^, conventional
<i>R</i>-factors <i>R</i> are based on <i>F</i>, with <i>F</i> set to zero for
negative <i>F</i>^2^. The threshold expression of <i>F</i>^2^ >
\s(<i>F</i>^2^) is used only for calculating <i>R</i>-factors(gt) <i>etc</i>.
and is not relevant to the choice of reflections for refinement.
<i>R</i>-factors based on <i>F</i>^2^ are statistically about twice as large
as those based on <i>F</i>, and <i>R</i>-factors based on ALL data will be
even larger.
;
_reflns_number_total     4571
_reflns_number_gt     4425
_reflns_threshold_expression     I>2\s(I)
_refine_ls_structure_factor_coef     Fsqd
_refine_ls_matrix_type     full
_refine_ls_R_factor_all     0.0237
_refine_ls_R_factor_gt     0.0223
_refine_ls_wR_factor_gt     0.0471
_refine_ls_wR_factor_ref     0.0478
_refine_ls_goodness_of_fit_ref     1.044
_refine_ls_restrained_S_all     1.044
_refine_ls_number_reflns     4571
_refine_ls_number_parameters     240
_refine_ls_number_restraints     0
_refine_ls_hydrogen_treatment     constr
_refine_ls_weighting_scheme     calc
_refine_ls_weighting_details
              'w=1/[\s^2^(Fo^2^)+(0.0226P)^2^+1.5165P] where P=(Fo^2^+2Fc^2^)/3'
_atom_sites_solution_hydrogens     geom
_atom_sites_solution_primary     ?
_atom_sites_solution_secondary     ?
_refine_ls_shift/su_max     0.001
_refine_ls_shift/su_mean     0.000
_refine_diff_density_max     0.398
_refine_diff_density_min     -0.515
_refine_ls_extinction_method     none
_refine_ls_extinction_coef     .
_refine_ls_abs_structure_details
;
Flack <i>x</i> determined using 1620 quotients
[(<i>I</i>^+^)-(<i>I</i>^-^)]/[(<i>I</i>^+^)+(<i>I</i>^-^)]
(Parsons & Flack, 2004)
;
_refine_ls_abs_structure_Flack     -0.051(9)
loop_
    _atom_type_symbol
    _atom_type_description
    _atom_type_scat_dispersion_real
    _atom_type_scat_dispersion_imag
    _atom_type_scat_source
    'C' 'C' 0.0033 0.0016
                         'International Tables Vol C Tables 4.2.6.8 and 6.1.1.4'
    'H' 'H' 0.0000 0.0000
                         'International Tables Vol C Tables 4.2.6.8 and 6.1.1.4'
    'O' 'O' 0.0106 0.0060
                         'International Tables Vol C Tables 4.2.6.8 and 6.1.1.4'
    'P' 'P' 0.1023 0.0942
                         'International Tables Vol C Tables 4.2.6.8 and 6.1.1.4'
    'Ag' 'Ag' -0.8971 1.1015
                         'International Tables Vol C Tables 4.2.6.8 and 6.1.1.4'
_computing_data_collection
;
CrysAlis CCD (Oxford Diffraction, 2006)
;
_computing_cell_refinement
;
CrysAlis CCD (Oxford Diffraction, 2006)
;
_computing_data_reduction
;
CrysAlis RED (Oxford Diffraction, 2006)
;
_computing_structure_solution     'SHELXS2013 (Sheldrick, 2008)'
_computing_structure_refinement     'SHELXL2013 (Sheldrick, 2008)'
_computing_molecular_graphics
;
ORTEP-3 for Windows (Farrugia, 2012), SHELXTL (Sheldrick, 2008)
and
DIAMOND (Brandenburg, 1996)
;
_computing_publication_material
;
WinGX (Farrugia, 2012), publCIF (Westrip, 2010) and
<i>PLATON</i> (Spek, 2009)
;
loop_
    _atom_site_type_symbol
    _atom_site_label
    _atom_site_fract_x
    _atom_site_fract_y
    _atom_site_fract_z
    _atom_site_U_iso_or_equiv
    _atom_site_adp_type
    _atom_site_calc_flag
    _atom_site_occupancy
    _atom_site_disorder_assembly
    _atom_site_disorder_group
    C C1 0.42916(19) 0.52013(18) 1.13083(19) 0.0162(6) Uani d 1 . .
    C C2 0.5000 0.5000 1.1958(3) 0.0156(8) Uani d 1 . .
    C C3 0.4814(2) 0.4235(2) 1.2530(2) 0.0205(7) Uani d 1 . .
    H H3A 0.4329 0.4350 1.2889 0.025 Uiso calc 1 . .
    H H3B 0.4681 0.3765 1.2157 0.025 Uiso calc 1 . .
    C C4 0.5527(2) 0.4007(2) 1.3107(2) 0.0258(7) Uani d 1 . .
    H H4 0.6037 0.3908 1.2837 0.031 Uiso calc 1 . .
    C C5 0.5502(3) 0.3933(3) 1.3962(3) 0.0394(9) Uani d 1 . .
    H H5A 0.5005 0.4026 1.4259 0.047 Uiso calc 1 . .
    H H5B 0.5980 0.3787 1.4269 0.047 Uiso calc 1 . .
    C C6 0.3546(2) 0.17708(19) 0.9260(2) 0.0189(6) Uani d 1 . .
    C C7 0.3733(2) 0.2094(2) 0.8438(2) 0.0252(7) Uani d 1 . .
    H H7 0.4161 0.2480 0.8373 0.030 Uiso calc 1 . .
    C C8 0.3276(3) 0.1837(2) 0.7717(2) 0.0329(9) Uani d 1 . .
    H H8 0.3407 0.2047 0.7168 0.039 Uiso calc 1 . .
    C C9 0.2631(3) 0.1274(2) 0.7803(3) 0.0389(10) Uani d 1 . .
    H H9 0.2332 0.1102 0.7316 0.047 Uiso calc 1 . .
    C C10 0.2434(2) 0.0970(2) 0.8615(3) 0.0346(9) Uani d 1 . .
    H H10 0.1995 0.0597 0.8675 0.042 Uiso calc 1 . .
    C C11 0.2883(2) 0.1214(2) 0.9348(2) 0.0245(7) Uani d 1 . .
    H H11 0.2741 0.1007 0.9894 0.029 Uiso calc 1 . .
    C C12 0.52112(19) 0.17391(19) 0.9931(2) 0.0191(6) Uani d 1 . .
    C C13 0.58867(19) 0.21305(19) 1.0339(2) 0.0230(6) Uani d 1 . .
    H H13 0.5799 0.2591 1.0696 0.028 Uiso calc 1 . .
    C C14 0.6692(2) 0.1829(2) 1.0208(2) 0.0295(8) Uani d 1 . .
    H H14 0.7140 0.2080 1.0489 0.035 Uiso calc 1 . .
    C C15 0.6825(2) 0.1156(2) 0.9662(3) 0.0292(7) Uani d 1 . .
    H H15 0.7361 0.0952 0.9580 0.035 Uiso calc 1 . .
    C C16 0.6160(2) 0.0786(2) 0.9240(2) 0.0267(7) Uani d 1 . .
    H H16 0.6252 0.0339 0.8866 0.032 Uiso calc 1 . .
    C C17 0.5356(2) 0.1078(2) 0.9370(2) 0.0223(7) Uani d 1 . .
    H H17 0.4913 0.0829 0.9079 0.027 Uiso calc 1 . .
    C C18 0.38021(19) 0.14737(19) 1.1075(2) 0.0184(6) Uani d 1 . .
    C C19 0.3973(2) 0.0620(2) 1.1117(2) 0.0233(7) Uani d 1 . .
    H H19 0.4319 0.0376 1.0703 0.028 Uiso calc 1 . .
    C C20 0.3628(2) 0.0137(2) 1.1771(2) 0.0262(7) Uani d 1 . .
    H H20 0.3739 -0.0432 1.1794 0.031 Uiso calc 1 . .
    C C21 0.3121(2) 0.0500(2) 1.2389(2) 0.0258(7) Uani d 1 . .
    H H21 0.2889 0.0174 1.2828 0.031 Uiso calc 1 . .
    C C22 0.2956(2) 0.1343(2) 1.2362(2) 0.0264(7) Uani d 1 . .
    H H22 0.2616 0.1584 1.2784 0.032 Uiso calc 1 . .
    C C23 0.3297(2) 0.1832(2) 1.1707(2) 0.0207(7) Uani d 1 . .
    H H23 0.3187 0.2401 1.1690 0.025 Uiso calc 1 . .
    O O1 0.36944(13) 0.47026(13) 1.12166(14) 0.0186(5) Uani d 1 . .
    O O2 0.43925(14) 0.58622(14) 1.08654(14) 0.0209(5) Uani d 1 . .
    P P1 0.41682(5) 0.21258(5) 1.01855(5) 0.01656(16) Uani d 1 . .
    Ag Ag1 0.41599(2) 0.35747(2) 1.04012(2) 0.01949(7) Uani d 1 . .
loop_
    _atom_site_aniso_label
    _atom_site_aniso_U_11
    _atom_site_aniso_U_22
    _atom_site_aniso_U_33
    _atom_site_aniso_U_12
    _atom_site_aniso_U_13
    _atom_site_aniso_U_23
    C1 0.0177(16) 0.0146(15) 0.0163(14) 0.0002(11) 0.0004(12) -0.0030(11)
    C2 0.015(2) 0.016(2) 0.0154(19) -0.0020(16) 0.000 0.000
    C3 0.0228(17) 0.0192(16) 0.0195(15) -0.0003(12) 0.0021(12) -0.0004(12)
    C4 0.0282(19) 0.0209(17) 0.0284(18) 0.0034(13) -0.0007(14) 0.0035(14)
    C5 0.050(3) 0.036(2) 0.032(2) 0.0070(18) -0.0071(18) 0.0058(17)
    C6 0.0192(16) 0.0127(15) 0.0250(16) 0.0044(12) -0.0039(12) -0.0018(12)
    C7 0.0280(19) 0.0247(18) 0.0229(17) 0.0059(14) -0.0026(13) -0.0032(13)
    C8 0.039(2) 0.035(2) 0.0250(19) 0.0123(17) -0.0077(15) -0.0018(16)
    C9 0.044(2) 0.030(2) 0.042(2) 0.0116(17) -0.0237(18) -0.0141(17)
    C10 0.030(2) 0.0236(19) 0.050(2) 0.0006(15) -0.0192(18) 0.0006(16)
    C11 0.0211(16) 0.0192(16) 0.0332(19) 0.0003(12) -0.0092(13) 0.0005(13)
    C12 0.0180(16) 0.0188(16) 0.0204(15) -0.0011(12) -0.0030(12) 0.0062(12)
    C13 0.0220(16) 0.0202(15) 0.0270(16) -0.0026(11) -0.0015(14) 0.0025(14)
    C14 0.0206(17) 0.0303(19) 0.038(2) -0.0044(14) -0.0021(15) 0.0055(15)
    C15 0.0167(15) 0.0308(19) 0.040(2) 0.0026(12) 0.0062(16) 0.0078(17)
    C16 0.0252(18) 0.0231(18) 0.0318(18) 0.0028(14) 0.0071(14) 0.0032(14)
    C17 0.0214(16) 0.0205(16) 0.0250(18) -0.0005(12) -0.0008(12) 0.0017(12)
    C18 0.0161(16) 0.0179(16) 0.0211(16) -0.0015(11) -0.0029(12) 0.0004(12)
    C19 0.0237(18) 0.0207(17) 0.0256(17) 0.0010(13) -0.0028(13) 0.0011(13)
    C20 0.0294(19) 0.0185(17) 0.0306(19) -0.0010(13) -0.0052(14) 0.0057(14)
    C21 0.0230(18) 0.0268(18) 0.0274(18) -0.0040(14) -0.0028(14) 0.0097(14)
    C22 0.0217(19) 0.0320(19) 0.0255(18) 0.0024(14) 0.0021(14) 0.0041(14)
    C23 0.0191(17) 0.0198(17) 0.0234(17) 0.0030(12) -0.0014(13) 0.0026(13)
    O1 0.0154(11) 0.0168(11) 0.0236(12) -0.0017(8) 0.0018(9) -0.0032(9)
    O2 0.0212(12) 0.0188(11) 0.0225(12) -0.0024(9) -0.0047(9) 0.0042(9)
    P1 0.0175(4) 0.0137(4) 0.0185(4) 0.0000(3) -0.0015(3) 0.0002(3)
    Ag1 0.02397(13) 0.01337(12) 0.02114(11) -0.00192(9) 0.00038(10) 0.00018(9)
_geom_special_details
;
All e.s.d.'s (except the e.s.d. in the dihedral angle between two l.s. planes)
are estimated using the full covariance matrix. The cell e.s.d.'s are taken
into account individually in the estimation of e.s.d.'s in distances, angles
and torsion angles; correlations between e.s.d.'s in cell parameters are only
used when they are defined by crystal symmetry. An approximate (isotropic)
treatment of cell e.s.d.'s is used for estimating e.s.d.'s involving l.s.
planes.
;
loop_
    _geom_bond_atom_site_label_1
    _geom_bond_atom_site_label_2
    _geom_bond_site_symmetry_2
    _geom_bond_distance
    _geom_bond_publ_flag
    C1 O1 . 1.256(3) ?
    C1 O2 . 1.270(4) ?
    C1 C2 . 1.545(4) ?
    C2 C3 . 1.539(4) ?
    C2 C3 2_665 1.539(4) ?
    C2 C1 2_665 1.545(4) ?
    C3 C4 . 1.492(5) ?
    C3 H3A . 0.9700 ?
    C3 H3B . 0.9700 ?
    C4 C5 . 1.318(5) ?
    C4 H4 . 0.9300 ?
    C5 H5A . 0.9300 ?
    C5 H5B . 0.9300 ?
    C6 C7 . 1.397(5) ?
    C6 C11 . 1.397(5) ?
    C6 P1 . 1.825(3) ?
    C7 C8 . 1.389(5) ?
    C7 H7 . 0.9300 ?
    C8 C9 . 1.380(6) ?
    C8 H8 . 0.9300 ?
    C9 C10 . 1.373(6) ?
    C9 H9 . 0.9300 ?
    C10 C11 . 1.391(5) ?
    C10 H10 . 0.9300 ?
    C11 H11 . 0.9300 ?
    C12 C17 . 1.386(5) ?
    C12 C13 . 1.400(4) ?
    C12 P1 . 1.827(3) ?
    C13 C14 . 1.394(5) ?
    C13 H13 . 0.9300 ?
    C14 C15 . 1.383(5) ?
    C14 H14 . 0.9300 ?
    C15 C16 . 1.382(5) ?
    C15 H15 . 0.9300 ?
    C16 C17 . 1.386(5) ?
    C16 H16 . 0.9300 ?
    C17 H17 . 0.9300 ?
    C18 C23 . 1.387(5) ?
    C18 C19 . 1.399(4) ?
    C18 P1 . 1.817(3) ?
    C19 C20 . 1.383(5) ?
    C19 H19 . 0.9300 ?
    C20 C21 . 1.378(5) ?
    C20 H20 . 0.9300 ?
    C21 C22 . 1.380(5) ?
    C21 H21 . 0.9300 ?
    C22 C23 . 1.388(5) ?
    C22 H22 . 0.9300 ?
    C23 H23 . 0.9300 ?
    Ag1 O1 . 2.323(2) ?
    Ag1 P1 . 2.3483(8) ?
    Ag1 O2 2_665 2.592(2) ?
    Ag1 O2 4_657 2.344(2) ?
    O2 Ag1 3_567 2.344(2) ?
    O2 Ag1 2_665 2.592(2) ?
loop_
    _geom_angle_atom_site_label_1
    _geom_angle_atom_site_label_2
    _geom_angle_atom_site_label_3
    _geom_angle_site_symmetry_1
    _geom_angle_site_symmetry_3
    _geom_angle
    _geom_angle_publ_flag
    O1 C1 O2 . . 124.7(3) ?
    O1 C1 C2 . . 120.0(2) ?
    O2 C1 C2 . . 115.2(2) ?
    C3 C2 C3 . 2_665 110.4(4) ?
    C3 C2 C1 . 2_665 110.11(16) ?
    C3 C2 C1 2_665 2_665 113.04(17) ?
    C3 C2 C1 . . 113.04(17) ?
    C3 C2 C1 2_665 . 110.10(16) ?
    C1 C2 C1 2_665 . 99.8(3) ?
    C4 C3 C2 . . 112.6(3) ?
    C4 C3 H3A . . 109.1 ?
    C2 C3 H3A . . 109.1 ?
    C4 C3 H3B . . 109.1 ?
    C2 C3 H3B . . 109.1 ?
    H3A C3 H3B . . 107.8 ?
    C5 C4 C3 . . 126.0(4) ?
    C5 C4 H4 . . 117.0 ?
    C3 C4 H4 . . 117.0 ?
    C4 C5 H5A . . 120.0 ?
    C4 C5 H5B . . 120.0 ?
    H5A C5 H5B . . 120.0 ?
    C7 C6 C11 . . 119.2(3) ?
    C7 C6 P1 . . 118.0(3) ?
    C11 C6 P1 . . 122.8(3) ?
    C8 C7 C6 . . 119.7(3) ?
    C8 C7 H7 . . 120.2 ?
    C6 C7 H7 . . 120.2 ?
    C9 C8 C7 . . 120.9(4) ?
    C9 C8 H8 . . 119.6 ?
    C7 C8 H8 . . 119.6 ?
    C10 C9 C8 . . 119.5(3) ?
    C10 C9 H9 . . 120.2 ?
    C8 C9 H9 . . 120.2 ?
    C9 C10 C11 . . 120.9(4) ?
    C9 C10 H10 . . 119.6 ?
    C11 C10 H10 . . 119.6 ?
    C10 C11 C6 . . 119.8(3) ?
    C10 C11 H11 . . 120.1 ?
    C6 C11 H11 . . 120.1 ?
    C17 C12 C13 . . 119.4(3) ?
    C17 C12 P1 . . 123.1(2) ?
    C13 C12 P1 . . 117.5(2) ?
    C14 C13 C12 . . 119.8(3) ?
    C14 C13 H13 . . 120.1 ?
    C12 C13 H13 . . 120.1 ?
    C15 C14 C13 . . 120.1(3) ?
    C15 C14 H14 . . 120.0 ?
    C13 C14 H14 . . 120.0 ?
    C16 C15 C14 . . 120.0(3) ?
    C16 C15 H15 . . 120.0 ?
    C14 C15 H15 . . 120.0 ?
    C15 C16 C17 . . 120.3(3) ?
    C15 C16 H16 . . 119.8 ?
    C17 C16 H16 . . 119.8 ?
    C12 C17 C16 . . 120.3(3) ?
    C12 C17 H17 . . 119.9 ?
    C16 C17 H17 . . 119.9 ?
    C23 C18 C19 . . 119.2(3) ?
    C23 C18 P1 . . 118.3(2) ?
    C19 C18 P1 . . 122.4(2) ?
    C20 C19 C18 . . 120.3(3) ?
    C20 C19 H19 . . 119.9 ?
    C18 C19 H19 . . 119.9 ?
    C21 C20 C19 . . 119.8(3) ?
    C21 C20 H20 . . 120.1 ?
    C19 C20 H20 . . 120.1 ?
    C20 C21 C22 . . 120.5(3) ?
    C20 C21 H21 . . 119.7 ?
    C22 C21 H21 . . 119.7 ?
    C21 C22 C23 . . 120.0(3) ?
    C21 C22 H22 . . 120.0 ?
    C23 C22 H22 . . 120.0 ?
    C18 C23 C22 . . 120.1(3) ?
    C18 C23 H23 . . 119.9 ?
    C22 C23 H23 . . 119.9 ?
    C1 O1 Ag1 . . 108.13(19) ?
    C1 O2 Ag1 . 3_567 111.05(19) ?
    C1 O2 Ag1 . 2_665 123.53(19) ?
    Ag1 O2 Ag1 3_567 2_665 106.22(8) ?
    C18 P1 C6 . . 103.13(15) ?
    C18 P1 C12 . . 105.12(14) ?
    C6 P1 C12 . . 103.22(15) ?
    C18 P1 Ag1 . . 117.56(10) ?
    C6 P1 Ag1 . . 114.54(10) ?
    C12 P1 Ag1 . . 111.81(10) ?
    O1 Ag1 P1 . . 148.09(6) ?
    O1 Ag1 O2 . 2_665 82.45(7) ?
    O1 Ag1 O2 . 4_657 90.28(8) ?
    P1 Ag1 O2 . 2_665 112.26(5) ?
    O2 Ag1 P1 4_657 . 115.95(6) ?
    O2 Ag1 O2 4_657 2_665 92.63(10) ?
loop_
    _geom_torsion_atom_site_label_1
    _geom_torsion_atom_site_label_2
    _geom_torsion_atom_site_label_3
    _geom_torsion_atom_site_label_4
    _geom_torsion_site_symmetry_1
    _geom_torsion_site_symmetry_2
    _geom_torsion_site_symmetry_3
    _geom_torsion_site_symmetry_4
    _geom_torsion
    _geom_torsion_publ_flag
    O1 C1 C2 C3 . . . . -8.4(4) ?
    O2 C1 C2 C3 . . . . 175.2(3) ?
    O1 C1 C2 C3 . . . 2_665 -132.4(3) ?
    O2 C1 C2 C3 . . . 2_665 51.2(4) ?
    O1 C1 C2 C1 . . . 2_665 108.5(3) ?
    O2 C1 C2 C1 . . . 2_665 -67.9(2) ?
    C3 C2 C3 C4 2_665 . . . -60.5(2) ?
    C1 C2 C3 C4 2_665 . . . 65.0(4) ?
    C1 C2 C3 C4 . . . . 175.6(2) ?
    C2 C3 C4 C5 . . . . 124.2(4) ?
    C11 C6 C7 C8 . . . . -2.2(5) ?
    P1 C6 C7 C8 . . . . 179.7(3) ?
    C6 C7 C8 C9 . . . . 1.0(5) ?
    C7 C8 C9 C10 . . . . 0.5(6) ?
    C8 C9 C10 C11 . . . . -0.8(6) ?
    C9 C10 C11 C6 . . . . -0.4(5) ?
    C7 C6 C11 C10 . . . . 1.9(5) ?
    P1 C6 C11 C10 . . . . 179.9(3) ?
    C17 C12 C13 C14 . . . . -3.0(5) ?
    P1 C12 C13 C14 . . . . 176.2(3) ?
    C12 C13 C14 C15 . . . . 1.4(5) ?
    C13 C14 C15 C16 . . . . 0.5(5) ?
    C14 C15 C16 C17 . . . . -1.0(5) ?
    C13 C12 C17 C16 . . . . 2.5(5) ?
    P1 C12 C17 C16 . . . . -176.6(2) ?
    C15 C16 C17 C12 . . . . -0.6(5) ?
    C23 C18 C19 C20 . . . . 1.2(5) ?
    P1 C18 C19 C20 . . . . -175.1(3) ?
    C18 C19 C20 C21 . . . . -0.6(5) ?
    C19 C20 C21 C22 . . . . -0.2(5) ?
    C20 C21 C22 C23 . . . . 0.3(5) ?
    C19 C18 C23 C22 . . . . -1.0(5) ?
    P1 C18 C23 C22 . . . . 175.4(3) ?
    C21 C22 C23 C18 . . . . 0.2(5) ?
    O2 C1 O1 Ag1 . . . . 100.7(3) ?
    C2 C1 O1 Ag1 . . . . -75.4(3) ?
    O1 C1 O2 Ag1 . . . 3_567 -17.0(4) ?
    C2 C1 O2 Ag1 . . . 3_567 159.23(19) ?
    O1 C1 O2 Ag1 . . . 2_665 -144.9(2) ?
    C2 C1 O2 Ag1 . . . 2_665 31.3(3) ?
    C23 C18 P1 C6 . . . . -106.6(3) ?
    C19 C18 P1 C6 . . . . 69.7(3) ?
    C23 C18 P1 C12 . . . . 145.6(3) ?
    C19 C18 P1 C12 . . . . -38.1(3) ?
    C23 C18 P1 Ag1 . . . . 20.5(3) ?
    C19 C18 P1 Ag1 . . . . -163.2(2) ?
    C7 C6 P1 C18 . . . . -173.8(2) ?
    C11 C6 P1 C18 . . . . 8.2(3) ?
    C7 C6 P1 C12 . . . . -64.5(3) ?
    C11 C6 P1 C12 . . . . 117.5(3) ?
    C7 C6 P1 Ag1 . . . . 57.3(3) ?
    C11 C6 P1 Ag1 . . . . -120.7(2) ?
    C17 C12 P1 C18 . . . . 85.6(3) ?
    C13 C12 P1 C18 . . . . -93.6(3) ?
    C17 C12 P1 C6 . . . . -22.2(3) ?
    C13 C12 P1 C6 . . . . 158.7(2) ?
    C17 C12 P1 Ag1 . . . . -145.8(2) ?
    C13 C12 P1 Ag1 . . . . 35.1(3) ?
loop_
    _geom_hbond_atom_site_label_d
    _geom_hbond_atom_site_label_h
    _geom_hbond_atom_site_label_a
    _geom_hbond_site_symmetry_a
    _geom_hbond_distance_dh
    _geom_hbond_distance_ha
    _geom_hbond_distance_da
    _geom_hbond_angle_dha
    C13 H13 O2 2_665 0.93 2.51 3.351(4) 150
_shelx_hkl_file
;
   0   0  18 6260.29 1223.71   8
   0   0  16 24521.4 1879.84   9
   0   0  12 108723. 2963.32  12
   0   0  12 97430.6 2586.81   5
   0   0  10 119044. 3084.66   5
   0   0  10 128935. 3317.54  12
   0   0   6 15521.5 1049.29   4
   0   0   4 302967. 7445.61   4
   0   0  -4 320630. 7744.08   2
   0   0  -6 15711.4 1021.45   2
   0   0  -8 5602.65 704.631   2
   0   0 -10 121203. 4280.08   2
   0   0 -12 107450. 4223.31   2
   0   0 -14 151092. 5668.81   2
   0   0 -16 20342.8 1943.53   2
   0   0 -18 6752.93 1262.01   2
   1   0  19 224.675 539.227   8
  -1   0  19-587.699 710.573   8
   0  -1  19 966.798 637.416   8
   1   0  17 13046.2 1668.93   8
   0  -1  17 14327.7 1522.72   9
  -1   0  17 13775.0 1433.46   9
   0  -1  17 13693.8 1649.36   8
   1   0  17 13957.7 1437.88   9
  -1   0  15 30352.3 1998.26   9
   1   0  15 25969.5 2142.37   8
   0   1  15 25661.0 1786.87   9
   0  -1  13 114391. 4854.25   1
   0  -1  13 120073. 3243.56  12
  -1   0  13 118061. 4292.13   9
  -1   0  13 109597. 4435.48   1
   0   1  13 121431. 3448.33  12
   0   1  13 127309. 4252.52   9
  -1   0  13 113681. 3529.66  12
   0   1  11 135350. 3122.45   7
   1   0  11 115126. 3043.90   5
  -1   0  11 131491. 3344.10   7
  -1   0  11 103326. 3747.35   6
   1   0  11 127431. 3190.22  12
   0   1  11 142786. 3613.93  12
  -1   0  11 117837. 3322.30   5
   0  -1   9 66276.6 2468.57   6
  -1   0   9 70024.3 2008.48   7
   0   1   9 75222.9 2202.12  12
   1   0   9 67252.0 1882.56  12
  -1   0   9 64944.2 2041.67   5
   0   1   7 12794.3 671.522  12
  -1   0   7 10504.4 579.305   5
   0  -1   7 12961.6 816.350   6
   1   0   7 10929.4 917.589  11
   1   0   7 11303.1 487.433  12
   1   0   5 4009.90 527.452   4
  -1   0   5 3372.10 469.631   4
   0  -1   5 4270.36 410.340   6
   0   1   5 4240.38 345.776  12
   0   1   5 3985.62 517.933   4
  -1   0   3 293247. 6652.49   5
  -1   0   3 291012. 6827.71   9
  -1   0   3 289189. 6970.73   4
   0   1   3 310625. 6693.42  12
   0  -1   3 288873. 6757.84   6
  -1   0   3 316435. 6576.14   7
   1   0   3 283438. 6947.13   4
   0  -1  -3 287554. 7079.33  11
   0   1  -3 300736. 7090.36   2
   0  -1  -3 296378. 7016.16   2
   1   0  -3 304504. 7065.44   2
   0  -1  -5 4087.98 490.697  11
   0   1  -5 3308.59 448.375   2
   0  -1  -5 3544.57 464.994   2
   1   0  -5 4099.82 518.710   2
  -1   0  -5 4123.82 520.725   2
  -1   0  -7 12713.2 973.697   2
   1   0  -7 13710.0 996.012   2
   0   1  -7 10690.7 912.858   2
   0  -1  -7 12228.4 923.826   2
   1   0  -9 72329.3 2882.45   2
   0  -1  -9 67240.6 2789.59   2
  -1   0  -9 67771.6 2842.09   2
   0   1  -9 68452.3 2842.53   2
   1   0 -11 136647. 4723.43   2
  -1   0 -11 135811. 4749.22   2
   0   1 -11 129050. 4700.46   2
   0  -1 -11 127316. 4625.64   2
  -1   0 -13 122022. 4713.22   2
   1   0 -13 117653. 4615.96   2
   0  -1 -13 113785. 4542.53   2
   0   1 -13 110716. 4557.36   2
  -1   0 -15 23603.6 2027.47   2
   0   1 -15 26410.6 2143.27   2
   1   0 -15 27237.9 2148.44   2
   0  -1 -15 27003.8 2142.51   2
   0  -1 -17 11133.5 1521.20   2
  -1   0 -17 12849.2 1646.06   2
   0   1 -17 14102.9 1673.11   2
   0  -1 -19 411.891 669.456   2
  -1  -1  20 5723.20 1259.21   8
  -1  -1  18 11720.3 1457.81   9
   1  -1  18 11870.8 1607.80   8
   1   1  18 11031.4 1643.57   8
  -1  -1  18 12929.8 1715.06   8
  -1   1  16 17961.5 1548.74   9
   1   1  16 14728.8 1400.16   9
  -1  -1  16 15636.8 1539.94   9
   1   1  16 16951.7 1804.10   8
   1  -1  16 19566.3 1889.48   8
  -1   1  14 39128.5 2167.79   9
  -1  -1  14 41057.5 2521.85   1
   1  -1  14 38691.8 1782.78   3
  -1  -1  14 42982.1 2425.13   9
   1  -1  14 39130.3 2520.94   8
  -1   1  12 105248. 3749.82   9
   1  -1  12 108242. 3331.05   3
  -1   1  12 108281. 3344.85  12
   1   1  12 114416. 2965.75  12
  -1  -1  12 110161. 4250.55   1
  -1  -1  12 114821. 3190.18   7
  -1   1  10 56941.8 2271.23   9
   1  -1  10 51206.7 1470.45  12
   1   1  10 56565.4 1715.83  12
  -1  -1  10 56783.3 2583.53   1
  -1   1  10 57052.4 2026.38  12
   1   1   8 72808.2 1968.24  12
  -1   1   8 65135.6 1703.90   7
   1  -1   8 65862.8 1745.33  12
   1  -1   8 62150.5 2433.97   6
  -1  -1   8 72128.9 2735.42   1
  -1  -1   8 65019.8 2223.79   6
  -1   1   8 66405.2 2360.73   9
  -1   1   6 62567.7 1988.14   9
   1   1   6 61365.4 1673.66  12
  -1  -1   6 55729.9 1808.17   6
  -1   1   6 56170.3 2265.55   4
  -1  -1   6 57796.3 2188.04   1
  -1   1   6 59403.2 2228.35   2
   1  -1   6 57946.2 2094.06   6
   1   1   6 57485.8 2214.05  11
  -1  -1   6 52943.5 2258.01   4
   1   1   6 55218.4 2230.67   4
   1   1   4 51628.6 1885.81   4
   1  -1   4 56417.1 1880.14   8
   1  -1   4 59048.4 1862.16   6
  -1  -1   4 51313.9 1554.72   6
  -1  -1   4 56353.9 1891.75   1
  -1  -1   4 51890.0 1893.64   4
   1   1   4 54754.8 1513.52  12
   1  -1   4 61312.1 1520.77   3
  -1   1   4 59527.1 1714.30   9
  -1  -1   2 22454.5 901.979   1
   1  -1   2 27128.6 904.228   8
  -1   1   2 26099.7 813.987   9
   1  -1   2 24630.6 922.481   6
  -1   1  -2 21341.7 857.565   2
   1  -1  -2 22601.0 855.560  10
  -1  -1  -2 26242.8 840.808  11
  -1  -1  -4 59673.2 1841.61  11
   1  -1  -4 51955.0 1456.29   5
  -1   1  -4 49986.8 1833.17   2
  -1  -1  -4 57395.1 1514.58  12
   1  -1  -4 52345.4 1774.94   2
   1   1  -4 56192.4 1889.76   2
   1  -1  -4 55668.2 1901.68  11
   1   1  -6 61817.7 2265.88   2
  -1   1  -6 58424.6 2217.29   2
  -1  -1  -6 59887.3 2230.51   2
   1  -1  -6 56685.7 2135.15   2
   1   1  -8 68674.2 2731.12   2
  -1   1  -8 71009.0 2758.75   2
   1  -1  -8 71617.3 2714.55   2
  -1  -1  -8 66874.9 2666.48   2
   1  -1 -10 56346.8 2600.37   2
  -1  -1 -10 55217.6 2580.25   2
  -1   1 -10 58598.1 2666.96   2
   1   1 -10 55819.9 2628.20   2
  -1  -1 -12 104251. 4208.29   2
   1   1 -12 106673. 4273.30   2
  -1   1 -12 112844. 4377.90   2
   1  -1 -12 115165. 4313.91   2
  -1  -1 -14 38611.7 2504.82   2
   1  -1 -14 41832.8 2544.97   2
  -1   1 -14 38951.9 2552.11   2
   1   1 -14 36965.7 2459.59   2
  -1   1 -16 17088.1 1781.65   2
   1  -1 -16 19055.6 1837.16   2
  -1  -1 -16 18033.5 1807.61   2
  -1   1 -18 15341.0 1844.88   2
  -1  -1 -18 9794.34 1498.78   2
   2   1  19 2745.37 988.759   8
   1  -2  19 1710.80 839.682   8
   1  -2  17 5795.30 1124.42   8
   2   1  17 7794.11 1358.96   8
  -2  -1  17 8656.50 1207.01   9
  -2  -1  15 13151.0 1344.98   9
  -1   2  15 13126.6 1220.49   9
   1  -2  15 12919.3 1713.47   1
   1  -2  15 15363.4 1580.69   8
   2   1  15 10575.2 1038.52   3
   2   1  15 13717.5 1542.39   8
  -1   2  13 20065.5 1394.40   9
   2   1  13 22516.4 1852.59   8
  -1   2  13 20531.1 1210.85  12
  -2  -1  13 20501.2 1045.04   7
  -2  -1  13 17033.5 1455.90   9
   1  -2  13 20287.4 1065.55   3
  -2  -1  13 18605.4 1441.97   1
   1  -2  13 20237.4 1658.33   8
   1  -2  13 18441.2 1865.44   1
   2   1  13 21662.0 1401.77   3
  -2  -1  11 8976.83 715.933   5
   2   1  11 9889.19 862.968   3
  -2  -1  11 9896.70 955.334   1
  -2  -1  11 9617.61 1004.98   9
   1  -2  11 8741.16 404.167  12
  -1   2  11 9044.13 837.752   9
   1  -2  11 9173.93 1010.48   8
  -2  -1  11 7740.00 673.814   6
  -1   2  11 10652.2 816.989  12
   1  -2  11 11377.3 681.706   3
  -2  -1  11 10330.1 707.230   7
   1  -2   9 47019.9 1485.65   3
  -2  -1   9 37356.0 1609.09   5
  -2  -1   9 43610.4 2034.25   9
  -2  -1   9 39976.4 1563.12   6
   1  -2   9 41529.2 1935.70   6
  -2  -1   9 43177.8 1577.52   7
  -1   2   9 40450.2 1698.09  12
  -1   2   9 45767.2 1800.53   9
  -2  -1   9 43007.5 1929.13   1
   1  -2   9 43276.0 2074.65   8
   2   1   7 31248.6 1586.98  11
   1  -2   7 31978.5 1558.58   8
  -2  -1   7 32373.0 1255.63   7
  -1   2   7 32551.5 1378.38  12
   1  -2   7 34335.5 1564.34   6
  -1   2   7 33215.8 1334.25   9
  -2  -1   7 29515.9 1497.83   9
  -2  -1   7 31187.9 1154.47   6
   1  -2   7 33014.5 1063.39   3
  -2  -1   7 32770.7 1457.80   1
  -2  -1   5 39576.4 1468.71   1
  -2  -1   5 38793.4 1378.06   7
  -1   2   5 44656.4 1667.45   1
   2   1   5 38715.8 1566.20  11
  -2  -1   5 41647.8 1726.60   4
   2   1   5 39837.1 1668.26   4
   2   1   5 38064.0 1491.63   3
   1  -2   5 45195.4 1636.13   8
  -2  -1   5 38708.3 1594.88   9
   2   1   5 38790.1 1130.23   5
  -1   2   5 44746.6 1662.52   2
  -1   2   5 45962.5 1558.42  12
  -1   2   5 45655.5 1408.24   9
   1  -2   5 44304.1 1654.88   6
  -2  -1   3 33742.3 1278.13   4
  -1   2   3 32944.4 1295.65   1
  -2  -1   3 34868.1 1177.53   7
   2   1   3 35986.7 1047.55   5
   2   1   3 35101.4 1259.23   4
  -1   2   3 34123.9 1162.29   2
   1  -2   3 31079.2 1177.53   8
  -1   2   3 32397.6 1214.74  12
   2   1   3 33222.5 1321.06   8
   1  -2   3 34453.5 1013.86  12
  -2  -1   3 35810.8 1321.98   9
  -1   2   3 34667.2 1044.46   9
  -2  -1   3 36042.4 1213.56   1
   2   1   3 35957.8 1256.90   3
   2   1   1 95766.7 2432.55   3
  -2  -1   1 89873.3 2193.14   4
  -2  -1   1 90931.9 2387.42   7
  -1   2   1 88577.7 2248.98   9
   1  -2   1 88211.0 2278.79   8
   1  -2  -1 90620.3 2254.00  10
  -1   2  -1 91303.2 2264.86   2
  -2  -1  -3 32787.2 1211.79   4
  -2  -1  -3 33393.1 1121.85  11
   1  -2  -3 35016.5 1152.04   2
  -1   2  -3 35301.1 1286.01   2
   2   1  -3 33431.4 1194.23   1
   1  -2  -3 32184.2 1316.15  11
   1  -2  -3 33994.6 1283.61   1
   2   1  -3 31879.2 1267.18  10
   1  -2  -3 34742.3 1042.07   9
  -2  -1  -5 46311.3 1243.99  12
   1  -2  -5 36908.3 1680.68  11
   1  -2  -5 40208.0 1202.73   5
   1  -2  -5 37304.6 1535.49   2
  -2  -1  -5 46558.6 1765.96   4
  -1   2  -5 39767.3 1698.47   2
  -2  -1  -7 32793.4 1625.96   2
   1  -2  -7 28997.5 1584.37  11
  -1   2  -7 29825.1 1582.77   2
   1  -2  -7 30498.6 1487.42   2
  -2  -1  -9 42110.1 2130.99   2
  -1   2  -9 43975.8 2182.65   2
   1  -2  -9 41287.0 2036.22   2
  -1   2 -11 11132.6 1190.11   2
  -2  -1 -11 9372.73 1056.81   2
  -1   2 -11 9414.04 1108.03   4
   1  -2 -11 9532.48 1015.26   2
  -1   2 -13 21199.6 1763.42   2
  -2  -1 -13 18510.8 1643.27   2
   1  -2 -13 19364.6 1610.88   2
  -1   2 -13 23222.2 1917.67   4
   1  -2 -15 12497.8 1465.74   2
  -1   2 -15 10023.8 1366.63   2
  -2  -1 -15 12830.8 1500.65   2
  -2  -1 -17 8156.88 1324.43   2
   1  -2 -17 8279.42 1264.79   2
  -1   2 -17 7341.76 1248.06   2
   0  -2  20 2350.24 853.387   8
   0  -2  18 9510.69 1432.40   8
   0  -2  18 9886.50 1386.21   9
   2   0  18 8905.83 1446.46   8
   2   0  16 5122.17 1034.40   8
   0  -2  16 5773.77 1040.56   8
  -2   0  16 5369.15 926.278   9
   2   0  14 5668.10 987.937   8
  -2   0  14 6307.44 885.958   9
   0  -2  14 6072.73 1022.19   1
   0   2  14 6194.71 795.637   9
   2   0  14 5987.46 713.508   3
  -2   0  14 6945.83 704.439  12
   2   0  12 13637.5 1359.79   8
   0   2  12 13039.4 1018.51   9
  -2   0  12 13046.7 1156.63   9
   0   2  12 15039.0 915.605  12
  -2   0  12 11746.0 746.619   5
   2   0  12 13497.6 978.450   3
  -2   0  12 11092.3 859.670   6
   0  -2  12 13052.5 1409.65   1
  -2   0  12 14897.8 1185.55   1
  -2   0  10 38790.1 1553.54   5
  -2   0  10 43799.8 2047.96   9
   2   0  10 43986.6 1804.39   3
  -2   0  10 43105.7 1953.81   1
   2   0  10 42761.9 2271.21   8
   0  -2  10 39797.7 1895.28   6
   0   2  10 47267.0 1716.32  12
  -2   0  10 38699.4 1649.46   6
  -2   0  10 44314.3 1459.65   7
   0  -2  10 49521.2 2621.83   1
   0  -2   8 99429.5 3211.44   6
  -2   0   8 102067. 3350.07   9
  -2   0   8 101210. 3160.40   1
  -2   0   8 100654. 2948.85   5
   0   2   8 102263. 2995.68  12
   0  -2   8 105583. 3917.79   1
  -2   0   8 105329. 2773.30   7
   2   0   8 103519. 3071.66   3
   2   0   6 216351. 5705.66  11
  -2   0   6 212901. 5576.35   9
   0   2   6 209249. 5285.79  12
   0  -2   6 209882. 6146.76   1
  -2   0   6 220889. 5284.10   1
   2   0   6 217063. 5342.69   3
  -2   0   6 211366. 5293.96   5
   0   2   6 207701. 5870.58   4
  -2   0   6 199029. 5827.17   4
  -2   0   6 214700. 5097.58   7
   2   0   6 216929. 5819.47   8
   0  -2   6 196502. 5428.22   6
  -2   0   4 305909. 6886.56   7
  -2   0   4 302221. 7370.97   4
  -2   0   4 289195. 7181.23   9
   2   0   4 309368. 7033.23   3
   0   2   4 287557. 7016.95  12
  -2   0   4 299052. 7053.48   5
   0  -2   4 284158. 7665.21   1
   0   2   4 295319. 6799.91   9
   2   0   4 301137. 7347.99   8
  -2   0   2 22549.9 869.079   9
   2   0   2 23297.1 916.372   8
  -2   0   2 19826.0 817.877   5
   0  -2   2 21412.8 687.162   8
   0  -2   2 19885.7 1056.18   1
   0   2   2 19890.0 797.288  12
   2   0  -2 20492.3 846.404  11
   0   2  -2 20470.0 830.511   2
   0  -2  -2 22807.1 887.481  11
   2   0  -2 21173.7 868.249  10
   0   2  -4 286140. 7031.53   6
   0  -2  -4 300234. 7284.90  11
   0   2  -4 304496. 7299.91   2
   0  -2  -4 299208. 7150.61   2
   2   0  -4 289930. 7277.02  10
   0  -2  -6 210741. 5718.03  11
   0   2  -6 214740. 5755.94   2
  -2   0  -6 203618. 5699.33   2
   0  -2  -6 212493. 5603.29   2
   2   0  -6 203342. 5611.79   2
   0  -2  -8 101769. 3467.22   2
  -2   0  -8 106921. 3629.66   2
   0   2  -8 102117. 3584.04   2
   2   0  -8 102466. 3529.20   2
   2   0 -10 47125.3 2291.37   2
   0  -2 -10 41434.6 2137.02   2
  -2   0 -10 48619.2 2448.98   4
  -2   0 -10 43942.8 2270.90   2
   0   2 -10 42468.4 2282.68   2
   2   0 -12 14076.6 1350.89   2
   0  -2 -12 13551.7 1320.90   2
   0   2 -12 16408.6 1517.91   4
  -2   0 -12 15970.4 1447.74   2
   0   2 -12 15232.0 1419.66   2
  -2   0 -14 4502.95 848.022   2
   0   2 -14 4860.91 833.398   2
   0  -2 -14 6354.03 964.107   2
   0   2 -16 5741.64 1027.00   2
  -2   0 -16 5351.41 1094.90   2
   0  -2 -16 3764.01 881.816   2
   0  -2 -18 10435.8 1539.49   2
  -2   0 -18 8701.22 1424.67   2
  -1  -2  19 20214.7 2176.25   8
   1   2  19 20335.0 2306.79   8
   2  -1  19 15237.1 1960.22   8
  -1  -2  17 18596.1 1894.51   8
  -1  -2  17 18925.7 1827.08   9
   2  -1  17 22596.0 2186.84   8
   1   2  17 22670.1 2237.01   8
  -2   1  15 14059.4 1351.08   9
   1   2  15 15129.3 1304.05   9
  -1  -2  15 15931.8 1511.76   9
   2  -1  15 12321.7 1466.92   8
   2  -1  13 1151.54 346.201   3
   1   2  13 1239.30 239.419  12
  -1  -2  13 705.191 434.648   1
  -2   1  13 891.780 336.526  12
  -2   1  13 1345.76 397.929   1
  -2   1  13 38.5935 297.963   9
   2  -1  13 1140.70 524.556   8
  -2   1  11 62046.8 2503.52   9
  -1  -2  11 56824.1 2816.46   1
   2  -1  11 52389.3 2661.44   8
   2  -1  11 60440.1 2082.61   3
   1   2  11 54510.8 1875.90  12
   2  -1   9 191900. 5697.66   8
   1   2   9 193725. 4802.77  12
   2  -1   9 183624. 4851.36   3
  -1  -2   9 173784. 5010.89   6
  -1  -2   9 191807. 5849.92   1
  -2   1   9 181474. 5250.21   9
  -1  -2   7 391672. 9981.33   1
   2  -1   7 373499. 9043.50   3
   2  -1   7 400367. 9801.07   8
  -2   1   7 402367. 9456.49   9
   1   2   7 388084. 9045.66  12
   1   2   7 368330. 9775.96  11
   2  -1   7 375580. 9678.79   6
  -1  -2   5 547791. 13222.1   1
   1   2   5 548372. 12521.0  12
  -2   1   5 579809. 12775.7   9
   2  -1   5 576489. 13036.8   8
   2  -1   5 568502. 12457.4   3
   1   2   5 512988. 13007.2   4
  -2   1   5 561537. 12970.8   2
   2  -1   5 539533. 13007.8   6
   2  -1   3 471655. 10960.7   6
   1   2   3 470539. 10508.2   7
  -1  -2   3 452923. 11132.8   1
   1   2   3 459613. 10655.5  12
   2  -1   3 503371. 10944.6   8
  -2   1   3 497947. 10817.4   2
  -2   1   3 501458. 10780.8   9
  -2   1   1 97735.4 2520.16   9
  -1  -2   1 100744. 2873.98   1
   2  -1   1 92499.9 2540.05   8
   2  -1  -3 463750. 10816.3  10
  -1  -2  -3 480196. 10770.2  11
   2  -1  -3 463289. 10875.2  11
  -2   1  -3 466619. 10491.3   3
   1   2  -5 542306. 12397.6   6
  -2   1  -5 526887. 12883.3   2
  -1  -2  -5 549038. 12821.5  11
  -1  -2  -5 550356. 12423.3  12
   2  -1  -5 539043. 12736.9   2
   2  -1  -5 538333. 12948.6  11
   1   2  -5 560982. 12931.5   2
  -1  -2  -7 386608. 9725.61  11
   2  -1  -7 382452. 9658.34   2
  -2   1  -7 374306. 9805.56   2
  -1  -2  -7 384057. 9722.93   2
   1   2  -7 402514. 9862.58   2
  -1  -2  -9 184501. 5602.13   2
  -2   1  -9 181048. 5686.63   2
   1   2  -9 185620. 5680.75   2
   2  -1  -9 190847. 5601.00   2
  -2   1 -11 58570.7 2899.97   4
   1   2 -11 59716.1 2902.35   4
   2  -1 -11 54687.8 2665.55   2
   1   2 -11 58425.7 2832.84   2
  -2   1 -11 57350.8 2818.46   2
  -1  -2 -11 59321.6 2769.76   2
  -1  -2 -13 1602.57 598.281   2
  -2   1 -13 1343.06 496.400   2
   1   2 -13 918.673 478.568   2
   2  -1 -13 907.587 445.857   2
  -1  -2 -15 14034.1 1540.06   2
  -2   1 -15 15380.4 1647.48   2
  -2   1 -17 22375.5 2185.70   2
  -1  -2 -17 22550.8 2155.43   2
  -1  -2 -19 17846.0 2062.40   2
  -2  -2  20 22904.2 2417.80   8
   2   2  18 52594.7 3640.57   8
  -2  -2  18 47014.9 3092.01   9
   2  -2  18 53401.1 3486.42   8
   2  -2  16 34855.5 2982.63   1
  -2   2  16 39326.5 2289.47   9
  -2  -2  16 34061.5 2409.38   9
   2   2  16 38550.6 2851.67   8
   2  -2  16 34693.5 2588.49   8
  -2   2  14 29922.4 1644.09  12
   2   2  14 30689.9 1868.50   3
  -2  -2  14 30551.1 2092.64   9
  -2   2  14 30761.4 1869.06   9
   2  -2  14 31798.2 2252.97   8
  -2   2  12 2437.98 442.027  12
   2  -2  12 2797.52 351.160   3
   2  -2  12 1996.54 546.727   8
  -2  -2  12 3224.87 450.808   7
  -2  -2  12 2556.95 558.416   9
  -2   2  12 3223.72 547.459   9
   2   2  12 2465.90 544.376   3
  -2  -2  12 2928.24 600.454   1
  -2  -2  12 3282.18 463.858   5
  -2   2  10 49972.2 2065.03  12
   2  -2  10 51616.9 2477.03   8
  -2   2  10 48773.2 2077.59   9
  -2  -2  10 50956.6 2391.09   1
   2  -2  10 52568.5 1732.46   3
  -2   2  10 46779.4 2073.88   1
  -2  -2  10 49847.1 1930.43   7
   2  -2   8 230653. 5435.68   3
  -2   2   8 231171. 5914.14   1
  -2  -2   8 219119. 6285.08   1
   2  -2   8 220605. 6295.71   8
  -2   2   8 226992. 5919.97   9
  -2  -2   6 416929. 10272.5   1
   2  -2   6 424950. 10220.5   8
  -2   2   6 416151. 9820.75   1
   2  -2   6 410207. 10247.1   6
  -2   2   6 416440. 9863.75   9
  -2   2   6 421551. 10196.7   2
   2   2   6 415200. 10200.0  11
   2   2   6 393188. 10264.2   4
  -2  -2   4 212724. 5523.59   1
   2  -2   4 213464. 5395.70   8
   2   2   4 201557. 5361.75   4
   2   2   4 206327. 5303.36  11
   2  -2   4 203828. 5496.64   6
  -2   2   4 215695. 5292.42   2
   2   2   4 202545. 5360.71   3
  -2   2   4 211976. 5147.18   1
  -2   2   4 216916. 5178.39   9
   2   2   2 127621. 3508.33   8
   2  -2   2 143159. 3538.92   8
  -2  -2   2 131262. 3507.62   7
  -2   2   2 138773. 3602.00   1
  -2  -2   2 137820. 3577.32   9
  -2  -2   2 135051. 3803.53   1
   2   2   2 131711. 3554.97   3
   2   2   2 131712. 3251.75   9
  -2   2   2 141412. 3431.78   9
   2   2   2 129986. 3423.70   7
  -2   2   2 138199. 3283.74   2
   2  -2   0 626.252 224.023   8
   2  -2   0 552.476 265.277   1
   2   2   0 676.053 229.875   3
   2  -2  -2 129595. 3627.16   1
  -2   2  -2 136217. 3384.06  12
   2  -2  -2 135531. 3547.43  10
  -2  -2  -2 146118. 3442.86  11
   2  -2  -2 135187. 3667.76  11
  -2  -2  -2 143719. 3351.95   9
   2   2  -2 139767. 3546.53  10
  -2  -2  -4 218200. 5076.70  12
   2  -2  -4 200457. 5126.27   9
  -2   2  -4 208879. 4840.59   3
  -2  -2  -4 212106. 5252.80  11
  -2   2  -4 204371. 5395.84   2
   2  -2  -4 198478. 5164.63   2
   2   2  -4 214017. 5540.80   1
   2  -2  -4 198004. 5349.62  10
   2   2  -4 212347. 5401.80  10
  -2  -2  -4 210495. 4862.21   5
   2  -2  -4 211494. 5509.18  11
  -2  -2  -6 425494. 9569.90  12
  -2  -2  -6 424904. 10058.3  11
   2  -2  -6 404687. 10002.4   2
   2  -2  -6 403993. 10291.3  11
   2  -2  -6 402230. 9513.97   5
  -2   2  -6 402654. 10224.3   2
   2  -2  -8 221038. 6144.33   2
  -2  -2  -8 216924. 6274.26   2
  -2   2  -8 228693. 6402.62   2
   2  -2  -8 213746. 6376.07  11
   2  -2 -10 50607.4 2402.33   2
  -2  -2 -10 50851.9 2501.84   2
  -2   2 -10 54189.6 2648.47   4
  -2   2 -10 48811.7 2496.49   2
   2   2 -10 56637.5 2696.99   4
   2  -2 -12 3566.95 669.737   2
  -2   2 -12 4279.27 791.863   2
  -2   2 -12 2356.68 611.480   4
  -2  -2 -12 2854.11 613.905   2
  -2  -2 -14 35858.6 2396.35   2
  -2   2 -14 31290.2 2298.74   2
   2  -2 -14 32330.4 2227.04   2
  -2   2 -14 38506.5 2575.49   4
  -2   2 -16 38166.6 2728.25   2
  -2  -2 -16 38220.2 2716.53   2
  -2   2 -18 51574.6 3484.43   2
  -2  -2 -18 49936.1 3412.97   2
  -3  -2  19 10060.8 1455.21   9
   2  -3  19 10657.4 1569.84   8
  -3  -2  17 26099.0 2201.33   9
   2  -3  17 25172.9 2253.56   8
   3   2  17 28827.3 2549.99   8
   2  -3  15 36674.2 2511.44   8
  -3  -2  15 35875.3 2427.32   9
   3   2  15 39748.9 2212.97   3
   3   2  15 42693.1 2829.99   8
  -2   3  15 37109.8 2101.00   9
   2  -3  15 36787.4 3058.58   1
   2  -3  13 27465.4 1942.09   8
  -2   3  13 25921.3 1561.34  12
  -2   3  13 25974.9 1592.49   9
   3   2  13 28291.6 2127.71   8
   2  -3  13 25841.4 2383.29   1
  -3  -2  13 29108.5 1445.56   7
  -3  -2  13 28624.7 1727.79   1
  -3  -2  13 29441.2 1989.92   9
   3   2  13 26690.6 1689.05   3
  -3  -2  11 58220.3 2533.86   5
   3   2  11 71073.9 2835.15   3
  -2   3  11 64638.7 2752.05   1
  -2   3  11 75053.0 2705.79   9
   2  -3  11 74975.3 3159.74   8
  -3  -2  11 75506.2 2563.47   7
  -2   3  11 70412.8 2714.38  12
  -3  -2  11 78663.2 3210.12   9
   3   2  11 74905.7 3369.35   8
  -3  -2  11 78231.2 2926.08   1
  -2   3   9 161275. 4678.90  12
  -3  -2   9 162615. 4747.42   1
  -3  -2   9 159302. 5016.30   9
  -2   3   9 152882. 4688.78   1
   2  -3   9 159678. 4942.68   8
  -2   3   9 156065. 4454.70   9
   3   2   9 158756. 5186.01   8
  -3  -2   9 163026. 4470.37   7
   3   2   9 150357. 4674.58   3
  -2   3   7 60980.1 2356.64   2
   2  -3   7 56831.1 2385.95   6
   2  -3   7 56839.6 1612.54  12
   3   2   7 66046.4 2412.92  11
  -2   3   7 58917.1 2245.51  12
   2  -3   7 61698.5 2350.32   8
  -3  -2   7 66861.1 2185.65   7
   3   2   7 66936.8 2345.92   3
  -3  -2   7 66023.7 2320.88   1
  -2   3   7 60449.5 2043.26   9
   3   2   7 62458.6 2572.07   8
  -3  -2   7 67513.1 2521.05   9
  -2   3   7 60033.3 2250.21   1
  -3  -2   5 132176. 3708.96   7
   3   2   5 124647. 3966.98   8
  -2   3   5 133654. 3812.89   1
   3   2   5 136099. 3730.62  11
   2  -3   5 134700. 3810.61   8
  -2   3   5 136215. 3523.62   9
  -3  -2   5 135718. 3854.60   1
   3   2   5 136976. 3844.91   3
  -3  -2   5 133456. 3950.49   9
  -2   3   5 132734. 3713.46   2
   2  -3   5 133971. 3312.51  12
   3   2   5 129365. 3557.53   9
  -2   3   5 133949. 3852.24  12
   3   2   5 129202. 3837.37   4
   3   2   3 66447.3 2249.31   8
  -2   3   3 70673.9 2370.55   1
  -2   3   3 74989.6 1966.21   2
  -2   3   3 76986.5 2325.08  12
  -3  -2   3 65710.1 2248.67   9
  -3  -2   3 66607.6 2163.88   7
   3   2   3 65149.0 2044.10   4
  -2   3   3 71563.1 2024.15   9
   3   2   3 67371.4 2231.56   3
   2  -3   3 72436.1 2167.43   8
  -3  -2   3 65804.2 2338.49   1
   2  -3   3 74299.6 2019.28  12
   3   2   3 64469.9 1990.72   9
   2  -3   3 76113.6 2985.67   1
   2  -3   1 255833. 6769.79   1
  -3  -2   1 252337. 6096.77   7
  -3  -2   1 250014. 6057.20   9
  -3  -2   1 246741. 5862.73   8
   3   2   1 238963. 5923.40   9
  -2   3   1 248065. 6091.99  12
   3   2   1 246253. 5982.52   8
   3   2   1 249232. 6103.48   3
   2  -3   1 245113. 5970.97   8
  -2   3  -1 245177. 5895.70  12
  -2   3  -1 245676. 5671.93   2
  -3  -2  -1 232996. 5926.31   5
   3   2  -1 246005. 5563.75   4
   3   2  -1 242315. 5754.14   8
  -3  -2  -1 243647. 5841.05   9
   2  -3  -1 251383. 6424.31   1
   3   2  -3 74343.9 2120.66   4
  -3  -2  -3 75062.6 1964.61  11
   2  -3  -3 66323.1 2288.94   1
   3   2  -3 71884.0 2237.44  10
  -2   3  -3 66054.5 2122.28   2
  -3  -2  -3 71617.2 2004.85   9
  -2   3  -3 63835.8 2096.92   8
   2  -3  -3 66240.5 1962.67   9
  -3  -2  -3 72360.4 2030.98   5
   3   2  -3 71578.3 2397.39   1
  -2   3  -3 64161.5 1922.00  12
   2  -3  -3 64586.4 2094.03  10
   2  -3  -3 64527.2 2257.41  11
  -2   3  -5 131526. 3885.17   2
  -2   3  -5 133800. 3910.92   6
   3   2  -5 140284. 3904.14   4
   2  -3  -5 134716. 3646.30   2
   3   2  -5 128096. 3132.58   6
   3   2  -5 132199. 3853.42   1
   2  -3  -5 132619. 3498.21   9
   3   2  -5 130294. 3878.00  10
  -3  -2  -5 136354. 3447.91  12
   2  -3  -5 129619. 3986.50  11
  -3  -2  -5 131459. 3634.48  11
   2  -3  -7 64508.4 2641.76  11
   2  -3  -7 67554.5 1931.91   5
  -2   3  -7 64033.2 2568.95   2
  -3  -2  -7 61694.0 1904.83  12
   2  -3  -7 66642.1 2384.07   2
  -2   3  -9 150995. 4984.16   2
   2  -3  -9 153938. 5083.68  11
   2  -3  -9 149242. 4734.25   2
  -3  -2  -9 162146. 5062.27   2
  -2   3 -11 80141.9 3514.03   4
   2  -3 -11 75977.4 3155.05   2
  -2   3 -11 71216.8 3281.55   2
  -3  -2 -11 74536.1 3311.05   2
   2  -3 -13 27086.1 1922.54   2
  -2   3 -13 28592.5 2097.01   2
  -3  -2 -13 25360.2 1944.50   2
  -2   3 -13 31477.1 2225.95   4
  -3  -2 -15 38834.5 2664.04   2
   2  -3 -15 35710.9 2431.97   2
  -2   3 -15 38226.9 2658.91   2
  -2   3 -15 43574.0 2901.20   4
  -3  -2 -17 23545.7 2244.18   2
  -2   3 -17 26800.6 2393.07   2
   1  -3  20 1720.78 717.090   8
  -3  -1  18 700.720 357.695   9
   3   1  18 469.726 507.599   8
   1  -3  18 121.344 463.928   8
   1  -3  16 26860.7 2192.49   8
   3   1  16 29510.9 2441.82   8
  -3  -1  16 28599.1 2137.23   9
  -3  -1  14 45282.7 2551.57   9
   3   1  14 46172.4 2231.52   3
  -1   3  14 42687.9 2131.72   9
   1  -3  14 43912.3 2618.29   8
   1  -3  14 41745.3 3058.33   1
  -1   3  14 42567.7 1992.26  12
   3   1  14 40484.3 2696.91   8
  -1   3  12 96909.4 3260.69   9
   1  -3  12 93974.6 2552.83   3
  -3  -1  12 91966.9 3658.65   9
   1  -3  12 98544.2 3849.30   8
  -1   3  12 99877.3 3220.83  12
  -1   3  12 76187.6 3557.42   1
   3   1  12 92907.5 3317.12   3
   1  -3  12 98553.2 4544.96   1
  -3  -1  12 90130.3 2829.06   7
   3   1  12 95084.5 3995.98   8
  -3  -1  12 73577.0 2900.01   5
  -3  -1  12 91502.9 3203.74   1
   1  -3  10 94190.8 2520.19  12
   1  -3  10 100361. 2551.47   3
  -3  -1  10 78806.4 2988.81   5
   3   1  10 94680.0 3236.02   3
  -3  -1  10 96452.6 3571.21   9
   1  -3  10 108667. 3715.78   8
  -3  -1  10 95655.1 3145.27   1
  -1   3  10 103120. 3148.29   9
  -1   3  10 93014.3 3635.52   1
   1  -3  10 111891. 4555.50   1
  -1   3  10 101084. 3229.16  12
  -3  -1  10 97801.9 2930.16   7
   3   1  10 93370.5 3764.81   8
   1  -3   8 50778.1 1380.43   3
   3   1   8 53713.7 2054.10   3
  -1   3   8 51523.3 1823.96   9
   1  -3   8 50510.0 2152.22   8
  -3  -1   8 50211.5 2200.20   9
   1  -3   8 47373.0 2102.90   6
  -1   3   8 52423.8 2319.52   1
  -3  -1   8 54533.2 1846.75   7
   1  -3   8 54253.3 2809.86   1
  -3  -1   8 49746.4 1963.56   5
  -1   3   8 49870.3 1971.53  12
  -3  -1   8 53966.3 1894.49   1
   3   1   8 52913.8 2394.73   8
   3   1   8 52159.2 1468.50   5
  -3  -1   6 50298.8 1907.72   5
  -3  -1   6 46694.5 2108.02   4
   3   1   6 53980.3 1952.18   3
  -1   3   6 55197.5 1680.33   9
   1  -3   6 56355.0 2008.38   8
   1  -3   6 52689.2 2609.03   1
  -3  -1   6 52168.4 1787.53   7
  -3  -1   6 52195.1 2074.27   9
   3   1   6 51441.0 2177.49   8
   1  -3   6 55083.0 1590.14  12
   3   1   6 52273.3 1978.67  11
   3   1   6 53235.7 1562.04   5
   3   1   6 50641.3 2081.76   4
  -1   3   6 55989.6 2223.36   1
  -1   3   6 55470.7 1959.68  12
  -3  -1   6 51901.2 1730.96   1
  -3  -1   4 80720.5 2256.94   1
   1  -3   4 72970.1 2274.37   8
  -3  -1   4 78857.8 2431.74   5
   3   1   4 81315.6 2272.72  11
  -1   3   4 71890.4 2584.88   1
  -1   3   4 76294.8 2393.65  12
   3   1   4 80534.6 2161.92   5
   3   1   4 79048.9 2560.59   8
   3   1   4 80077.1 2402.94   3
  -3  -1   4 76805.9 2456.73   4
   1  -3   4 73169.4 2108.28  12
  -3  -1   4 78692.8 2306.89   7
   1  -3   4 73785.0 3002.25   1
  -3  -1   4 81253.5 2537.77   9
   3   1   4 77629.9 2424.79   4
  -1   3   4 74427.0 2031.40   9
  -1   3   2 538714. 13430.9   1
  -1   3   2 548847. 13090.6  12
  -3  -1   2 566254. 12884.4   4
  -3  -1   2 556574. 13120.4   9
   3   1   2 545963. 12990.7   9
   1  -3   2 569624. 13827.7   1
   3   1   2 597065. 12995.4   5
   3   1   2 599319. 13182.9   8
   1  -3   2 551394. 12845.1   8
  -3  -1   2 569641. 13163.7   5
   1  -3   2 559458. 12943.6  12
  -3  -1   0 96874.9 2607.63   9
   3   1   0 93121.9 2549.77   8
  -1   3   0 92081.3 2581.51  12
   1  -3   0 94473.9 3045.02   1
  -3  -1   0 93903.7 2643.56   5
  -1   3  -2 587923. 12980.7  12
  -1   3  -2 572325. 12985.5   2
   1  -3  -2 591411. 12715.6   2
  -3  -1  -2 541167. 12833.4   4
   3   1  -2 560494. 13239.4   1
  -3  -1  -2 555912. 13018.0   5
  -3  -1  -2 551205. 13014.0   9
   1  -3  -2 585720. 12910.5  10
   1  -3  -2 554924. 12786.5   9
   1  -3  -2 576436. 13505.8   1
   3   1  -4 73806.0 2467.50  10
   1  -3  -4 74986.4 2523.20  11
  -3  -1  -4 73956.0 2345.34   4
   3   1  -4 68205.4 2232.51   7
   3   1  -4 72491.2 2191.53   1
  -1   3  -4 81976.0 2487.41   2
   1  -3  -4 81319.5 2270.88   2
  -3  -1  -4 72198.4 2362.28   3
   1  -3  -4 82750.0 2043.23   9
   1  -3  -6 51213.9 1497.17   5
   1  -3  -6 54807.6 1969.20   2
  -3  -1  -6 54747.9 1490.28  12
   1  -3  -6 50534.3 2152.31  11
  -1   3  -6 51917.6 1980.89   6
   3   1  -6 51917.4 2125.89  10
  -1   3  -6 49942.1 2098.48   2
  -3  -1  -6 55987.0 2144.25   4
  -1   3  -8 52906.8 2339.18   2
   1  -3  -8 56146.4 2230.55   2
   1  -3  -8 48115.2 2307.76  11
   1  -3 -10 96786.5 3574.82   2
  -1   3 -10 94649.4 3726.62   2
  -1   3 -10 100755. 3895.00   4
  -3  -1 -10 94482.1 3742.09   2
  -3  -1 -12 99474.2 4079.05   2
   1  -3 -12 94845.9 3813.92   2
  -1   3 -12 95190.8 4021.64   2
  -1   3 -12 92351.0 4034.22   4
  -1   3 -14 47518.0 2921.57   4
  -1   3 -14 43919.7 2775.83   2
  -3  -1 -14 44770.8 2782.33   2
   1  -3 -14 46743.3 2685.33   2
  -3  -1 -16 26343.8 2251.77   2
   1  -3 -16 26277.0 2163.97   2
  -1   3 -16 29444.1 2412.93   2
   1  -3 -18 222.443 432.306   2
  -1   3 -18 1824.20 757.025   2
  -3  -1 -18 1400.61 822.177   2
   0  -3  19 16018.9 1837.10   9
   3   0  19 18296.3 2123.32   8
   0  -3  19 15714.9 1940.32   8
   3   0  17 16162.3 1839.52   8
   0  -3  17 17379.1 1821.67   8
  -3   0  17 17232.8 1684.12   9
   0  -3  15 35587.5 2744.19   1
  -3   0  15 38486.3 2374.50   9
   0  -3  15 38734.0 2535.91   8
   3   0  15 41862.1 2772.57   8
   0  -3  13 43317.7 2474.39   8
   3   0  13 42662.2 2634.51   8
   0   3  13 45061.9 2060.98   9
   3   0  13 45259.7 2043.29   3
   0   3  13 44300.4 1895.02  12
   0  -3  13 45673.3 2921.58   1
  -3   0  13 42040.4 2323.56   9
   3   0  11 46956.7 1940.68   3
  -3   0  11 46296.1 2260.39   9
  -3   0  11 42678.8 1748.36   1
   0   3  11 47160.2 1913.29   9
   0  -3  11 49921.0 1531.86   3
   0   3  11 48989.0 1911.75  12
  -3   0  11 38674.6 1591.04   6
   3   0  11 44771.7 2459.62   8
   0  -3  11 45964.4 2731.30   1
  -3   0  11 35499.3 1657.17   5
  -3   0   9 47441.3 1902.52   5
  -3   0   9 51521.3 1781.50   1
   3   0   9 54802.4 2024.38   3
   0   3   9 60764.4 2065.02  12
   0  -3   9 56158.3 2851.27   1
   0   3   9 58344.0 1961.13   9
   3   0   9 50977.8 2455.68   8
  -3   0   9 54341.6 2285.79   9
  -3   0   9 48164.5 1661.46   6
   0  -3   7 91762.1 3576.43   1
   0   3   7 89555.7 2736.24  12
  -3   0   7 87822.4 2731.27   5
   3   0   7 87627.8 2713.10   3
  -3   0   7 83106.0 2271.12   6
   0   3   7 89895.9 2502.05   9
   3   0   7 86602.3 3148.43   8
   3   0   7 89337.5 3005.05  11
  -3   0   7 89912.5 2972.35   9
   0   3   5 256392. 7020.82   1
   3   0   5 264663. 6723.13   8
  -3   0   5 248827. 6516.44   9
   3   0   5 252264. 6407.29  11
   0  -3   5 257535. 7233.04   1
   3   0   5 245210. 6300.52   3
   0   3   5 259842. 5934.11   9
  -3   0   5 259872. 6404.64   5
   0   3   5 259397. 6381.40  12
  -3   0   5 251911. 6687.29   4
   0  -3   5 260354. 6344.95   8
  -3   0   5 254055. 6653.83   2
  -3   0   3 37551.6 1450.87   5
   0  -3   3 44576.8 1269.22   8
   0   3   3 42224.1 1460.21  12
   0   3   3 42944.9 1817.63   1
  -3   0   3 37387.8 1473.93   9
   3   0   3 36772.8 1522.12   8
   0  -3   3 43467.2 1933.43   1
   0  -3   1 53004.2 2048.93   1
   3   0   1 48376.6 1624.03   8
  -3   0   1 49869.2 1618.06   9
  -3   0   1 47061.1 1633.50   5
  -3   0   1 49488.8 1469.12  11
   0   3   1 57321.8 1675.18  12
   3   0  -1 54551.8 1542.78  11
   3   0  -1 54529.3 1515.93   6
  -3   0  -1 53033.6 1698.65   9
   0  -3  -1 47464.9 1974.38   1
   3   0  -1 54211.5 1680.76   8
   0  -3  -3 39883.3 1747.18   1
   0  -3  -3 40507.3 1524.76  11
   3   0  -3 42210.5 1569.81  10
   3   0  -3 43163.9 1390.28   7
   0   3  -3 37261.2 1442.96   2
   0   3  -5 257588. 6655.66   2
   0  -3  -5 260351. 6676.07  11
   0   3  -5 255499. 6398.86   6
   3   0  -5 260889. 6178.41   7
   0  -3  -5 245873. 6422.40   2
  -3   0  -5 260154. 6628.74   4
   3   0  -5 254342. 6670.45  10
   0  -3  -7 87900.2 2993.79   2
   0   3  -7 88579.9 3181.15   2
   0  -3  -7 90778.8 3183.81  11
  -3   0  -7 96199.9 3247.05   4
   0  -3  -9 57482.3 2446.81   2
  -3   0  -9 57560.9 2603.68   2
   0  -3  -9 52781.6 2518.50  11
   0   3  -9 54681.5 2544.85   2
  -3   0  -9 61741.2 2662.05   4
   0  -3 -11 43542.9 2332.52   2
   0   3 -11 46910.3 2579.38   4
   0   3 -11 41294.9 2403.16   2
  -3   0 -11 48795.5 2545.66   2
   0  -3 -13 43610.3 2524.92   2
   0   3 -13 44727.5 2725.57   4
  -3   0 -13 45616.7 2685.81   2
   0   3 -13 44376.1 2660.23   2
   0   3 -15 40014.6 2701.79   2
   0  -3 -15 38905.5 2561.49   2
  -3   0 -15 36572.7 2602.10   2
   0  -3 -17 15663.3 1749.49   2
  -3   0 -17 18405.2 1941.44   2
   0  -3 -19 20489.3 2130.23   2
  -1  -3  20 19102.8 2158.42   8
  -1  -3  18 32227.5 2608.25   8
  -1  -3  18 30600.5 2491.84   9
   3  -1  18 33747.0 2773.86   8
   1   3  18 33616.8 2859.36   8
  -1  -3  16 53763.9 3146.24   9
  -1  -3  16 57781.2 3287.22   8
   3  -1  16 54692.5 3347.34   8
  -3   1  16 52014.2 2890.36   9
   1   3  16 55177.4 2856.08   3
   1   3  14 7038.39 785.208   9
  -3   1  14 7077.33 786.966  12
  -3   1  14 5340.63 785.945   9
   3  -1  14 6104.13 991.883   8
  -1  -3  14 7328.68 1105.98   1
   3  -1  12 19012.8 1611.81   8
  -3   1  12 19935.4 1056.19   1
   3  -1  12 20058.0 1139.65   3
  -1  -3  12 20497.3 1759.66   1
  -3   1  12 15405.6 1002.56   6
   1   3  12 20829.3 1232.69   9
   1   3  12 20305.6 1093.78  12
  -3   1  12 22331.3 1502.30   9
  -1  -3  10 60049.4 2970.78   1
   1   3  10 63809.3 2165.10  12
  -3   1  10 59015.1 1956.64   1
   3  -1  10 64317.5 2200.46   3
  -3   1  10 59503.2 1971.51   1
  -3   1  10 62923.8 2547.37   9
   3  -1  10 58024.9 2757.37   8
   3  -1   8 179669. 4697.97   3
  -3   1   8 169663. 5032.74   9
   3  -1   8 183465. 5422.24   8
   1   3   8 177828. 4732.08  12
  -1  -3   8 186449. 5768.54   1
   1   3   6 523373. 11857.6   7
   3  -1   6 507704. 12855.8   6
  -3   1   6 487382. 12876.2   4
  -1  -3   6 539785. 12850.8  10
   3  -1   6 554851. 12901.9   8
  -3   1   6 534195. 12785.7   2
   1   3   6 535204. 12884.8  11
   1   3   6 543360. 12341.7  12
  -3   1   6 528888. 12566.8   9
  -1  -3   6 550879. 13337.8   1
   1   3   4 341802. 7936.43  12
  -3   1   4 334836. 8062.40   2
  -1  -3   4 337291. 8636.80   1
   3  -1   4 327916. 8185.64   8
   3  -1   4 312914. 8231.80   6
  -1  -3   4 332129. 8069.06  10
  -3   1   4 328414. 8023.03   9
  -1  -3   2 226064. 5864.06   1
   3  -1   2 210622. 5425.57   6
  -3   1   2 210255. 5300.65   9
  -1  -3   2 221682. 5112.92  10
  -1  -3   2 215814. 5050.16   3
   3  -1   0 277416. 6568.70   6
  -1  -3   0 291393. 7234.92   1
  -3   1   0 278269. 6649.34   9
   3  -1   0 262952. 6629.89   8
   1   3  -2 219684. 5203.31  10
   1   3  -2 217959. 5153.14   3
   3  -1  -2 225341. 5437.54  11
  -1  -3  -2 215928. 5231.92   7
  -1  -3  -2 220603. 6026.90   1
  -3   1  -4 333347. 7821.96   3
   1   3  -4 323160. 8650.53   1
   3  -1  -4 342917. 7969.15   5
  -1  -3  -4 325009. 8087.67  11
   3  -1  -4 333874. 8192.46  10
  -1  -3  -4 324410. 7933.85  12
   3  -1  -4 335299. 8226.06  11
  -1  -3  -6 532786. 12535.2  12
   1   3  -6 538587. 12485.9   6
   3  -1  -6 545706. 13099.8  11
  -3   1  -6 537487. 13030.0   4
  -1  -3  -6 535659. 12940.7  11
   3  -1  -6 534864. 13019.5  10
   1   3  -8 173918. 5331.11   2
  -1  -3  -8 170546. 5173.91   2
  -1  -3  -8 178264. 5286.95  11
  -3   1  -8 184992. 5450.60   4
  -3   1  -8 175443. 5374.91   2
   1   3 -10 65237.5 2978.39   4
  -3   1 -10 64276.4 2889.30   2
   1   3 -10 58622.8 2779.69   2
  -1  -3 -10 67715.9 2838.02   2
  -3   1 -10 58754.7 2838.01   4
  -3   1 -12 18283.7 1620.53   2
  -3   1 -12 23476.9 1816.31   4
  -1  -3 -12 19145.4 1571.99   2
   1   3 -12 21104.2 1742.96   4
  -3   1 -14 8084.49 1161.67   2
  -1  -3 -14 6985.62 1040.98   2
  -1  -3 -16 52935.8 3209.45   2
  -3   1 -16 58503.3 3472.05   2
  -3   1 -18 36325.8 2881.37   2
  -1  -3 -18 28941.4 2564.88   2
  -2  -3  19 49718.2 3448.65   8
   3  -2  19 54569.3 3706.46   8
  -2  -3  19 47309.8 3293.98   9
   2   3  17 77093.7 4352.74   8
  -2  -3  17 70721.4 3837.19   9
   3  -2  17 75011.2 4103.07   8
  -3   2  15 70146.5 3158.79   9
   2   3  15 63634.2 3057.07   3
   3  -2  15 68759.6 3608.96   8
  -2  -3  15 60094.0 3334.88   9
  -3   2  13 5679.05 755.115   9
  -2  -3  13 4515.33 836.472   9
  -2  -3  13 4068.89 770.257   1
   2   3  13 4944.88 799.669   3
   3  -2  13 5611.34 876.468   8
  -2  -3  13 5070.82 632.531   7
  -3   2  13 4735.20 690.548  12
  -3   2  11 3173.19 379.830   1
  -3   2  11 3190.05 557.023   9
  -2  -3  11 2956.50 643.034   1
  -3   2  11 2519.13 358.049   1
   2   3  11 2913.49 240.199   7
   3  -2  11 3492.00 724.302   8
   2   3   9 184518. 4616.16   7
  -3   2   9 183108. 4753.33   1
  -2  -3   9 193314. 5962.37   1
  -3   2   9 203863. 5431.34   9
   3  -2   9 201792. 5864.99   8
   3  -2   7 310950. 8218.68   8
   2   3   7 314614. 7357.38   7
  -3   2   7 299902. 8118.75   2
  -3   2   7 320241. 7880.14   9
  -2  -3   7 317155. 8445.30   1
   2   3   7 306151. 8201.99  11
   3  -2   5 368693. 9776.24   6
   3  -2   5 400910. 9696.09   8
  -2  -3   5 407805. 9737.24  10
   2   3   5 396794. 9627.92  11
   2   3   5 390159. 9148.65   7
   2   3   5 395897. 8990.60   9
  -3   2   5 388547. 9425.31   9
  -2  -3   5 408096. 10062.6   1
  -3   2   5 388000. 9529.35   2
  -2  -3   3 111785. 3699.89   1
  -3   2   3 117298. 3263.42   9
   2   3   3 120465. 3176.58   7
   3  -2   3 119875. 3404.00   8
   2   3   3 121717. 2870.49   9
   3  -2   3 113543. 3476.88   6
  -2  -3   3 121386. 3293.34  10
   3  -2   1 52691.0 1781.47   8
   2   3   1 55640.2 1616.74   8
  -3   2   1 50910.8 1724.88   9
  -2  -3   1 55487.0 1779.89   7
   2   3   1 52889.9 1535.27   9
  -2  -3   1 55007.3 2181.79   1
   2   3   1 54534.8 1774.06   3
  -2  -3   1 53984.2 1722.85   9
  -2  -3  -1 50442.5 1644.69   7
   2   3  -1 51241.6 1606.83   3
  -2  -3  -1 50376.3 1454.28   9
   3  -2  -3 120536. 3212.44   1
   2   3  -3 116764. 3255.82  10
   3  -2  -3 130995. 3446.43  10
  -2  -3  -3 116730. 2872.47   9
   3  -2  -3 125262. 3484.65  11
   2   3  -3 117635. 3790.11   1
  -3   2  -3 122199. 3035.55  12
  -2  -3  -3 118300. 3243.97  11
   3  -2  -5 400952. 9677.36  10
  -3   2  -5 384437. 9043.00   3
  -2  -3  -5 387786. 9489.31  11
   3  -2  -5 391908. 9285.57   5
   2   3  -5 401974. 10050.4   1
  -2  -3  -5 381973. 8875.32   5
   3  -2  -5 402477. 9443.23   9
   3  -2  -5 389839. 9775.43  11
  -3   2  -5 402102. 8768.43  12
  -2  -3  -5 384012. 9283.73  12
  -2  -3  -7 309902. 8113.12  11
  -2  -3  -7 305730. 7656.23  12
   3  -2  -7 328333. 7617.73   5
   3  -2  -7 312340. 8381.09  11
  -3   2  -7 308216. 8312.32   2
  -3   2  -9 190211. 6010.26   2
  -3   2  -9 204388. 6156.79   4
  -2  -3  -9 197485. 5943.83   2
   2   3 -11 3794.91 777.640   4
  -3   2 -11 3765.53 743.497   2
  -2  -3 -11 3093.97 682.877   2
  -3   2 -11 3285.56 664.792   4
  -3   2 -13 5139.75 935.753   4
  -3   2 -13 3906.54 799.741   2
  -2  -3 -13 5130.31 829.869   2
  -2  -3 -15 70441.2 3614.63   2
  -3   2 -15 64407.9 3599.51   2
  -3   2 -17 73337.5 4124.27   2
  -2  -3 -17 68532.1 3913.81   2
   3   3  18 24132.9 2452.54   8
  -3  -3  18 20902.4 2109.06   9
   3  -3  18 21031.8 2166.06   8
   3   3  16 34665.5 2731.05   8
   3  -3  16 31208.4 2449.80   8
  -3  -3  16 34930.9 2520.45   9
   3   3  16 32710.3 2141.73   3
   3  -3  16 33973.0 3158.40   1
  -3   3  14 39998.0 2120.63  12
  -3  -3  14 40063.2 2519.32   9
   3  -3  14 39310.0 3199.00   1
  -3   3  14 37648.7 2099.56   9
   3   3  14 37884.4 2205.84   3
   3   3  14 39687.0 2691.47   8
   3  -3  14 42610.2 2647.21   8
  -3  -3  12 3277.29 491.951   7
  -3   3  12 2643.37 484.108   9
   3   3  12 2703.24 787.921   8
   3  -3  12 3791.89 756.634   8
  -3  -3  12 3823.76 665.337   1
   3   3  12 3410.34 645.012   3
  -3  -3  12 2723.94 602.676   9
  -3   3  12 4343.45 644.383  12
  -3  -3  10 4915.65 599.895   7
  -3   3  10 2467.46 367.981   1
  -3   3  10 2796.62 454.555   9
  -3  -3  10 3823.66 644.306   1
  -3   3  10 3588.81 553.128  12
   3   3  10 3556.83 586.115   3
   3  -3  10 2289.06 510.599   8
  -3  -3  10 3297.86 655.211   9
  -3  -3   8 25110.7 1323.64   7
   3   3   8 23643.9 1404.98   3
  -3   3   8 27449.9 1332.17   9
  -3   3   8 24439.6 1128.15   1
  -3  -3   8 24767.5 1517.72   1
   3  -3   8 27676.7 1553.07   8
  -3  -3   8 26516.5 1587.67   9
  -3   3   6 42100.7 1601.78   1
   3  -3   6 39496.8 1939.91   6
   3   3   6 46348.3 1880.05  11
  -3  -3   6 47418.2 1829.70   7
   3   3   6 46959.2 1963.69   4
   3   3   6 46758.7 1548.63   9
  -3   3   6 42697.6 1778.90   2
  -3  -3   6 46941.3 2064.63   1
  -3   3   6 43640.2 1681.67   9
  -3  -3   6 47953.2 2048.09   9
   3   3   6 48684.4 1949.46   3
   3  -3   6 47170.6 1947.14   8
  -3   3   4 53009.8 1773.29   2
   3  -3   4 54273.0 2145.28   6
  -3  -3   4 55812.3 2107.05   9
   3   3   4 59285.5 2104.96   8
   3   3   4 59113.2 2094.36   3
   3   3   4 54244.3 1642.18   9
  -3   3   4 56416.8 1862.71   9
  -3  -3   4 53368.0 2229.85   1
  -3  -3   4 56659.4 1997.55   7
   3  -3   4 54330.6 1982.92   8
   3   3   4 55362.9 1851.31   7
   3   3   4 52644.9 1893.08   4
  -3   3   4 54661.2 1931.15   1
  -3   3   2 323524. 7713.28   9
  -3   3   2 330140. 8162.55   1
  -3  -3   2 313164. 7839.36   7
   3  -3   2 327212. 7817.82   8
  -3  -3   2 322226. 7844.02   9
   3   3   2 321271. 7781.65   7
   3   3   2 309161. 7854.56   3
  -3  -3   2 312013. 7403.60   8
  -3  -3   2 343485. 8438.28   1
   3   3   2 326130. 7743.96   8
   3   3   2 320244. 7496.98   9
  -3  -3   0 177672. 4301.16   8
   3   3   0 175745. 4461.03   9
  -3  -3   0 170159. 4556.09   7
  -3  -3   0 174872. 4428.83   9
   3  -3   0 170544. 4534.53   8
   3  -3   0 179231. 5164.09   1
   3   3   0 174477. 4558.35   3
   3   3   0 174513. 4284.71   8
  -3  -3  -2 329508. 7508.99   9
   3  -3  -2 310910. 7868.44  11
  -3   3  -2 322185. 7620.39  12
   3  -3  -2 329833. 8117.65   1
   3   3  -4 54388.9 1944.68  10
  -3   3  -4 53808.8 1957.85   2
   3   3  -4 54073.5 1924.37   4
  -3  -3  -4 53127.9 1789.14  11
  -3   3  -4 57527.2 1625.79  12
  -3  -3  -4 51448.2 1670.15   5
  -3  -3  -4 53301.7 1822.36  12
   3  -3  -4 50254.0 2058.43  11
   3  -3  -4 53738.6 1966.05  10
  -3   3  -4 54919.3 2001.64   8
   3  -3  -4 53713.4 1889.99   1
   3   3  -4 50798.8 2178.65   1
   3  -3  -4 53391.4 1810.53   9
   3  -3  -6 50071.7 2135.77  11
   3  -3  -6 48550.2 1670.09   5
   3  -3  -6 46167.7 1980.98  10
  -3  -3  -6 40714.9 1584.52  12
  -3   3  -6 47637.6 1389.35   3
  -3   3  -6 48279.3 2012.81   2
   3   3  -6 41527.6 2002.60   1
   3  -3  -6 48895.3 1760.43   9
   3   3  -6 44086.0 1407.62   6
   3   3  -6 44543.9 1934.28   4
  -3  -3  -6 45394.2 1796.79  11
   3  -3  -8 26810.8 1139.96   5
   3   3  -8 28600.5 1642.06   4
  -3  -3  -8 25617.2 1445.61  11
  -3  -3  -8 27522.1 1171.32  12
   3  -3  -8 24047.8 1589.00  11
  -3   3  -8 25007.4 1584.50   2
   3   3 -10 2304.98 598.232   4
   3  -3 -10 3724.16 722.929  11
  -3   3 -10 4309.29 752.877   2
  -3   3 -10 4521.24 734.309   4
  -3  -3 -10 4217.04 739.092   2
  -3  -3 -12 4116.28 770.856   2
  -3   3 -12 4527.86 852.446   2
  -3   3 -12 4918.80 879.986   4
  -3   3 -14 36218.2 2535.05   2
  -3   3 -14 41656.1 2728.55   4
  -3  -3 -14 42111.0 2621.59   2
  -3   3 -16 33691.2 2625.87   2
  -3  -3 -16 32068.0 2488.65   2
  -3   3 -16 38715.1 2831.37   4
  -3   3 -18 24286.5 2332.94   2
  -3  -3 -18 22175.5 2236.59   2
  -4  -3  19 10566.5 1553.14   9
   3  -4  19 12856.6 1759.54   8
   4   3  17 3978.90 1016.87   8
   3  -4  17 3286.83 921.509   8
  -4  -3  17 2261.27 699.681   9
  -4  -3  15 8894.66 1190.78   9
   3  -4  15 6415.08 1094.51   8
   4   3  15 8435.19 1298.53   8
   4   3  15 6449.15 876.486   3
   3  -4  15 4306.26 1153.96   1
  -3   4  13 21400.4 1514.23  12
   3  -4  13 22007.1 1777.37   8
   4   3  13 22624.6 1625.06   3
   4   3  13 20038.8 1863.51   8
  -4  -3  13 21230.9 1753.52   9
  -4  -3  13 23588.7 1406.28   7
   3  -4  13 22295.1 2369.95   1
  -3   4  13 21945.1 1435.69   9
  -4  -3  11 9526.79 1111.76   9
   3  -4  11 10417.9 1485.73   1
  -3   4  11 9322.27 795.483   1
  -3   4  11 9728.45 966.774  12
  -4  -3  11 9601.30 943.246   1
   3  -4  11 10944.7 1088.55   8
  -3   4  11 10994.5 904.697   9
  -4  -3  11 9692.99 859.453   7
   4   3  11 10000.7 1207.31   8
   4   3  11 9031.56 940.397   3
  -4  -3   9 8096.13 750.616   7
  -3   4   9 6781.68 664.631   1
   4   3   9 6710.74 885.593   8
  -3   4   9 9703.82 910.116  12
  -4  -3   9 9023.05 852.468   1
   4   3   9 8017.91 849.792   3
  -4  -3   9 8317.37 955.099   9
  -3   4   9 8138.70 698.930   9
   3  -4   9 9473.16 951.782   8
  -3   4   7 21793.7 1250.82   2
   4   3   7 22243.5 1098.31   9
  -4  -3   7 21485.9 1390.82   9
   4   3   7 21897.2 1261.81  11
  -3   4   7 20372.2 1066.80   9
  -3   4   7 21519.1 1306.51  12
  -4  -3   7 23583.0 1254.27   7
  -4  -3   7 23134.2 1383.12   1
   4   3   7 23394.3 1489.93   8
   4   3   7 25442.9 1405.42   3
  -3   4   7 20256.5 1195.69   1
   3  -4   7 21133.0 1309.79   8
   4   3   5 33845.0 1523.04   4
  -4  -3   5 35343.6 1761.62   1
  -3   4   5 40294.1 1755.68  12
   4   3   5 35974.0 1737.14   8
   3  -4   5 38921.8 1367.33  12
  -4  -3   5 38681.9 1647.91   7
   4   3   5 37878.7 1419.72   9
  -3   4   5 38817.8 1471.09   2
  -4  -3   5 37606.6 1771.93   9
   3  -4   5 37698.9 1651.41   8
  -3   4   5 41597.3 1503.88   9
  -3   4   5 39564.7 1739.44   1
   4   3   5 34292.8 1658.89   3
  -4  -3   3 52717.3 1969.78   9
   4   3   3 44638.7 1778.48   7
  -4  -3   3 47735.1 1615.37   8
  -3   4   3 50397.9 1704.98   9
   4   3   3 47087.2 1626.96   9
  -4  -3   3 47620.9 1847.44   7
  -3   4   3 50246.0 1933.60  12
   4   3   3 44238.6 1547.41   4
   4   3   3 48040.4 1862.49   8
  -4  -3   3 49583.0 2160.98   1
   4   3   3 50094.1 1935.73   3
   3  -4   3 49056.5 1810.48   8
   3  -4   3 48300.2 1689.08  12
   3  -4   3 50386.5 2546.92   1
  -3   4   3 50492.5 1439.90   2
  -3   4   3 50233.8 2101.54   1
  -4  -3   1 101574. 2800.73   8
   3  -4   1 105401. 3005.61   8
   4   3   1 98409.7 2907.87   9
  -3   4   1 104283. 3611.61   1
   3  -4   1 101733. 3754.49   1
   4   3   1 100740. 2914.10   8
  -3   4   1 103235. 3104.06  12
  -4  -3   1 100324. 3028.93   9
  -4  -3   1 103940. 3095.34   7
   4   3  -1 102386. 2850.27   8
  -4  -3  -1 105837. 3023.03   8
  -4  -3  -1 109731. 3005.20   9
  -3   4  -1 102351. 3048.18  12
   3  -4  -1 107905. 3634.38   1
   4   3  -3 49806.1 1652.92   4
   4   3  -3 50791.3 2218.25   1
   3  -4  -3 48476.1 1699.24   9
   3  -4  -3 47701.9 1717.65  10
   3  -4  -3 44954.2 2004.70   1
  -3   4  -3 48321.7 1717.68   2
   3  -4  -3 48912.2 1949.28  11
  -3   4  -3 46861.1 1652.74  12
  -3   4  -3 46980.6 1779.22   8
  -4  -3  -3 49444.8 1635.38   9
  -4  -3  -3 48362.4 1729.81   5
  -4  -3  -3 50586.5 1543.01  11
   4   3  -5 37564.5 1830.83   1
  -3   4  -5 37648.0 1636.46   8
   4   3  -5 38217.7 1691.56  10
   3  -4  -5 37581.2 1660.83   1
  -3   4  -5 37547.4 1311.35  12
   3  -4  -5 34415.1 1742.81  11
  -3   4  -5 35779.9 1657.97   2
  -4  -3  -5 35106.9 1343.44   5
   3  -4  -5 33924.0 1387.25   9
  -4  -3  -5 39811.6 1477.37  11
   4   3  -5 40102.5 1645.70   4
   3  -4  -5 38389.2 1658.33  10
   3  -4  -7 22969.9 1506.87  11
  -3   4  -7 22892.7 1384.91   6
   4   3  -7 19725.6 1294.53   1
   3  -4  -7 21291.5 1095.57   9
  -3   4  -7 22436.8 1393.55   2
  -4  -3  -7 20986.1 1026.15  12
   3  -4  -7 24296.0 1094.49   5
   4   3  -7 21918.5 1348.73   4
   4   3  -7 21991.8 1388.11  10
  -4  -3  -7 22740.3 1227.27  11
   3  -4  -9 7223.17 543.556   5
   3  -4  -9 7164.01 897.060  11
  -3   4  -9 7603.63 920.413   2
   3  -4  -9 7355.84 830.784   2
   4   3  -9 8616.41 938.045   4
  -4  -3  -9 7933.62 574.896  12
  -3   4  -9 7742.38 923.648   4
  -3   4 -11 8118.19 1034.53   2
  -3   4 -11 9557.12 1157.86   4
  -4  -3 -11 8029.85 995.363   2
   3  -4 -11 7723.68 889.709   2
   3  -4 -11 9075.69 1128.33  11
  -4  -3 -13 22762.5 1863.97   2
  -3   4 -13 25805.9 2062.75   4
  -3   4 -13 23325.7 1966.51   2
  -3   4 -15 8715.89 1329.87   4
  -4  -3 -15 7527.98 1186.06   2
  -3   4 -15 8249.95 1200.82   2
  -3   4 -17 4937.99 1121.30   4
  -3   4 -17 3939.69 1035.19   2
  -4  -3 -17 4144.95 1038.34   2
   2  -4  20 7421.18 1346.96   8
   4   2  18 1110.84 531.413   8
  -4  -2  18 1147.42 627.792   9
   2  -4  18 2353.86 811.029   8
  -4  -2  16 10202.9 1321.98   9
   2  -4  16 7435.59 1164.55   8
   2  -4  16 5860.88 1282.52   1
   4   2  16 7111.85 1256.86   8
   4   2  14 73479.5 3779.84   8
  -4  -2  14 69859.8 3445.66   9
  -2   4  14 71328.1 2942.11  12
  -2   4  14 66695.1 2796.88   9
   4   2  14 72300.9 3118.17   3
   2  -4  14 69224.5 4287.50   1
   2  -4  14 70626.7 3450.05   8
  -2   4  12 97071.9 3485.42  12
  -4  -2  12 95820.0 3902.49   9
  -2   4  12 95907.9 3253.47   9
   4   2  12 93818.0 3534.51   3
  -4  -2  12 87543.5 3130.08   1
   2  -4  12 98271.0 3881.67   8
   4   2  12 91476.9 4080.84   8
  -4  -2  12 94102.3 3155.09   7
   2  -4  12 94822.3 4797.42   1
   2  -4  10 94525.2 3484.30   8
  -2   4  10 100327. 3330.10  12
  -2   4  10 95316.4 2983.89   9
  -4  -2  10 98512.1 3080.59   1
   2  -4  10 96940.0 4526.74   1
   2  -4  10 83449.0 2240.08  12
  -2   4  10 82118.8 3318.53   1
  -4  -2  10 90710.1 3008.71   7
   4   2  10 91270.0 3295.28   3
  -4  -2  10 92732.8 3591.13   9
   4   2  10 97316.9 3813.75   8
  -2   4   8 55893.7 2243.54  12
   2  -4   8 55443.6 3110.56   1
  -4  -2   8 56745.6 2076.36   7
   2  -4   8 57303.4 2328.40   8
   4   2   8 51515.1 2211.02  11
  -4  -2   8 53655.4 2385.82   9
  -2   4   8 56827.9 1934.80   9
  -2   4   8 51374.5 2295.30   1
   2  -4   8 53977.4 1618.87  12
  -4  -2   8 47204.3 2126.25   5
   4   2   8 51042.8 2474.36   8
  -4  -2   8 56764.4 2088.56   1
   4   2   8 54334.7 2220.64   3
  -4  -2   6 48576.6 2115.84   4
  -4  -2   6 54324.8 1962.66   7
  -2   4   6 51440.6 2168.12   1
  -2   4   6 53587.6 2084.29  12
   4   2   6 48911.1 2035.05   4
   4   2   6 53105.8 2074.63   3
  -2   4   6 53143.7 1720.64   9
   2  -4   6 54006.7 2828.41   1
   4   2   6 50917.1 1892.55   9
   4   2   6 50848.7 1907.69  11
   4   2   6 51909.1 2245.63   8
  -4  -2   6 50279.2 2068.40   5
   2  -4   6 52455.8 2011.65   8
  -2   4   6 53099.7 2135.22  10
   2  -4   6 50250.8 1614.03  12
  -4  -2   6 52056.9 2181.08   9
  -4  -2   6 52656.9 1955.80   1
  -2   4   4 192547. 5288.10   1
  -4  -2   4 176186. 4993.36   9
  -4  -2   4 179675. 4995.86   1
  -4  -2   4 173498. 4965.09   5
   2  -4   4 186953. 4778.68   8
   4   2   4 178423. 4931.54   3
   4   2   4 173464. 4696.95   4
   2  -4   4 189493. 5978.42   1
   2  -4   4 192788. 4634.93  12
   4   2   4 175973. 4700.96   9
   4   2   4 181279. 5044.74   8
  -2   4   4 182700. 4970.35  12
  -2   4   4 187891. 4537.90   9
  -2   4   4 196160. 4890.77  10
  -4  -2   4 170943. 4811.95   7
  -4  -2   4 165619. 4786.25   4
   4   2   4 180683. 4523.13  11
   2  -4   2 122093. 3363.92  12
   2  -4   2 117746. 3280.80   8
  -4  -2   2 125042. 3342.40   8
   4   2   2 126363. 3498.56   8
  -4  -2   2 121237. 3561.65   5
   2  -4   2 128015. 4285.29   1
  -4  -2   2 128192. 3542.05   9
  -2   4   2 123382. 3526.68  12
  -2   4   2 126638. 3948.78   1
   4   2   2 117837. 3006.84   4
   4   2   2 119346. 3334.77   9
   4   2   0 73003.3 2218.06   8
  -4  -2   0 76283.2 2302.20   9
   2  -4   0 72493.8 2838.79   1
  -4  -2   0 70491.3 2357.36   5
  -4  -2   0 73007.7 2235.54   8
  -2   4   0 75663.8 2332.35  12
  -2   4  -2 118547. 3303.05   8
   4   2  -2 122411. 3851.61   1
  -2   4  -2 121732. 3347.24  12
  -4  -2  -2 129018. 2958.54  11
   2  -4  -2 120216. 3858.45   1
  -4  -2  -2 122502. 3434.15   5
  -2   4  -2 121254. 3230.95   2
   2  -4  -2 127405. 3231.47  10
  -4  -2  -2 125713. 3375.72   9
   2  -4  -2 114598. 3240.39   9
   2  -4  -4 180847. 5131.62  11
  -2   4  -4 180919. 4897.21   2
  -4  -2  -4 186972. 4705.25   5
   4   2  -4 192633. 4974.14   7
   4   2  -4 190204. 4861.41   4
   2  -4  -4 172929. 4514.15   9
   2  -4  -4 178950. 4549.34   2
  -4  -2  -4 190015. 4558.16  11
   2  -4  -4 177461. 4825.39  10
   4   2  -4 193125. 5107.96   1
   4   2  -4 188592. 5040.13  10
   2  -4  -4 182082. 5223.24   1
  -2   4  -4 182180. 4808.17   8
   4   2  -6 53647.3 2225.05  10
   2  -4  -6 52944.7 1740.54   9
  -2   4  -6 51423.6 2157.23   2
   2  -4  -6 54428.2 1949.63   2
   2  -4  -6 51903.0 2275.04  11
  -2   4  -6 54187.9 2175.73   6
  -4  -2  -6 55200.0 1738.52  12
   4   2  -6 52183.3 1998.59   1
   2  -4  -8 52500.7 1698.74   5
   2  -4  -8 53438.6 2187.69   2
  -2   4  -8 51128.3 2373.80   2
   2  -4  -8 54171.2 2520.88  11
  -4  -2  -8 53796.4 1673.73  12
  -4  -2 -10 97154.2 3826.15   2
   2  -4 -10 91805.8 3798.66  11
   2  -4 -10 97653.0 3522.85   2
  -2   4 -10 91850.3 3753.45   2
  -2   4 -10 98065.9 3900.79   4
  -2   4 -12 97089.0 4130.22   4
   2  -4 -12 88165.3 3659.48   2
  -4  -2 -12 98557.7 4051.65   2
  -2   4 -12 88478.4 3960.20   2
   2  -4 -14 71513.3 3436.25   2
  -2   4 -14 79482.6 3945.25   4
  -4  -2 -14 68860.3 3586.76   2
  -2   4 -14 74801.9 3782.65   2
  -4  -2 -16 7582.33 1249.02   2
  -2   4 -16 6621.38 1152.04   2
  -2   4 -16 6635.73 1206.00   4
  -4  -2 -18 1075.16 669.894   2
  -2   4 -18 2264.12 850.030   2
   1  -4  19 6242.33 1175.73   8
   1  -4  17 26927.7 2296.81   8
  -4  -1  17 26261.3 2166.75   9
   4   1  17 23413.6 2309.87   8
   1  -4  15 52218.0 3629.01   1
  -4  -1  15 52198.2 2954.99   9
   1  -4  15 57816.9 3143.92   8
   4   1  15 55841.6 3325.63   8
   1  -4  13 165570. 6700.76   1
  -4  -1  13 169235. 5674.26   9
  -1   4  13 159791. 4796.99   9
  -1   4  13 153187. 4890.87  12
   1  -4  13 163586. 5604.50   8
   4   1  13 156110. 5059.35   3
   4   1  13 164651. 6003.79   8
   4   1  11 228057. 6961.88   8
   1  -4  11 227032. 7726.44   1
  -1   4  11 189504. 6573.50   1
  -4  -1  11 206299. 5385.21   1
   1  -4  11 207761. 5165.83  12
  -4  -1  11 234251. 6690.83   9
   1  -4  11 236315. 6610.84   8
  -1   4  11 230147. 5802.29   9
   4   1  11 227087. 6167.99   3
  -1   4  11 222094. 6068.73  12
   1  -4   9 89148.8 3177.30   8
  -4  -1   9 80638.4 2493.38   1
   4   1   9 84994.8 2981.79   3
   1  -4   9 91141.5 4085.71   1
  -1   4   9 90973.3 2694.67   9
  -4  -1   9 87249.7 3281.04   9
  -1   4   9 95220.2 3066.94  12
   4   1   9 87227.2 3473.70   8
  -4  -1   9 76826.4 2906.06   5
   4   1   9 87507.8 2387.80   5
  -1   4   9 82717.1 3401.68   1
   1  -4   9 88487.9 2477.05  12
   4   1   7 10867.8 822.604  11
   4   1   7 11155.5 1011.57   8
  -4  -1   7 10494.9 608.902   1
   1  -4   7 12451.2 1310.99   1
  -1   4   7 13047.8 1102.30   1
   1  -4   7 12789.3 680.844  12
   4   1   7 10930.9 629.824   5
  -1   4   7 12820.5 888.707  12
   1  -4   7 13024.5 889.317   8
   4   1   7 11493.2 846.764   3
  -1   4   7 13641.9 674.905   9
  -4  -1   7 11506.9 856.815   5
  -4  -1   7 12126.3 980.955   9
   1  -4   5 20497.1 1544.59   1
  -1   4   5 21973.2 1162.54  10
   4   1   5 23512.1 1142.83   9
  -4  -1   5 21268.1 1164.19   5
   4   1   5 22446.0 974.452   5
   1  -4   5 22419.5 1060.59   8
   1  -4   5 22038.7 964.585  12
   4   1   5 22870.2 1013.25  11
  -1   4   5 21763.2 801.597   9
  -4  -1   5 21595.0 1222.35   9
  -1   4   5 21945.9 1159.04  12
   4   1   5 22034.5 1288.55   8
  -1   4   5 22681.2 1392.65   1
   4   1   5 21168.8 1112.34   3
  -4  -1   5 21061.2 1172.19   4
  -1   4   3 698223. 16610.5  12
   4   1   3 727261. 16457.4   5
   1  -4   3 717544. 16415.8  12
  -1   4   3 738434. 17216.8   1
  -1   4   3 726068. 16366.0  10
   1  -4   3 734028. 16534.9   2
   1  -4   3 698725. 16242.3   8
  -4  -1   3 704119. 16412.0   4
  -4  -1   3 741674. 16643.7  11
   4   1   3 712481. 16712.4   8
   1  -4   3 712960. 17602.8   1
  -4  -1   3 697552. 16696.9   5
   4   1   3 696731. 16530.6   9
  -4  -1   3 715013. 16687.8   9
   4   1   3 741844. 16032.9  11
   4   1   1 512318. 12020.2   8
  -4  -1   1 494609. 12101.7   5
   1  -4   1 550384. 12930.7   1
  -4  -1   1 494541. 12032.5   9
   1  -4   1 549806. 11665.6   2
  -1   4   1 543441. 12093.4  12
  -4  -1   1 502125. 11975.0   8
   1  -4  -1 499052. 12633.7   1
   1  -4  -1 514926. 11526.2  10
  -4  -1  -1 530465. 12038.8   9
   4   1  -1 522142. 11983.9   8
  -4  -1  -1 521740. 12095.1   5
  -1   4  -1 503553. 11961.0  12
  -1   4  -1 502638. 11716.3   8
   1  -4  -3 696873. 15714.9   9
  -1   4  -3 689757. 15913.5   8
  -1   4  -3 724118. 16159.7   2
   1  -4  -3 697359. 16401.0  11
  -4  -1  -3 710990. 15977.8   4
   4   1  -3 714758. 16289.8   1
   1  -4  -3 736821. 15805.0   2
   1  -4  -3 699192. 16786.9   1
  -1   4  -5 22623.7 1189.25   6
   1  -4  -5 23228.5 1056.09   2
   4   1  -5 23138.4 1278.58  10
   1  -4  -5 21396.9 1248.92  11
  -1   4  -5 20693.4 1184.63   2
  -4  -1  -5 21060.1 1139.31   3
   4   1  -5 21371.7 944.664   1
   4   1  -5 21288.5 1060.45   7
  -4  -1  -5 23229.7 1168.06   4
  -1   4  -7 12487.6 917.808   6
  -1   4  -7 13067.5 1040.01   2
   1  -4  -7 11334.9 1017.70  11
  -4  -1  -7 12835.3 556.533  12
   4   1  -7 13437.1 1068.39  10
  -4  -1  -7 12830.3 1008.19   4
   1  -4  -7 11514.5 856.998   2
  -1   4  -9 85245.5 3402.06   2
   1  -4  -9 87089.4 3458.05  11
   1  -4  -9 87258.8 3159.95   2
  -4  -1 -11 222250. 7050.60   2
  -1   4 -11 222859. 7044.32   2
   1  -4 -11 222300. 7070.10  11
  -1   4 -11 230054. 7207.90   4
   1  -4 -11 225892. 6751.91   2
   1  -4 -13 164433. 5692.37   2
  -1   4 -13 162194. 5930.09   2
  -4  -1 -13 160345. 5901.42   2
  -1   4 -13 172224. 6182.00   4
   1  -4 -15 52295.8 3022.91   2
  -4  -1 -15 52908.3 3211.71   2
  -1   4 -15 57030.8 3373.44   4
  -1   4 -15 55017.9 3250.51   2
   1  -4 -17 24677.4 2144.86   2
  -4  -1 -17 27073.1 2389.89   2
   4   0  18 18117.7 2042.02   8
   0  -4  18 15997.4 1788.75   8
   0  -4  18 16790.5 1873.44   9
   0  -4  16 31870.4 2350.03   8
  -4   0  16 29134.2 2157.29   9
   4   0  16 26313.6 2359.75   8
   0  -4  14 63315.4 3775.37   1
   4   0  14 65998.9 3505.64   8
   4   0  14 65006.8 2677.09   3
   0  -4  14 64896.1 3240.35   8
  -4   0  14 61813.1 3101.72   9
   0   4  14 63791.4 2560.84   9
   4   0  12 79865.6 2973.52   3
   4   0  12 82222.7 3726.39   8
   4   0  12 77887.6 2254.12   5
   0   4  12 86256.1 2856.85   9
   0  -4  12 94329.1 3602.23   8
  -4   0  12 87188.3 3496.32   9
   0  -4  12 82124.0 4135.66   1
   0   4  12 86526.1 2990.53  12
   0   4  10 77104.0 2656.24  12
   4   0  10 73900.7 2614.32   3
   0  -4  10 84442.5 3040.70   8
   0   4  10 83604.3 2432.90   9
   0   4  10 66542.3 3291.76   1
  -4   0  10 62813.2 2511.21   5
   0  -4  10 81427.0 3761.43   1
  -4   0  10 63370.3 1959.09   6
   4   0  10 76086.5 3247.94   8
  -4   0  10 71685.3 2919.32   9
  -4   0   8 40811.7 1803.45   5
   4   0   8 43975.5 1797.10   3
   0   4   8 43753.6 1825.97  12
   0   4   8 45430.5 2419.31   1
   0  -4   8 45778.6 1935.32   8
   0  -4   8 44371.1 2530.85   1
  -4   0   8 44801.7 2043.03   9
   4   0   8 43149.4 2158.11   8
   0   4   8 48959.6 1533.11   9
   4   0   8 42494.6 1956.39  11
   0  -4   6 19022.7 1494.49   1
  -4   0   6 18895.6 1133.94   9
   0   4   6 20471.7 1082.80  12
   4   0   6 19401.9 1044.64  11
  -4   0   6 17911.6 1186.33   4
   0   4   6 20274.2 712.544   9
  -4   0   6 17717.7 1049.56   5
  -4   0   6 18473.0 1176.63   2
   0   4   6 19258.6 1418.45   1
   0  -4   6 23062.1 1096.49   8
   4   0   6 19625.1 1235.59   8
   0  -4   4 17228.1 1349.09   1
   0   4   4 16060.9 936.987  12
   0  -4   4 17887.5 773.706   8
   4   0   4 18834.9 1021.46   9
  -4   0   4 17023.3 978.105   5
   0   4   4 18209.5 1271.92   1
  -4   0   4 18982.9 1044.56   9
   4   0   4 19409.8 1093.36   8
   4   0   2 649331. 14346.9   5
   0  -4   2 624148. 14298.3  12
   0  -4   2 593486. 15122.5   1
   4   0   2 632803. 14456.3   8
  -4   0   2 666843. 14287.1  11
  -4   0   2 600994. 14427.9   5
  -4   0   2 649450. 14441.8   9
   0   4   2 618308. 14358.1  12
   0  -4   2 616318. 13792.3   8
  -4   0   0 924571. 21887.3   9
  -4   0   0 977454. 21421.5  11
   4   0   0 942738. 21898.0   8
   0   4   0 999999. 21901.5  12
   0  -4   0 997884. 22682.2   1
   4   0   0 970901. 21406.7  11
   4   0  -2 603315. 14329.1  11
  -4   0  -2 607141. 14488.2   9
   4   0  -2 594303. 14069.3   6
   0   4  -2 628256. 13936.9   8
   0  -4  -2 642832. 15226.5   1
  -4   0  -4 19753.8 991.350   3
   0  -4  -4 21149.6 1135.73  11
  -4   0  -4 16602.2 927.931   4
   4   0  -4 18700.2 1003.89   5
   4   0  -4 18308.5 1063.32  10
   4   0  -4 17897.5 898.132   7
   0  -4  -4 17696.0 999.368  12
   0   4  -6 19330.7 1204.03   2
   0   4  -6 18071.1 1036.57   6
   4   0  -6 21278.3 978.543   7
   0  -4  -6 19191.7 1063.18   2
  -4   0  -6 20394.8 1205.81   4
   0  -4  -6 19767.5 1230.10  11
   4   0  -6 21124.8 1294.16  10
   0  -4  -8 42858.4 2133.67  11
   0   4  -8 43313.9 2125.49   2
   0  -4  -8 43681.6 1962.67   2
   0   4  -8 41715.5 1812.18   6
  -4   0  -8 47554.3 2171.36   4
  -4   0 -10 75266.5 3249.17   2
  -4   0 -10 78193.6 3262.51   4
   0   4 -10 73901.6 3220.27   2
   0  -4 -10 70883.7 3158.96  11
   0   4 -10 78659.6 3344.82   4
   0  -4 -10 72870.5 3015.20   2
  -4   0 -12 83248.8 3693.27   2
   0   4 -12 78834.0 3620.92   2
   0  -4 -12 76420.0 3373.74   2
   0   4 -12 84330.0 3798.72   4
   0   4 -14 65529.5 3468.41   2
   0  -4 -14 67535.0 3339.34   2
  -4   0 -14 66632.4 3488.82   2
   0   4 -14 67473.6 3610.99   4
   0  -4 -16 28302.5 2254.26   2
  -4   0 -16 29054.3 2398.60   2
  -4   0 -18 17846.3 2019.08   2
   0  -4 -18 14925.8 1770.39   2
  -1  -4  19 5819.91 1197.07   8
   4  -1  19 5748.65 1256.39   8
  -1  -4  19 5331.15 1108.35   9
  -1  -4  17 12534.1 1556.14   9
   4  -1  17 14230.0 1779.19   8
  -1  -4  17 14736.1 1637.29   8
  -4   1  17 10191.4 1254.62   9
  -1  -4  15 3472.16 745.024   8
   4  -1  15 4622.63 939.666   8
  -4   1  15 4193.54 777.289   9
   1   4  13 11562.9 883.591  12
   4  -1  13 12260.9 1354.13   8
  -4   1  13 12669.2 1228.48   9
   1   4  13 10775.0 880.919   9
  -1  -4  13 9540.91 1284.67   1
  -1  -4  13 11198.3 1196.00   8
   4  -1  11 37253.3 2206.38   8
   1   4  11 34698.5 1595.57  12
  -4   1  11 29519.0 1254.39   6
  -4   1  11 37632.2 1958.85   9
  -1  -4  11 35851.2 2386.06   1
   1   4  11 35978.8 1505.14   9
  -1  -4   9 46675.7 2600.58   1
   1   4   9 48395.2 1887.83  12
   4  -1   9 44272.7 2282.61   8
   1   4   9 47123.1 1616.51   9
  -4   1   9 46470.4 2109.82   9
   4  -1   7 122067. 4054.50   8
  -1  -4   7 127224. 4524.54   1
   1   4   7 125358. 3625.16  12
   1   4   7 127075. 3098.39   9
   1   4   7 123794. 4627.29   1
  -1  -4   5 84481.4 3360.23   1
  -4   1   5 81048.9 2799.90   2
  -4   1   5 89456.3 2828.92   9
  -1  -4   5 87156.1 2210.45   3
   4  -1   5 80186.9 2884.07   8
   1   4   5 93134.1 3572.55   1
   4  -1   5 84630.5 3020.08   6
  -1  -4   5 90854.7 2843.09  10
   1   4   5 90624.9 2734.80  12
  -4   1   3 19423.0 719.227   6
  -4   1   3 18005.7 987.862  11
  -4   1   3 17961.2 978.836   9
   4  -1   3 16437.7 1002.43   8
   4  -1   3 15754.9 1008.79   6
   1   4   3 17203.7 1267.91   1
  -1  -4   3 17571.2 597.125   8
   1   4   3 19976.2 986.675  12
  -1  -4   3 18148.7 844.008  10
  -1  -4   3 16950.8 1225.83   1
   4  -1   1 6788.40 619.632   8
  -4   1   1 8070.48 525.708  11
  -4   1   1 8257.22 528.343   6
  -4   1   1 7668.69 623.556   9
   4  -1   1 7873.11 602.735   6
  -1  -4   1 7230.40 828.624   1
   4  -1  -1 7887.35 529.049   6
   4  -1  -1 8123.67 630.391   8
   1   4  -1 7667.14 524.255   3
   1   4  -1 8436.04 368.042  10
  -1  -4  -1 7178.96 825.658   1
   4  -1  -1 9144.68 536.056  11
  -4   1  -1 7649.59 637.694   9
  -1  -4  -3 18738.5 810.482   7
   4  -1  -3 16930.1 961.051  11
  -4   1  -5 86860.7 2622.74   3
  -1  -4  -5 85248.9 2861.96  11
   1   4  -5 85658.5 3402.68   1
   4  -1  -5 89879.2 2741.14   5
  -1  -4  -5 83130.7 2717.21  12
   4  -1  -5 89482.8 2543.23   7
   4  -1  -5 87795.5 2859.51   9
   4  -1  -5 87733.3 2955.39  10
   4  -1  -5 89092.9 2986.73  11
   4  -1  -7 126177. 4049.89  10
  -1  -4  -7 114578. 3571.84  12
  -1  -4  -7 117235. 3888.35  11
   4  -1  -7 125888. 3283.81   7
  -4   1  -7 123932. 3988.25   4
   1   4  -7 116373. 3497.84   6
  -1  -4  -9 46893.4 2284.22  11
  -1  -4  -9 44108.9 2152.22   2
  -4   1  -9 51326.5 2426.87   4
  -4   1  -9 47362.9 2376.85   2
  -4   1 -11 34956.5 2192.35   4
  -4   1 -11 36334.7 2205.41   2
   1   4 -11 34620.7 2182.91   4
  -1  -4 -11 37292.0 2090.32   2
  -4   1 -13 10959.6 1350.95   2
  -4   1 -13 11626.7 1368.62   4
  -1  -4 -13 11059.5 1237.81   2
   1   4 -13 14281.9 1497.12   4
   1   4 -15 5389.44 1090.32   4
  -4   1 -15 4663.17 1023.64   2
  -1  -4 -15 3626.39 804.716   2
  -4   1 -17 14231.1 1773.68   2
  -1  -4 -17 9523.76 1351.88   2
  -1  -4 -19 4540.26 1110.61   2
  -2  -4  20 6682.46 1293.94   9
   4  -2  18 22541.8 2313.92   8
  -2  -4  18 21232.7 2087.05   8
  -2  -4  18 19803.6 2041.51   9
   2   4  18 24723.0 2477.47   8
  -4   2  16 21836.7 1772.87   9
  -2  -4  16 23845.6 2103.32   9
  -2  -4  16 22487.2 1954.05   8
   4  -2  16 23567.0 2150.97   8
   2   4  16 21462.1 1793.48   3
   4  -2  14 15874.9 1647.03   8
  -2  -4  14 15942.6 1642.48   1
  -4   2  14 17363.8 1408.70  12
  -2  -4  14 16630.7 1255.28   7
   2   4  14 17877.5 1529.05   3
  -4   2  14 17600.2 1450.22   9
  -2  -4  14 18164.0 1698.20   9
  -2  -4  12 47101.8 2751.58   1
  -4   2  12 45559.5 2295.48   9
   2   4  12 48714.5 1917.70   9
   4  -2  12 45223.8 2610.24   8
  -2  -4  10 129198. 4853.02   1
  -4   2  10 134504. 4302.75   9
   4  -2  10 129918. 4649.11   8
   2   4   8 137152. 3590.50   7
   4  -2   8 145793. 4645.53   8
  -4   2   8 143441. 4305.86   9
  -2  -4   8 150438. 5004.06   1
   2   4   6 139859. 3723.82   7
  -4   2   6 149682. 4297.31   2
  -4   2   6 146404. 4189.09   9
  -2  -4   6 145673. 4821.13   1
   2   4   6 142444. 3477.33   9
  -2  -4   6 146970. 4371.79  10
   4  -2   6 145890. 4422.58   8
  -2  -4   4 265635. 7419.91   1
  -2  -4   4 274147. 6705.97  10
   4  -2   4 240006. 6919.30   6
   4  -2   4 251244. 6835.68   8
  -4   2   4 258613. 6698.30   9
   2   4   4 287708. 7935.83   1
  -2  -4   4 277157. 6372.24   3
  -2  -4   2 36639.1 1262.53   3
   4  -2   2 26996.1 1322.12   8
   4  -2   2 28182.5 1374.51   6
  -4   2   2 27507.0 1274.60   9
  -2  -4   2 36523.5 1829.21   1
   2   4   2 32567.0 1398.39   3
  -2  -4   0 142493. 3842.85   7
   4  -2   0 139302. 3902.02   8
  -2  -4   0 141831. 4541.20   1
  -2  -4   0 140411. 3642.24   9
   2   4   0 141920. 3402.49   8
  -4   2   0 138808. 3891.85   9
   2   4   0 137532. 3780.34   3
   4  -2  -2 34539.3 1331.87  11
  -2  -4  -2 29102.4 1183.75   7
   2   4  -2 28955.2 1125.38   3
  -2  -4  -2 28326.4 932.180   9
   2   4  -2 28953.8 1070.07  10
   4  -2  -4 267086. 6365.30   1
   2   4  -4 252435. 7413.73   1
   4  -2  -4 271924. 6859.08  10
   4  -2  -4 265177. 6874.77  11
   4  -2  -4 257601. 6707.88   9
  -2  -4  -4 262893. 6679.89  12
   4  -2  -4 271432. 6702.45   5
  -2  -4  -4 260978. 6684.94  11
   2   4  -6 148696. 4935.88   1
   4  -2  -6 152593. 4588.99  11
   4  -2  -6 144759. 4250.13   9
   4  -2  -6 156105. 4517.33  10
   4  -2  -6 152077. 4117.77   5
   2   4  -6 150084. 3963.81   6
  -4   2  -6 148173. 3905.42   3
  -2  -4  -6 145557. 4114.99  12
  -2  -4  -6 148115. 4323.95  11
  -4   2  -6 142304. 3433.73  12
  -4   2  -8 148024. 4749.56   4
   2   4  -8 147948. 4724.13   4
  -4   2  -8 138537. 4653.73   2
   2   4  -8 146637. 3999.37   6
  -2  -4  -8 140441. 4496.51  11
  -2  -4  -8 134919. 4070.68  12
   4  -2  -8 149097. 4808.08  11
  -4   2 -10 128023. 4673.17   4
  -2  -4 -10 130254. 4504.95  11
   2   4 -10 132470. 4747.47   4
  -4   2 -10 131911. 4710.17   2
  -2  -4 -10 132604. 4558.42   2
  -4   2 -12 46455.8 2684.00   2
   2   4 -12 46457.7 2683.73   4
  -4   2 -12 53309.9 2882.60   4
  -2  -4 -12 46263.4 2557.13   2
  -4   2 -14 21974.8 1946.31   4
   2   4 -14 19247.9 1831.37   4
  -4   2 -14 15958.4 1658.67   2
  -2  -4 -14 17270.0 1646.16   2
  -2  -4 -16 24018.7 2071.87   2
  -4   2 -16 22541.4 2133.01   2
  -4   2 -18 23001.5 2302.96   2
  -2  -4 -18 22491.7 2242.28   2
   4  -3  19 4475.01 1145.83   8
  -3  -4  19 3344.97 992.834   9
   3   4  17 4565.66 1059.99   8
   4  -3  17 6004.78 1136.38   8
   4  -3  17 5851.48 1423.17   1
  -3  -4  17 7258.02 1265.05   9
  -3  -4  15 37158.5 2550.57   9
   3   4  15 31788.8 2163.62   3
   3   4  15 33173.3 2591.49   8
  -4   3  15 34826.3 2087.14  12
  -4   3  15 34440.6 2108.94   9
   4  -3  15 32481.9 2440.53   8
  -4   3  13 102411. 3828.43   9
  -3  -4  13 101139. 4292.84   9
   4  -3  13 101003. 4333.93   8
   3   4  13 104154. 4041.80   3
  -4   3  13 100396. 3842.52  12
  -3  -4  13 99872.4 3621.78   7
  -3  -4  13 96834.3 4168.18   1
  -3  -4  11 69256.9 2694.03   7
  -3  -4  11 68810.3 3153.40   9
   3   4  11 68459.2 2933.90   3
  -4   3  11 75374.7 2846.87   9
   4  -3  11 73973.3 3230.65   8
  -3  -4  11 65536.6 3096.66   1
   3   4  11 59152.3 1961.57   7
   4  -3   9 52538.4 2494.10   8
   3   4   9 51133.1 1797.74   7
  -3  -4   9 59882.4 2744.05   1
  -3  -4   9 56756.2 2295.16   7
  -4   3   9 57905.3 2275.00   9
   3   4   9 55854.3 2479.63   3
   3   4   7 78952.9 2253.89   9
   3   4   7 76077.5 2409.61   7
  -4   3   7 73575.4 2785.97   2
   4  -3   7 81663.0 2973.69   8
  -3  -4   7 77624.9 3159.32   1
  -4   3   7 82442.5 2719.30   9
   3   4   7 77720.7 2876.61  11
   3   4   7 77391.7 2903.42   3
  -3  -4   5 60860.4 2206.87   7
  -3  -4   5 57518.6 2540.42   1
   3   4   5 61270.2 2299.06   3
   3   4   5 57475.9 1635.46   9
   4  -3   5 57805.7 2228.57   8
   3   4   5 53292.8 1920.22   7
  -4   3   5 56630.3 2062.89   9
  -3  -4   5 55813.4 2178.37  10
  -4   3   5 54020.3 2002.30   2
   3   4   3 91691.5 2765.52   7
  -4   3   3 87243.8 2749.16   9
   3   4   3 87914.0 2899.99   3
  -3  -4   3 87233.3 3340.98   1
   4  -3   3 84008.2 2844.62   8
   4  -3   3 81201.2 2936.23   6
   3   4   3 91264.1 2388.92   9
   3   4   3 89473.6 2814.15   8
  -3  -4   3 93629.4 2704.57   3
  -3  -4   3 93160.3 2894.93   7
  -3  -4   3 92896.2 2932.02   9
  -3  -4   3 90517.5 2332.97   8
  -3  -4   1 90314.5 3357.64   1
   3   4   1 89809.0 2496.12   9
   3   4   1 87796.1 2481.96   8
   3   4   1 86556.9 2744.05   3
  -3  -4   1 89660.1 2694.61   3
  -3  -4   1 86375.3 2641.86   9
  -3  -4   1 90712.1 2264.73   8
  -3  -4   1 89379.2 2753.40   7
   4  -3   1 80308.8 2709.11   8
  -3  -4  -1 82960.6 2352.86   9
   3   4  -1 79617.6 2125.11   8
  -3  -4  -1 82164.4 2577.45   7
   3   4  -3 85159.3 2607.20  10
  -3  -4  -3 83151.2 2318.90   9
   4  -3  -3 88504.4 2878.49   1
   4  -3  -3 92198.5 2885.90  11
   4  -3  -3 92598.8 2781.58   9
   3   4  -3 83327.1 3285.18   1
  -4   3  -3 91328.5 2551.41  12
   4  -3  -5 59371.0 2325.80  11
  -3  -4  -5 52522.7 1997.18  12
   4  -3  -5 57474.4 2046.51   5
   3   4  -5 55458.6 2544.22   1
   4  -3  -5 55684.8 2046.61   9
   3   4  -5 55661.4 2139.42   4
   3   4  -5 55133.2 2107.97  10
  -4   3  -5 59829.6 1697.95  12
  -3  -4  -5 56935.0 2046.17  11
   4  -3  -5 57288.3 1903.51   1
  -4   3  -5 53290.6 2209.17   8
   4  -3  -5 56326.0 2194.01  10
   4  -3  -7 79766.2 3118.89  11
   4  -3  -7 78817.0 2575.31   5
   3   4  -7 83386.9 3004.73   4
   3   4  -7 78771.2 3236.70   1
   3   4  -7 84701.4 2382.40   6
   4  -3  -7 78078.4 2986.53  10
  -3  -4  -7 81385.6 2824.09  11
  -4   3  -7 79141.2 2293.14   3
   4  -3  -7 72944.3 2664.19   9
  -4   3  -7 75417.3 2972.02   2
  -3  -4  -7 74763.0 2113.64   5
  -3  -4  -7 78182.4 2575.98  12
   3   4  -9 58509.3 2670.84   4
  -3  -4  -9 53338.1 2045.38  12
   4  -3  -9 58529.7 2732.30  11
  -4   3  -9 54325.2 2595.93   2
  -3  -4  -9 58360.5 2481.86  11
  -4   3  -9 56059.9 2692.05   4
  -3  -4 -11 68597.3 3161.48   2
  -4   3 -11 73354.9 3370.47   4
   3   4 -11 73832.6 3340.19   4
  -4   3 -11 67745.3 3259.87   2
   3   4 -13 107541. 4543.74   4
  -4   3 -13 103181. 4517.52   4
  -3  -4 -13 98713.2 4251.33   2
  -4   3 -13 99292.4 4382.18   2
  -3  -4 -15 29626.2 2321.35   2
  -4   3 -15 35935.5 2666.93   4
  -4   3 -15 30175.8 2403.10   2
  -4   3 -17 6786.68 1224.76   2
  -3  -4 -17 4179.04 970.213   2
   4  -4  18 19979.4 2128.33   8
  -4  -4  18 20016.6 2117.79   9
  -4  -4  16 25925.4 2219.34   9
   4   4  16 27071.1 2056.40   3
   4  -4  16 25072.8 2860.35   1
   4  -4  16 26251.3 2250.16   8
   4   4  14 43322.8 2485.69   3
   4  -4  14 42890.1 3557.47   1
  -4   4  14 42539.0 2378.53  12
  -4  -4  14 43389.4 2735.47   9
  -4  -4  14 43274.9 2174.63   7
   4   4  14 46222.7 2960.46   8
  -4   4  14 38269.4 2145.09   9
   4  -4  14 41004.9 2642.01   8
  -4   4  12 33773.6 1829.50   9
  -4  -4  12 37397.6 2329.34   9
  -4  -4  12 37686.4 1943.11   7
  -4  -4  12 35781.9 2133.55   1
   4   4  12 34166.9 2063.70   3
   4   4  12 36260.4 2401.01   8
  -4   4  12 32446.7 1970.92  12
   4  -4  12 34944.5 2236.58   8
   4   4  10 19960.6 1419.95   3
  -4   4  10 13698.4 776.883   1
   4   4  10 15865.9 984.785   9
  -4  -4  10 19461.7 1284.65   7
  -4  -4  10 20928.6 1589.86   9
   4   4  10 19618.7 1600.89   8
   4   4  10 17358.1 983.421   7
   4  -4  10 16951.2 1381.69   8
  -4  -4  10 21385.2 1514.75   1
  -4   4  10 16837.5 1314.86  12
  -4   4  10 16691.7 1128.72   9
  -4  -4   8 44651.3 1979.63   7
  -4  -4   8 45548.8 2260.33   1
   4   4   8 39429.5 1554.94   9
  -4  -4   8 44544.8 2232.65   9
   4  -4   8 39253.7 2034.89   8
   4   4   8 46714.0 2302.08   8
  -4   4   8 38998.2 1593.67   1
   4   4   8 41256.0 1698.77   7
   4   4   8 47596.4 2179.58   3
  -4   4   8 43108.1 1821.07   9
  -4   4   6 4977.59 553.969   9
  -4  -4   6 6326.43 776.762   1
  -4   4   6 5224.46 566.838   2
  -4  -4   6 6085.18 733.380   9
   4   4   6 6931.79 781.089   8
  -4  -4   6 6742.38 689.639   7
  -4   4   6 4725.80 536.924   1
   4   4   6 7009.64 625.472   7
   4   4   6 7120.66 500.624   9
   4   4   6 6466.53 725.542   3
   4  -4   6 5421.74 669.781   8
   4   4   6 6416.16 660.585   4
   4   4   4 68553.3 2506.34   8
  -4   4   4 68030.0 2110.91   2
   4  -4   4 68419.9 2481.28   8
  -4  -4   4 73185.1 2630.93   9
  -4  -4   4 70487.4 2111.54   8
   4   4   4 71188.6 2414.03   7
  -4  -4   4 71311.9 2525.71   7
   4   4   4 67798.1 2066.15   9
  -4  -4   4 74033.4 2955.55   1
  -4   4   4 65212.2 2545.02   1
  -4   4   4 70373.0 2346.48   9
   4   4   4 68545.3 2562.96   3
   4  -4   2 163460. 4417.89   8
   4   4   2 157571. 4251.49   8
  -4  -4   2 148130. 4974.77   1
   4   4   2 151387. 4371.44   7
  -4  -4   2 157298. 4358.79   3
   4   4   2 151445. 4053.55   9
  -4  -4   2 156328. 3912.52   8
  -4  -4   2 155114. 4416.44   7
   4   4   2 158162. 4456.86   3
  -4   4   2 149866. 4280.66   9
  -4  -4   2 156643. 4393.21   9
  -4  -4   0 31538.4 1310.30   9
  -4  -4   0 28640.4 1133.58   8
  -4  -4   0 28223.4 1362.85   7
  -4   4   0 31149.4 1395.06  12
   4   4   0 29550.6 1141.69   8
   4   4   0 25909.3 1241.12   9
   4  -4   0 30449.0 1816.39   1
   4   4  -2 156878. 5140.94   1
   4  -4  -2 150634. 4308.25   9
  -4   4  -2 155372. 4226.68  12
   4  -4  -2 153158. 4787.59   1
  -4  -4  -2 159043. 4069.52   9
   4  -4  -4 68026.3 2307.46   9
   4   4  -4 67267.3 2277.32   4
  -4   4  -4 65319.2 2432.52   8
   4  -4  -4 70813.1 2550.50   1
  -4   4  -4 68403.6 2140.32  12
  -4  -4  -4 65537.8 2199.19   5
  -4  -4  -4 70520.6 2203.34  11
   4  -4  -4 64986.6 2368.65  10
  -4  -4  -4 68339.9 2048.91   9
   4   4  -4 70867.2 2917.79   1
   4   4  -4 68226.1 2362.81  10
   4  -4  -4 66422.4 2558.07  11
  -4  -4  -6 4949.28 445.628   5
  -4  -4  -6 5243.11 584.598  11
   4   4  -6 5436.20 614.617   4
   4  -4  -6 6156.55 699.746  10
   4  -4  -6 6670.27 602.331   9
  -4   4  -6 6618.91 731.389   2
   4  -4  -6 5946.02 582.005   1
  -4   4  -6 6980.05 458.076  12
   4   4  -6 4894.88 675.661   1
   4   4  -6 5073.52 627.538  10
  -4   4  -6 6440.44 445.678   3
  -4  -4  -6 4290.69 489.564  12
   4  -4  -6 6757.03 795.539  11
   4   4  -8 36855.2 2104.41   1
   4  -4  -8 39779.1 1784.43   9
   4  -4  -8 41715.1 1286.36   7
  -4  -4  -8 40289.6 1885.44  11
   4  -4  -8 44423.8 1746.65   5
   4   4  -8 41794.1 1402.91   6
  -4   4  -8 42870.1 2142.31   2
  -4  -4  -8 39878.7 1669.38  12
   4  -4  -8 46506.7 2310.15  11
   4   4  -8 41883.5 2105.53   4
   4  -4 -10 20956.3 1609.28  11
  -4   4 -10 18954.0 1533.91   4
  -4   4 -10 21557.1 1603.74   2
  -4  -4 -10 14243.0 927.046  12
   4   4 -10 15420.0 1363.73   4
  -4   4 -12 36437.0 2417.27   4
  -4   4 -12 38235.0 2401.46   2
  -4  -4 -12 31978.7 2187.79   2
  -4   4 -14 47411.0 2964.98   2
  -4   4 -14 50938.9 3094.99   4
  -4  -4 -14 42142.6 2736.58   2
  -4   4 -16 31042.2 2560.61   2
  -4   4 -16 30741.0 2578.66   4
  -4  -4 -16 29380.5 2405.96   2
  -4  -4 -18 23807.9 2343.95   2
   4  -5  19 34399.0 2921.91   8
  -5  -4  19 34680.8 2935.53   9
   5   4  17 75196.1 4364.14   8
   4  -5  17 66370.4 3889.18   8
   4  -5  17 67731.1 5005.04   1
  -5  -4  17 70260.3 4002.86   9
   5   4  15 50910.5 2862.31   3
  -5  -4  15 54069.0 3245.87   9
   4  -5  15 53341.6 3178.29   8
   5   4  15 58599.2 3521.01   8
   4  -5  15 49725.9 4065.45   1
  -4   5  15 53287.5 2810.00  12
  -4   5  13 34701.1 2118.87  12
  -4   5  13 31965.7 1808.31   9
  -5  -4  13 36267.7 1982.00   7
   5   4  13 38849.5 2585.84   8
  -5  -4  13 35865.2 2420.06   9
   5   4  13 35232.2 2176.91   3
   4  -5  13 31424.0 2981.62   1
   4  -5  13 34929.2 2300.61   8
  -4   5  11 1328.11 346.041   9
   4  -5  11 1515.07 524.956   8
  -5  -4  11 1242.71 406.610   1
   5   4  11 1280.70 631.503   8
   4  -5  11 1188.74 667.489   1
  -5  -4  11 1583.30 407.570   7
  -5  -4  11 766.902 458.584   9
  -4   5  11 1701.90 509.935  12
   5   4  11 1252.39 463.962   3
  -5  -4   9 36981.5 2093.27   9
   4  -5   9 33874.3 1900.15   8
  -5  -4   9 33554.8 1922.95   1
  -5  -4   9 33872.2 1778.83   7
  -4   5   9 33544.5 1596.35   9
   5   4   9 30402.5 1535.79   7
  -4   5   9 32709.4 1867.98  12
   5   4   9 34298.2 2088.71   8
   4  -5   9 31306.3 2622.81   1
  -4   5   9 28725.6 1526.52   1
   5   4   9 35696.5 1961.61   3
   5   4   9 30713.3 1464.82   9
  -5  -4   7 94936.8 3286.94   7
  -4   5   7 83263.0 3152.30   1
   4  -5   7 95580.7 4602.48   1
   5   4   7 92740.3 3505.48   8
  -4   5   7 94803.4 3422.22  12
  -5  -4   7 98680.6 3598.77   1
   5   4   7 91416.7 2837.88   9
  -4   5   7 87995.1 3012.98   2
   5   4   7 89289.1 3064.68   7
   5   4   7 94497.0 3406.14   3
  -4   5   7 90466.1 2962.01   9
  -5  -4   7 98241.3 3575.82   9
   4  -5   7 92374.7 3292.42   8
  -4   5   5 156293. 4997.45   1
  -5  -4   5 173376. 5323.38   1
  -4   5   5 164566. 4537.42   9
  -4   5   5 166589. 4988.68  12
  -5  -4   5 171638. 5031.94   9
   4  -5   5 167908. 6208.46   1
  -4   5   5 162699. 4307.27   2
   5   4   5 165608. 4948.53   3
   5   4   5 165081. 4934.59   8
   5   4   5 161624. 4710.39   7
   5   4   5 158724. 4356.43   9
  -5  -4   5 165582. 4846.43   7
   5   4   5 152973. 4483.56   4
   4  -5   5 164144. 4775.12   8
  -5  -4   3 334499. 8058.45   8
   5   4   3 331680. 8153.18   9
  -5  -4   3 346817. 8613.42   9
  -4   5   3 318917. 8242.87   9
  -5  -4   3 342399. 8605.98   7
   5   4   3 352540. 8489.84   8
  -4   5   3 324074. 9035.99   1
   5   4   3 348426. 8667.66   3
   4  -5   3 337539. 9872.79   1
   5   4   3 336351. 8519.68   7
  -4   5   3 323415. 7664.11   2
  -4   5   3 322364. 8603.51  12
   5   4   3 340044. 7913.48   4
   4  -5   3 335617. 8418.41   8
   5   4   1 121695. 3447.43   8
  -5  -4   1 123305. 3635.85   9
  -5  -4   1 115238. 3296.55   8
  -5  -4   1 116173. 3689.52   3
   4  -5   1 122867. 3602.76   8
   4  -5   1 123679. 4539.42   1
  -4   5   1 112303. 3656.61  12
  -5  -4   1 123247. 3714.79   7
   5   4   1 117863. 3491.37   9
  -5  -4  -1 120750. 3450.15   9
  -5  -4  -1 115923. 3444.36   8
   4  -5  -1 122493. 4304.84   1
  -4   5  -1 119815. 3574.17  12
   4  -5  -1 123847. 3645.30   9
  -4   5  -1 112770. 3564.18   8
   5   4  -1 113640. 3594.40   9
   5   4  -1 116575. 3264.00   8
   4  -5  -3 331315. 8595.81  11
   4  -5  -3 337092. 8230.62  10
  -5  -4  -3 306272. 8265.24   5
   5   4  -3 321714. 9219.28   1
  -4   5  -3 321797. 8393.90   8
   5   4  -3 332513. 7980.69   4
  -4   5  -3 345780. 8236.03  12
   4  -5  -3 326537. 8267.68   9
  -5  -4  -3 333725. 8101.60   9
  -4   5  -3 340919. 8161.22   2
   4  -5  -3 368099. 9111.06   1
   4  -5  -5 164381. 4782.97  10
   4  -5  -5 161702. 4573.26   9
   4  -5  -5 165359. 5096.89  11
  -5  -4  -5 160145. 4554.92   5
   5   4  -5 165048. 4861.36  10
   5   4  -5 165091. 5379.46   1
   4  -5  -5 166119. 5056.48   1
   5   4  -5 169539. 4695.70   4
  -4   5  -5 162341. 4854.31   8
  -4   5  -5 169890. 4824.47   2
  -4   5  -5 175024. 4476.17  12
  -5  -4  -5 173428. 4478.71  11
   4  -5  -7 85422.1 2884.10   9
   5   4  -7 90444.8 3321.15  10
  -5  -4  -7 84241.0 2889.43  12
   4  -5  -7 94782.7 3176.36   1
  -4   5  -7 97934.8 3524.62   6
   4  -5  -7 89284.9 3504.74  11
  -4   5  -7 91895.5 2403.94   3
   5   4  -7 84348.9 3436.57   1
  -5  -4  -7 90877.5 2961.14  11
   5   4  -7 89165.8 2413.55   6
   5   4  -7 93024.9 3250.83   4
  -4   5  -7 95641.2 3383.02   2
   4  -5  -9 36104.8 1548.55   5
  -5  -4  -9 28335.3 1402.39  12
   4  -5  -9 35632.0 2157.04  11
   5   4  -9 33509.0 1945.39   4
  -4   5  -9 34164.3 2001.83   2
  -4   5 -11 1122.54 597.826   4
  -4   5 -11 905.571 504.503   2
   4  -5 -11 1923.64 561.113  11
  -4   5 -13 36657.2 2555.41   4
  -5  -4 -13 33208.5 2349.17   2
  -4   5 -13 35866.8 2432.42   2
  -4   5 -15 57825.7 3496.22   4
  -5  -4 -15 52302.6 3216.44   2
  -4   5 -15 51932.9 3280.89   2
  -4   5 -17 71622.4 4231.14   2
  -5  -4 -17 73866.4 4186.87   2
  -4   5 -17 77911.7 4472.05   4
  -5  -3  18 44853.0 3169.52   9
   5   3  18 45348.6 3415.73   8
   3  -5  18 40434.1 3027.81   8
   5   3  16 29021.0 2481.95   8
  -5  -3  16 29794.8 2359.98   9
   3  -5  16 26323.5 2223.80   8
   3  -5  16 29572.3 3099.32   1
   5   3  14 10543.7 1428.41   8
   5   3  14 8003.05 1020.68   3
   3  -5  14 8147.24 1129.26   8
  -3   5  14 8146.94 978.095  12
   3  -5  14 7147.40 1414.82   1
  -5  -3  14 10333.7 1314.83   9
   3  -5  12 21139.6 2302.88   1
  -3   5  12 21773.9 1304.38   9
  -5  -3  12 17498.3 1250.06   7
   3  -5  12 22495.9 1669.12   8
   5   3  12 18256.5 1451.47   3
  -3   5  12 20672.9 1500.47  12
   5   3  12 18792.1 1695.52   8
  -5  -3  12 18665.2 1637.60   9
  -5  -3  10 40080.4 1890.89   1
  -5  -3  10 38743.2 2252.99   9
   3  -5  10 43812.2 3117.47   1
   3  -5  10 45560.0 2233.02   8
  -3   5  10 44232.6 2166.74  12
   5   3  10 42655.5 2400.17   8
  -5  -3  10 39932.9 1895.96   7
   5   3  10 39084.1 2064.21   3
  -3   5  10 35984.6 1900.22   1
  -3   5  10 41086.2 1752.03   9
   5   3  10 33564.3 1735.76   9
   3  -5   8 70973.7 2725.99   8
  -3   5   8 61427.5 2637.45   1
   5   3   8 65352.9 2417.53   9
   5   3   8 76275.8 3103.71   8
  -3   5   8 70885.9 2341.53   9
   3  -5   8 65097.2 3707.83   1
  -5  -3   8 68756.5 2594.92   7
   5   3   8 74262.4 2827.78   3
   3  -5   8 63569.1 2030.83  12
   5   3   8 68374.7 2602.42  11
  -5  -3   8 72332.7 2685.78   1
  -5  -3   8 70584.5 2964.22   9
  -3   5   8 65446.5 2721.54  12
  -5  -3   6 132754. 4073.70   7
  -5  -3   6 134658. 4252.14   1
  -3   5   6 136262. 4268.93  12
   3  -5   6 136792. 4081.45   8
  -5  -3   6 134876. 4360.44   9
   3  -5   6 137554. 5394.63   1
   3  -5   6 131552. 3665.66  12
  -3   5   6 139786. 3755.58   9
  -3   5   6 138300. 4381.31   1
   5   3   6 135946. 4224.67   3
   5   3   6 128227. 3821.69   9
   5   3   6 139176. 4409.08   8
   5   3   6 124170. 3974.15   4
   5   3   4 147051. 4111.08   4
   3  -5   4 160214. 4385.95   8
   3  -5   4 162834. 5694.13   1
   3  -5   4 157375. 4255.71  12
  -3   5   4 159678. 4954.37   1
  -3   5   4 155525. 4603.02  12
  -5  -3   4 149147. 4578.65   9
   5   3   4 149891. 4552.02   3
  -5  -3   4 155305. 4504.66   7
   5   3   4 159834. 4624.92   8
  -3   5   4 162339. 4184.98   9
   5   3   4 152767. 4238.88   9
  -5  -3   4 154030. 4279.94   8
  -5  -3   2 128612. 4013.63   5
   3  -5   2 138510. 3778.66   8
  -5  -3   2 128974. 3920.53   9
  -3   5   2 124228. 3916.36  12
   5   3   2 135751. 3981.61   7
   5   3   2 132401. 3834.26   8
  -3   5   2 134953. 4507.79   1
   3  -5   2 134744. 4841.14   1
   5   3   2 131700. 3235.03   4
   5   3   2 135708. 3760.03   9
   3  -5   2 130123. 3823.85  12
  -5  -3   2 135459. 3687.93   8
  -5  -3   0 4136.05 531.714   5
   5   3   0 4224.91 501.234   9
  -5  -3   0 4279.12 540.305   9
   5   3   0 5333.33 531.434   8
  -5  -3   0 4871.57 495.259   8
   3  -5   0 3906.07 697.888   1
  -3   5   0 4882.06 580.815  12
  -3   5   0 6026.27 573.570   8
  -3   5   0 4475.91 254.254   2
  -5  -3  -2 134419. 3735.27   9
   5   3  -2 127264. 4459.57   1
  -3   5  -2 137750. 3797.78  12
   3  -5  -2 130706. 3735.36   9
   5   3  -2 130849. 3623.01   8
  -3   5  -2 134259. 3519.16   2
  -5  -3  -2 132235. 3908.15   8
  -3   5  -2 130218. 3770.54   8
  -5  -3  -2 136610. 3913.02   5
   5   3  -2 133055. 3357.83   4
   3  -5  -2 139726. 4505.07   1
   3  -5  -4 150863. 4636.52  11
   3  -5  -4 149133. 4109.93   9
   5   3  -4 160829. 4900.75   1
  -3   5  -4 155919. 4348.56   8
   5   3  -4 159258. 4526.02  10
   3  -5  -4 156756. 4294.67  10
  -5  -3  -4 154507. 4201.39   9
   3  -5  -4 151055. 4805.46   1
  -3   5  -4 149913. 4309.90   2
  -5  -3  -4 147176. 4249.34   5
  -3   5  -4 156335. 4169.14  12
   5   3  -4 144256. 4465.60   7
  -5  -3  -4 161543. 3940.14  11
   5   3  -4 159792. 4223.69   4
  -3   5  -6 129752. 4153.81   2
   3  -5  -6 132596. 3718.72   9
  -3   5  -6 128522. 4071.33   8
   5   3  -6 138183. 4308.78  10
  -3   5  -6 140089. 4367.07   6
   5   3  -6 136829. 4323.23   1
  -5  -3  -6 141762. 3837.44  11
   3  -5  -6 122028. 4334.39  11
   3  -5  -6 138459. 4345.62   1
   5   3  -6 144131. 4179.29   4
  -3   5  -8 78567.1 2969.82   6
   5   3  -8 65688.9 2835.54  10
  -3   5  -8 69041.9 2867.78   2
   3  -5  -8 69693.2 3016.51  11
   3  -5  -8 73217.6 2310.85   5
   3  -5  -8 69647.8 2517.69   2
   5   3  -8 61437.4 2564.12   1
  -5  -3  -8 62430.6 2189.41  12
   3  -5 -10 37736.0 1948.39   2
   3  -5 -10 40351.7 2359.24  11
   3  -5 -10 40880.9 1517.46   5
  -3   5 -10 44935.9 2475.62   4
  -5  -3 -10 37362.3 1457.84  12
  -3   5 -10 39380.7 2257.34   2
  -5  -3 -12 21585.4 1750.31   2
  -3   5 -12 19482.1 1704.98   2
  -3   5 -12 19303.9 1732.66   4
   3  -5 -12 19740.3 1487.55   2
   3  -5 -12 19064.7 1709.86  11
  -3   5 -14 9684.02 1338.78   2
  -5  -3 -14 7885.27 1173.94   2
  -3   5 -14 10279.2 1374.72   4
  -3   5 -16 31353.1 2607.72   4
  -5  -3 -16 30742.7 2533.12   2
  -3   5 -16 30168.3 2521.23   2
  -5  -3 -18 44808.3 3278.84   2
   2  -5  19 9031.99 1460.50   8
  -5  -2  19 8149.95 1317.00   9
   2  -5  17 771.650 554.428   8
  -5  -2  17 1095.71 476.157   9
   5   2  17 2460.70 967.800   8
  -5  -2  15 19549.5 1786.34   9
   2  -5  15 15565.6 2131.45   1
   2  -5  15 19670.4 1780.60   8
   5   2  15 20554.1 1993.72   8
   5   2  15 21051.7 1596.49   3
  -5  -2  13 49085.5 2693.44   9
  -2   5  13 37582.0 2076.78  12
   2  -5  13 39429.1 3121.57   1
   2  -5  13 40169.3 2388.77   8
   5   2  13 42979.2 2253.98   3
   5   2  13 46383.0 2814.83   8
  -2   5  13 37786.4 1817.34   9
  -2   5  11 59897.0 2180.19   9
  -2   5  11 61341.6 2583.41  12
  -2   5  11 47364.3 2525.30   1
  -5  -2  11 60964.1 2900.49   9
   2  -5  11 52177.8 1631.99  12
   5   2  11 66670.8 3155.59   8
  -5  -2  11 56294.9 1940.69   1
   5   2  11 63294.1 2657.67   3
   2  -5  11 65250.5 2802.03   8
   2  -5  11 55748.5 3565.71   1
   2  -5   9 55109.6 3275.32   1
  -2   5   9 44933.1 2355.58   1
   2  -5   9 47775.1 1643.65  12
  -5  -2   9 55295.9 2540.00   9
   5   2   9 49804.1 2260.96   3
   2  -5   9 52080.4 2285.46   8
  -5  -2   9 52574.4 1887.35   1
   5   2   9 51258.6 2569.43   8
   5   2   9 44549.7 2079.81   9
  -2   5   9 55551.2 2341.11  12
  -2   5   9 55434.0 1885.87   9
   5   2   7 73732.0 2298.93   5
   5   2   7 69123.5 2573.75   9
   2  -5   7 70631.0 3636.29   1
   2  -5   7 75178.0 2655.25   8
  -2   5   7 70316.3 2944.80   1
  -2   5   7 76758.0 2261.26   9
   2  -5   7 72717.8 2273.74  12
   5   2   7 76108.0 2769.20   3
   5   2   7 72873.5 2969.77   8
  -5  -2   7 76287.4 2953.02   9
  -2   5   7 74537.8 2765.13  12
   5   2   7 72519.1 2532.99  11
   2  -5   5 233563. 5908.14  12
   5   2   5 231555. 5926.17   5
   2  -5   5 233737. 7461.45   1
   2  -5   5 232858. 6020.08   8
   5   2   5 242506. 5779.93  11
   5   2   5 237386. 6471.19   8
  -5  -2   5 221978. 6155.52   4
  -2   5   5 235924. 5677.52   9
   2  -5   5 231764. 6301.64   2
  -2   5   5 232587. 6312.02  12
  -2   5   5 231103. 6722.18   1
   5   2   5 230806. 6284.60   3
  -5  -2   5 219387. 6327.80   5
   5   2   5 223455. 6064.70   9
  -5  -2   5 231172. 6394.21   9
  -2   5   5 247771. 6227.07  10
   2  -5   3 104628. 3091.13  12
  -5  -2   3 103121. 3298.50   9
  -2   5   3 98295.4 3239.52  12
   2  -5   3 106626. 2993.43   8
  -5  -2   3 100946. 2907.74   4
   5   2   3 103700. 3089.16   5
   2  -5   3 107929. 3064.18   2
   5   2   3 102846. 3280.38   8
   5   2   3 103452. 3115.20   9
  -5  -2   3 101066. 3325.31   5
  -5  -2   3 103895. 3125.80   8
   2  -5   3 108041. 4167.25   1
  -2   5   3 109045. 3787.46   1
  -2   5   1 233236. 6972.29   1
  -5  -2   1 249922. 6165.09   8
   5   2   1 241053. 6188.99   8
  -2   5   1 238530. 6252.81  12
   5   2   1 243930. 6208.29   9
   2  -5   1 237322. 6220.80  12
  -5  -2   1 246190. 6275.97   9
  -5  -2   1 236282. 6347.64   5
   2  -5   1 235822. 7103.88   1
  -2   5  -1 247206. 5735.64   2
   5   2  -1 243365. 6143.76   8
  -2   5  -1 245377. 6060.44   8
   2  -5  -1 230778. 6932.36   1
  -5  -2  -1 232264. 6295.19   5
  -2   5  -1 256963. 6275.13  12
  -5  -2  -1 248019. 6284.48   8
  -5  -2  -1 233771. 6192.34   9
   5   2  -3 105865. 3535.25   1
  -2   5  -3 103370. 3024.82   2
  -5  -2  -3 107875. 3132.76   9
  -2   5  -3 102255. 2982.57   8
  -5  -2  -3 107502. 3179.69   5
  -2   5  -3 104141. 3065.48  12
   2  -5  -3 103159. 2866.47   9
   2  -5  -3 101928. 3678.90   1
  -5  -2  -3 106967. 2574.04  11
   2  -5  -3 105875. 2605.04   2
   2  -5  -3 101592. 2931.80  10
  -5  -2  -5 223952. 6283.93   3
   2  -5  -5 221823. 6531.56   1
   5   2  -5 239057. 6214.81   1
  -2   5  -5 240046. 6357.31   6
  -2   5  -5 230348. 5996.44   8
   5   2  -5 228418. 6147.54   7
  -2   5  -5 226247. 6168.03   2
   2  -5  -5 237202. 5758.70   2
   5   2  -5 233660. 6355.06  10
   2  -5  -5 221830. 6415.31  11
   2  -5  -5 232273. 5610.41   9
  -5  -2  -7 74023.3 2237.97  12
   5   2  -7 72723.6 2463.92   1
  -2   5  -7 71638.9 2837.34   2
  -2   5  -7 75994.0 2815.36   6
   2  -5  -7 72539.3 2982.39  11
   5   2  -7 70140.8 2861.55  10
   2  -5  -7 73374.0 2519.78   2
   2  -5  -9 53235.4 1700.75   5
  -2   5  -9 51190.1 2519.12   2
   2  -5  -9 54121.9 2263.97   2
   2  -5  -9 53256.3 2608.90  11
  -5  -2  -9 49055.7 1609.35  12
   2  -5 -11 61524.2 3068.03  11
   2  -5 -11 62218.1 2758.78   2
  -2   5 -11 62519.5 3136.70   4
  -2   5 -11 58522.2 2970.63   2
  -5  -2 -13 36568.6 2493.75   2
   2  -5 -13 42623.9 2418.19   2
  -2   5 -13 45017.1 2777.56   4
  -2   5 -13 41045.9 2613.11   2
   2  -5 -15 20222.7 1776.34   2
  -5  -2 -15 18591.4 1875.70   2
  -2   5 -15 18866.1 1911.14   2
  -2   5 -15 21774.1 2068.50   4
  -5  -2 -17 2067.35 910.405   2
  -2   5 -17 3448.20 1104.00   4
  -2   5 -17 2039.63 734.286   2
   1  -5  20 845.603 508.281   9
  -5  -1  18 3017.22 821.590   9
   5   1  18 4775.49 1204.50   8
   1  -5  18 2867.49 786.434   8
  -5  -1  16 32918.9 2394.54   9
   5   1  16 36848.2 2799.73   8
   1  -5  16 36844.8 2556.97   8
  -5  -1  14 56807.1 3019.31   9
   1  -5  14 55104.5 3709.67   1
   5   1  14 52981.6 3168.14   8
   1  -5  14 53023.7 2863.56   8
   5   1  14 53900.0 2579.10   3
  -1   5  14 53098.5 2481.58  12
  -1   5  12 77119.1 3047.51  12
   5   1  12 85597.8 3833.25   8
   5   1  12 83355.6 3151.44   3
  -1   5  12 75493.9 2632.80   9
   1  -5  12 79723.4 3354.77   8
   1  -5  12 76059.5 4243.29   1
  -5  -1  12 82054.6 3543.25   9
   5   1  10 99000.8 2774.80   5
   5   1  10 94486.3 3895.53   8
   5   1  10 98470.9 3432.29   3
   1  -5  10 100190. 3550.07   8
  -1   5  10 85052.1 3840.98   1
  -1   5  10 104558. 3494.94  12
   1  -5  10 89919.1 2799.71  12
  -1   5  10 102355. 2926.55   9
   1  -5  10 99779.0 4652.24   1
  -5  -1  10 103663. 3821.77   9
  -1   5   8 21158.8 897.768   9
  -1   5   8 20343.5 1257.56  12
   1  -5   8 18838.7 1741.39   1
  -5  -1   8 20190.1 1288.01   5
   5   1   8 21261.2 1272.98   3
  -1   5   8 17719.3 1449.54   1
   5   1   8 20897.4 1478.03   8
   1  -5   8 19885.2 999.147  12
   5   1   8 24449.7 1067.70   5
  -5  -1   8 22729.7 1460.14   9
   1  -5   8 19529.1 1197.63   8
   5   1   8 20077.7 1220.61  11
   1  -5   6 5613.39 496.740  12
   5   1   6 5401.52 597.960   9
  -1   5   6 5708.15 637.199  12
   1  -5   6 6257.38 950.685   1
  -1   5   6 6483.28 816.682   1
   5   1   6 5394.36 508.756   5
  -5  -1   6 6651.86 760.465   9
  -1   5   6 5880.53 645.276  10
  -5  -1   6 4696.98 575.354   5
   5   1   6 6930.40 798.340   8
  -1   5   6 6342.93 379.549   9
  -5  -1   6 5176.56 627.836   4
   1  -5   6 5882.46 554.099   8
   5   1   6 5444.25 502.462  11
   1  -5   4 419995. 9885.40   2
   5   1   4 407961. 9705.16   5
   1  -5   4 405146. 9683.86  12
   1  -5   4 405692. 9465.37   8
  -1   5   4 407181. 9651.11  10
  -5  -1   4 417868. 10054.5   9
  -1   5   4 402814. 10595.8   1
  -1   5   4 413708. 9937.27  12
  -5  -1   4 376283. 9939.05   5
  -5  -1   4 406559. 9987.01  11
  -5  -1   4 386132. 9715.29   4
   5   1   4 411287. 9232.45  11
   5   1   4 384749. 10008.7   8
   1  -5   4 412100. 11093.8   1
   5   1   4 395495. 9849.15   9
  -5  -1   2 326660. 8056.42   8
  -5  -1   2 321875. 8120.10   9
   1  -5   2 330491. 7739.86   2
   1  -5   2 323594. 9044.48   1
  -1   5   2 317371. 8793.12   1
   1  -5   2 316557. 7976.04  12
   5   1   2 326499. 8020.55   5
   5   1   2 324252. 8050.77   9
   1  -5   2 329017. 7588.40   8
  -5  -1   2 331936. 7842.05  11
   5   1   2 319648. 8107.98   8
  -5  -1   2 308822. 8156.88   5
  -1   5   2 333176. 8111.77  12
  -1   5   0 778365. 17885.5  12
  -5  -1   0 811951. 17260.5  11
  -5  -1   0 788030. 17930.3   9
   1  -5   0 759123. 18791.3   1
  -5  -1   0 790772. 18024.1   5
   5   1   0 751154. 17826.8   8
  -1   5  -2 317748. 7540.76   8
  -5  -1  -2 319909. 7965.88   9
  -1   5  -2 330075. 7928.89  12
   1  -5  -2 313796. 8679.70   1
  -5  -1  -4 424020. 10054.4   3
   1  -5  -4 398856. 10580.0   1
   1  -5  -4 385106. 9200.73   9
   5   1  -4 409280. 9870.90   1
  -1   5  -4 402990. 9845.58   2
  -1   5  -4 399221. 9515.74   8
  -5  -1  -4 412804. 9687.78   4
   1  -5  -4 402503. 9446.80   2
   1  -5  -4 409490. 10145.8  11
   5   1  -4 407562. 9901.85   7
   5   1  -6 5991.20 453.718   1
  -5  -1  -6 6114.40 638.247   4
  -1   5  -6 5444.98 651.064   2
  -1   5  -6 5995.03 662.231   6
  -5  -1  -6 5624.87 639.790   3
   1  -5  -6 5443.12 709.926  11
   1  -5  -6 6622.11 580.198   2
   5   1  -6 5950.92 570.060   7
   5   1  -6 6101.24 743.091  10
  -1   5  -8 22209.5 1336.04   6
   1  -5  -8 20515.9 1477.68  11
  -5  -1  -8 21947.8 1411.40   4
  -1   5  -8 21450.9 1421.20   2
  -5  -1  -8 19862.6 768.092  12
   5   1  -8 21276.4 1453.76  10
   1  -5  -8 21995.4 1277.44   2
   1  -5 -10 95889.8 3912.27  11
  -1   5 -10 102965. 4068.96   4
   1  -5 -10 100464. 3614.11   2
  -1   5 -10 99122.7 3918.92   2
   1  -5 -12 79745.7 3393.42   2
  -1   5 -12 78794.4 3739.56   4
  -1   5 -12 79051.5 3662.76   2
  -5  -1 -12 77849.8 3653.37   2
   1  -5 -12 85455.2 3770.31  11
  -5  -1 -14 51668.1 3078.37   2
  -1   5 -14 53136.0 3111.54   2
  -1   5 -14 57783.2 3315.04   4
   1  -5 -14 52031.4 2839.71   2
  -5  -1 -16 37709.5 2767.89   2
  -1   5 -16 36248.5 2809.98   4
   1  -5 -16 34412.0 2453.26   2
   1  -5 -18 3187.35 880.047   2
  -5  -1 -18 3372.18 919.446   2
   0  -5  19 1140.97 678.913   9
   5   0  17 25835.2 2392.86   8
   0  -5  17 22856.3 2055.72   8
  -5   0  17 25727.8 2142.33   9
   5   0  15 48322.0 3116.64   8
   0  -5  15 50594.3 2852.93   8
  -5   0  15 44890.0 2697.03   9
   0  -5  15 48190.8 3410.24   1
   5   0  13 50768.4 2929.89   8
   0  -5  13 45428.0 2476.40   8
   0  -5  13 46089.3 3167.93   1
   0   5  13 43349.4 2110.41  12
  -5   0  13 47433.7 2573.59   9
   5   0  11 35069.9 2238.71   8
  -5   0  11 34984.0 2073.24   9
   0  -5  11 41885.2 2091.53   8
   0   5  11 41078.1 1527.61   9
   0  -5  11 40362.8 2746.97   1
   5   0  11 34163.5 1415.71   5
   0   5  11 39081.3 1871.66  12
   5   0   9 50897.3 1837.80   5
   0   5   9 52616.4 2165.80  12
   0   5   9 43338.7 2626.67   1
   0  -5   9 53263.2 3015.94   1
  -5   0   9 54809.3 2431.07   9
   5   0   9 57206.6 2665.34   8
   0  -5   9 54066.6 2211.13   8
   0   5   9 52734.4 1631.75   9
  -5   0   9 41962.3 2045.69   5
   0   5   7 32751.1 995.914   9
   0  -5   7 35791.5 1501.56   8
   5   0   7 32721.6 1817.16   8
   0  -5   7 36548.7 2310.09   1
   0   5   7 35858.5 2165.98   1
  -5   0   7 33709.9 1724.47   9
   5   0   7 30287.6 1465.02  11
   0   5   7 36925.6 1647.38  12
  -5   0   7 28823.5 1545.00   5
   0  -5   5 24025.9 1744.84   1
   0  -5   5 23231.5 1310.85   2
  -5   0   5 19144.8 1179.58   5
   5   0   5 23371.7 1282.16   9
   0  -5   5 25025.4 1002.64   8
  -5   0   5 19264.8 1205.06   9
   0   5   5 24323.0 1652.65   1
   0   5   5 24302.1 1248.27  12
  -5   0   5 20255.1 1264.61  11
   5   0   5 21172.5 960.351  11
  -5   0   5 20607.8 1205.94   4
   5   0   5 22720.3 1345.70   8
   5   0   3 270980. 6891.85   8
   0  -5   3 262027. 6083.27   8
   0  -5   3 257865. 7620.45   1
   0   5   3 262550. 7562.31   1
  -5   0   3 270072. 6845.15   8
   0   5   3 263686. 6325.86  10
   0  -5   3 266895. 6650.64  12
  -5   0   3 252844. 6801.68   5
   0  -5   3 267930. 6629.33   2
   0   5   3 257180. 6714.25  12
  -5   0   3 262331. 6685.65  11
   5   0   3 258727. 6623.90   5
  -5   0   3 257059. 6782.56   9
   5   0   3 254265. 6768.38   9
  -5   0   1 338108. 8963.61   5
  -5   0   1 350347. 8952.28   9
   0   5   1 370903. 8961.91  12
  -5   0   1 381725. 8572.02  11
   0  -5   1 399592. 9950.79   1
   5   0   1 359279. 8960.57   8
   5   0  -1 363556. 8922.02   8
   0   5  -1 369693. 8339.36   8
   0  -5  -1 377553. 9823.15   1
   5   0  -1 370930. 8522.44  11
   5   0  -1 358640. 8663.42   6
  -5   0  -1 362322. 8965.16   9
   0  -5  -3 252005. 5856.22   9
   0   5  -3 260066. 6065.66   3
   0   5  -3 253737. 5945.01   8
   0  -5  -3 258423. 7357.81   1
   5   0  -5 21049.3 848.114   1
   5   0  -5 21316.3 1089.24   7
  -5   0  -5 22886.2 1188.13   4
   5   0  -5 22922.6 1325.66  10
   0  -5  -5 20436.3 1192.81  12
  -5   0  -5 22091.3 1175.52   3
   0   5  -5 18123.5 1569.55   1
   0  -5  -5 21275.9 868.690   7
   0  -5  -5 22846.0 1292.85  11
   0   5  -7 32813.3 1577.22   6
  -5   0  -7 35044.4 1734.10   4
   5   0  -7 36584.0 1872.40  10
   5   0  -7 36797.3 1481.04   7
   0  -5  -7 29069.9 1695.44  11
   0  -5  -7 31824.8 1542.66   2
   0  -5  -9 53779.9 2311.92   2
   0   5  -9 53687.1 2221.43   6
   0   5  -9 48961.3 2467.74   2
  -5   0  -9 53460.8 2495.07   4
   0  -5  -9 52979.9 2566.85  11
   0   5 -11 36370.6 2248.81   2
   0  -5 -11 36615.2 2043.09   2
   0   5 -11 36664.9 2302.47   4
  -5   0 -11 39501.9 2339.79   2
   0  -5 -11 34357.2 2164.24  11
  -5   0 -11 40355.2 2320.15   4
   0  -5 -13 48187.9 2630.10   2
   0   5 -13 47828.4 2867.07   4
  -5   0 -13 45688.8 2782.30   2
  -5   0 -15 49110.3 3089.91   2
   0   5 -15 50175.2 3200.00   4
   0  -5 -15 46994.7 2850.80   2
   0  -5 -17 24157.8 2147.67   2
  -5   0 -17 26739.3 2418.34   2
   0  -5 -19 832.961 584.859   2
  -1  -5  18 13362.4 1620.59   8
  -1  -5  18 11451.1 1573.87   9
   5  -1  18 11638.6 1726.38   8
  -1  -5  16 18000.2 1732.34   8
  -5   1  16 17478.4 1644.41   9
   5  -1  16 19104.2 1976.16   8
  -1  -5  14 15657.5 1804.50   1
   5  -1  14 15982.2 1643.94   8
  -1  -5  14 18110.2 1573.15   8
  -5   1  14 15764.9 1445.14   9
  -1  -5  12 17271.8 1361.21   8
   1   5  12 17629.4 1190.17  12
   5  -1  12 18311.4 1610.22   8
  -5   1  12 18727.4 1476.79   9
  -1  -5  12 17708.2 1772.85   1
   1   5  12 18828.1 990.152   9
   1   5  10 3032.42 322.887   9
  -1  -5  10 2295.44 486.700   8
  -5   1  10 2089.01 195.287   6
  -1  -5  10 3083.29 757.243   1
   5  -1  10 2844.73 651.350   8
   1   5  10 2783.88 470.705  12
  -5   1  10 2987.76 571.847   9
   1   5   8 5379.00 848.851   1
  -1  -5   8 5579.45 594.354   8
   1   5   8 5585.53 327.021   9
   1   5   8 6324.83 664.137  12
  -1  -5   8 5785.97 881.176   1
   5  -1   8 3908.18 656.890   8
  -5   1   8 6557.34 747.153   9
  -5   1   6 32161.8 1654.27   2
  -5   1   6 31676.3 977.518   6
   1   5   6 34577.6 1548.76  12
  -1  -5   6 35414.9 1352.74   8
   1   5   6 33610.8 2159.46   1
   5  -1   6 34981.9 1775.34   8
  -1  -5   6 35893.9 2167.77   1
  -5   1   6 38841.2 1736.24   9
  -1  -5   6 33669.3 1612.10  10
   5  -1   4 14663.4 1059.71   6
   1   5   4 14452.5 1325.01   1
  -5   1   4 16880.1 1033.23   9
   5  -1   4 14597.6 1012.38   9
   5  -1   4 14483.9 1015.02   8
  -1  -5   4 16332.2 639.091   8
  -1  -5   4 17416.1 1401.08   1
  -1  -5   4 16527.9 889.021  10
   1   5   4 17514.9 1012.89  12
  -5   1   4 16570.1 1069.62  11
  -5   1   4 14962.4 651.404   6
   5  -1   2 3801.16 533.290   6
  -1  -5   2 2907.08 556.390   1
  -5   1   2 3555.80 363.186   6
   5  -1   2 3994.36 533.292   8
  -5   1   2 3684.35 416.054  11
  -5   1   2 4095.80 522.038   9
  -1  -5   0 157288. 5099.02   1
   5  -1   0 156040. 4355.69   8
   5  -1   0 154258. 3879.20  11
  -5   1   0 158877. 4372.76   9
   5  -1   0 154412. 4218.77   6
  -1  -5  -2 4601.56 770.774   1
  -5   1  -2 4105.12 516.858   9
   5  -1  -2 4291.56 440.769  11
   1   5  -2 4322.10 426.043   3
  -1  -5  -4 16035.6 993.500  12
  -1  -5  -4 15697.7 793.850   7
   5  -1  -4 16124.2 1024.76  11
   1   5  -4 14452.6 1287.72   1
  -1  -5  -4 15762.6 1014.04  11
   5  -1  -4 16823.5 1035.94   5
   5  -1  -6 33001.3 1743.52  11
   5  -1  -6 34831.1 1776.66  10
  -5   1  -6 35361.5 1675.34   4
  -1  -5  -6 33114.8 1691.81  11
   5  -1  -6 37201.2 1606.30   5
  -1  -5  -6 34021.4 1592.92  12
   1   5  -6 31065.2 2092.63   1
   5  -1  -6 34098.0 1393.94   7
  -5   1  -6 33225.2 1482.26   3
   1   5  -8 4169.26 512.114   6
  -1  -5  -8 5005.26 598.817  12
  -1  -5  -8 5224.32 717.685  11
   5  -1  -8 5577.41 773.250  10
  -1  -5  -8 5357.20 646.384   2
  -5   1  -8 5757.29 736.440   4
  -1  -5 -10 2751.97 605.891  11
   1   5 -10 3159.88 640.559   4
  -5   1 -10 3575.60 656.691   2
  -1  -5 -10 4269.35 685.812   2
  -5   1 -10 3417.24 685.631   4
  -1  -5 -12 18618.3 1575.45  11
  -5   1 -12 17918.3 1640.24   4
  -1  -5 -12 17280.3 1485.17   2
   1   5 -12 19995.9 1732.05   4
  -5   1 -12 20151.8 1703.42   2
  -5   1 -14 16127.8 1695.10   2
   1   5 -14 17562.0 1775.73   4
  -1  -5 -14 15926.6 1576.38   2
  -5   1 -14 17065.3 1776.38   4
   1   5 -16 20973.0 2084.61   4
  -1  -5 -16 16470.9 1711.16   2
  -5   1 -16 15967.5 1807.68   2
  -1  -5 -18 12500.4 1647.92   2
  -5   1 -18 13908.6 1844.75   2
   5  -2  19 109.823 654.964   8
  -2  -5  19 1072.93 599.845   9
   2   5  17 6098.61 1026.12   3
  -2  -5  17 6478.25 1093.08   8
   2   5  17 8020.83 1394.30   8
  -2  -5  17 6507.92 1172.31   9
   5  -2  17 6175.88 1199.86   8
   2   5  15 36739.3 2411.77   3
  -2  -5  15 37281.7 2412.03   8
  -2  -5  15 37124.4 2598.52   9
  -5   2  15 38764.5 2381.90   9
  -5   2  15 35033.6 2177.80  12
   5  -2  15 37285.6 2645.95   8
   5  -2  13 71960.8 3589.28   8
  -2  -5  13 72915.9 3831.73   1
  -5   2  13 74208.0 3259.38   9
  -5   2  11 55711.6 2545.35   9
   2   5  11 53837.9 1828.88   9
  -2  -5  11 55043.2 3068.21   1
   5  -2  11 54522.0 2837.20   8
  -5   2   9 113772. 3873.13   9
   2   5   9 115734. 2942.23   9
   2   5   9 109791. 2959.74   9
  -2  -5   9 115131. 4566.58   1
   5  -2   9 114825. 4186.45   8
  -2  -5   7 68215.8 2016.57   3
  -5   2   7 72512.9 2670.66   9
   5  -2   7 72943.6 2885.98   8
  -2  -5   7 75083.8 3300.09   1
  -5   2   5 98878.9 3100.58   9
  -2  -5   5 89944.4 3645.44   1
  -2  -5   5 90810.7 2560.14   3
   5  -2   5 95846.2 3229.31   8
   2   5   5 88637.3 3920.59   1
  -2  -5   5 87747.8 2938.34  10
  -2  -5   3 103212. 2838.86   3
   5  -2   3 103551. 3238.03   8
  -5   2   3 93426.5 3072.40   9
  -5   2   3 100760. 3166.50  11
  -2  -5   3 102616. 3821.30   1
   5  -2   3 88397.2 3180.38   6
  -5   2   3 97791.9 2771.05   6
   5  -2   1 192530. 5242.33   8
   2   5   1 187914. 5104.95   3
  -5   2   1 198141. 5009.64   6
  -2  -5   1 187487. 5940.26   1
  -5   2   1 192458. 5212.01   9
   5  -2   1 185883. 5173.06   6
  -2  -5  -1 199139. 5105.87   7
  -5   2  -1 182098. 5212.07   9
   2   5  -1 193548. 5016.99   3
  -2  -5  -1 196729. 4778.24   9
   5  -2  -1 190488. 4947.49  11
  -2  -5  -1 197512. 6075.56   1
   5  -2  -3 98194.4 3037.21  11
  -2  -5  -3 96437.7 2389.40   9
   2   5  -3 96377.4 2740.26  10
  -2  -5  -3 95644.0 2852.92   7
  -2  -5  -5 102070. 3133.27  11
   5  -2  -5 87317.0 3035.20   9
   5  -2  -5 93725.5 3018.41   5
  -2  -5  -5 92055.5 3013.80  12
   5  -2  -5 93502.0 3188.66  11
   5  -2  -5 90483.3 2511.46   1
   5  -2  -5 91016.1 3158.43  10
   2   5  -5 94193.3 3800.09   1
   2   5  -7 76824.8 2916.53   4
   5  -2  -7 70881.5 2889.74  11
   5  -2  -7 74036.9 2897.07  10
   5  -2  -7 73681.6 2545.00   5
   2   5  -7 69169.3 3282.84   1
   2   5  -7 73703.7 2419.67   6
  -5   2  -7 69538.6 2344.13   3
  -2  -5  -7 71860.7 2751.66  11
  -2  -5  -7 66940.3 2526.14  12
   5  -2  -7 68752.5 2224.99   7
  -2  -5  -9 115980. 4075.43  11
  -5   2  -9 120549. 4267.23   2
  -2  -5  -9 102488. 3564.57  12
   2   5  -9 115173. 4183.12   4
  -5   2  -9 120299. 4251.58   4
   2   5  -9 116500. 3512.35   6
  -2  -5 -11 53108.7 2654.85  11
   2   5 -11 54945.9 2864.02   4
  -5   2 -11 55357.6 2854.65   4
  -2  -5 -11 51044.3 2601.48   2
  -5   2 -11 51204.4 2759.45   2
  -2  -5 -13 71660.5 3446.40   2
  -5   2 -13 79726.9 3794.48   4
   2   5 -13 78369.5 3812.94   4
  -5   2 -13 74591.6 3717.18   2
  -2  -5 -15 36134.1 2503.09   2
   2   5 -15 39067.6 2802.25   4
  -5   2 -15 39491.8 2762.34   2
  -5   2 -15 41556.9 2870.29   4
  -5   2 -17 6050.90 1183.12   2
  -2  -5 -17 6802.10 1189.82   2
   5  -3  18 864.095 487.200   8
  -3  -5  18 1429.87 697.222   9
  -3  -5  16 37731.6 2734.92   9
   5  -3  16 30249.9 2468.03   8
   3   5  16 34178.8 2739.71   8
  -3  -5  16 34624.9 2411.79   8
   3   5  16 36857.7 2462.16   3
  -3  -5  14 66419.4 2956.74   7
  -5   3  14 71318.3 3185.46   9
   3   5  14 64453.8 3242.22   3
  -5   3  14 72740.9 3272.70  12
   5  -3  14 68006.6 3586.57   8
  -3  -5  14 62374.1 3437.62   9
  -3  -5  12 129149. 4986.19   9
   5  -3  12 129485. 4938.34   8
  -3  -5  12 128529. 4368.09   7
  -3  -5  12 118517. 4947.51   1
   3   5  12 124411. 4673.79   3
  -5   3  12 130910. 4461.65   9
   5  -3  10 241470. 7162.94   8
   3   5  10 246435. 7045.16   3
  -3  -5  10 244612. 7511.68   1
  -5   3  10 256523. 6763.02   9
   3   5   8 151718. 4904.66   3
  -3  -5   8 155717. 5369.92   1
  -5   3   8 159349. 4674.19   9
   3   5   8 146426. 3779.21   9
   5  -3   6 13791.0 1082.21   8
   3   5   6 14852.7 1123.05   3
  -3  -5   6 14774.2 817.349   3
  -3  -5   6 14201.2 1285.57   1
   3   5   6 15544.7 886.181   7
  -5   3   6 15365.3 1039.21   9
  -5   3   6 15179.6 1019.10   2
   3   5   6 14085.1 553.357   9
   3   5   4 168925. 4930.59   3
  -3  -5   4 167635. 4508.13   3
   3   5   4 167101. 5955.31   1
  -5   3   4 167126. 4988.96  11
  -3  -5   4 174269. 5582.33   1
  -5   3   4 169518. 4773.61   9
   5  -3   4 169824. 4928.88   8
   3   5   4 168503. 4046.17   9
  -3  -5   2 233443. 6066.97   9
   5  -3   2 209865. 6096.73   8
  -5   3   2 217240. 6054.38   9
  -3  -5   2 237635. 7015.40   1
  -3  -5   2 244842. 6200.00   7
   3   5   2 237357. 5872.45   8
   3   5   2 230714. 6161.07   3
  -3  -5   2 239360. 5997.62   3
  -3  -5   0 445771. 11732.3   1
   3   5   0 435980. 10117.0   8
  -3  -5   0 456769. 10466.5   9
  -5   3   0 445281. 10795.1   9
  -3  -5   0 433850. 10673.6   7
  -5   3   0 453666. 10733.2   6
  -3  -5   0 442827. 10744.0   3
   3   5   0 443943. 10649.7   3
   5  -3   0 411512. 10717.5   8
  -3  -5  -2 220108. 5385.26   9
   5  -3  -2 235984. 6324.15   1
   5  -3  -2 224481. 5838.34  11
  -3  -5  -2 213610. 5764.13   7
   5  -3  -4 169823. 4822.19   9
   3   5  -4 169906. 4613.91  10
  -3  -5  -4 162661. 4789.90  12
  -3  -5  -4 169005. 4081.32   9
  -5   3  -4 176711. 4453.98  12
   5  -3  -4 174344. 4760.73   1
  -3  -5  -4 173196. 4712.08  11
   3   5  -4 166695. 5604.80   1
   5  -3  -4 174868. 4896.79  10
   5  -3  -4 160325. 4867.64  11
   5  -3  -6 16089.4 1009.15   5
  -3  -5  -6 15460.8 1005.85  12
   5  -3  -6 13453.5 992.787   9
  -3  -5  -6 15238.3 1018.72  11
   5  -3  -6 14505.0 1143.64  11
   5  -3  -6 15362.7 743.216   1
  -5   3  -6 15703.4 860.445   3
   3   5  -6 15265.7 1074.56   4
  -5   3  -6 15780.9 706.157  12
   3   5  -6 12435.6 1259.65   1
   5  -3  -6 14265.7 1085.65  10
  -3  -5  -8 148359. 4464.78  12
  -5   3  -8 153527. 5019.07   2
   3   5  -8 166026. 5035.35   4
  -3  -5  -8 155502. 4776.27  11
   5  -3  -8 151779. 5080.66  11
   3   5  -8 161952. 4238.32   6
   3   5  -8 139668. 5324.17   1
   5  -3  -8 163787. 4503.08   5
   5  -3  -8 151518. 3978.19   7
   5  -3  -8 154686. 4989.91  10
  -3  -5  -8 143658. 3744.78   5
   3   5 -10 257876. 7409.21   4
   5  -3 -10 246655. 7434.94  11
  -5   3 -10 233548. 7248.43   2
  -5   3 -10 257236. 7473.55   4
  -3  -5 -10 239783. 7018.22  11
   3   5 -12 132860. 5072.34   4
  -5   3 -12 128490. 5061.93   4
  -3  -5 -12 129599. 4851.36   2
  -5   3 -12 121229. 4931.80   2
  -5   3 -14 66194.9 3668.79   4
   3   5 -14 74659.7 3818.36   4
  -5   3 -14 67173.0 3611.89   2
  -3  -5 -14 68205.9 3470.46   2
  -5   3 -16 33382.7 2643.50   2
  -3  -5 -16 35154.1 2597.49   2
  -5   3 -16 37942.1 2892.94   4
  -3  -5 -18 1290.19 704.444   2
  -4  -5  19 1632.38 704.239   9
   5  -4  19 1338.01 776.238   8
   4   5  17 16660.6 2031.67   8
   5  -4  17 13718.9 2222.46   1
   5  -4  17 13962.4 1721.13   8
  -4  -5  17 15354.0 1820.65   9
  -4  -5  15 41757.6 2842.00   9
   4   5  15 41387.9 2615.90   3
   4   5  15 43468.2 3024.67   8
  -5   4  15 42491.2 2513.28  12
   5  -4  15 45874.2 3905.13   1
   5  -4  15 42373.4 2827.92   8
   4   5  13 106197. 4740.25   8
   4   5  13 108665. 4379.02   3
  -4  -5  13 105429. 3976.10   7
  -5   4  13 111114. 4055.07   9
   5  -4  13 109804. 4585.29   8
  -4  -5  13 109138. 4658.58   9
  -5   4  13 110169. 4292.37  12
  -4  -5  11 70742.4 2989.61   7
   4   5  11 71772.5 3465.48   8
  -5   4  11 78221.8 3294.18  12
   4   5  11 72717.6 3257.50   3
  -5   4  11 77924.5 3023.56   9
  -4  -5  11 74037.8 3457.34   9
  -4  -5  11 74223.6 3488.11   1
   5  -4  11 75591.9 3420.31   8
  -5   4   9 78308.9 2927.49   9
  -4  -5   9 79931.7 3507.59   1
   4   5   9 82654.0 3449.99   8
  -4  -5   9 85244.7 3471.66   9
   5  -4   9 82698.0 3335.37   8
   4   5   9 73875.3 2331.75   9
  -4  -5   9 84412.4 3109.97   7
   4   5   9 71345.9 2533.28   7
   4   5   9 81694.2 3260.27   3
  -4  -5   7 32379.5 1723.52   7
   4   5   7 29888.1 1743.99   3
  -4  -5   7 31468.1 1816.74   9
   4   5   7 31526.6 1155.64   9
  -4  -5   7 32686.2 2010.13   1
   4   5   7 34601.5 1875.94   8
   4   5   7 30039.2 1431.22   7
  -5   4   7 31753.1 1586.95   2
  -5   4   7 31878.6 1595.38   9
   5  -4   7 32911.7 1779.79   8
  -4  -5   5 59064.6 2349.56   7
   4   5   5 55740.5 2134.83   7
  -5   4   5 57881.6 2035.34   2
  -4  -5   5 57306.9 2413.42   9
   4   5   5 56596.9 2387.34   3
   5  -4   5 64078.3 2439.76   8
  -4  -5   5 56423.0 2083.85   3
  -4  -5   5 52158.9 2650.32   1
   4   5   5 58546.8 2367.79   8
  -5   4   5 61966.0 2257.39   9
   4   5   5 53328.0 1699.29   9
  -5   4   3 148180. 4337.64   9
   5  -4   3 150659. 4447.47   8
   4   5   3 148743. 3893.01   9
   4   5   3 142205. 4452.02   3
   4   5   3 151545. 4362.84   7
  -4  -5   3 156566. 4497.90   7
  -4  -5   3 154343. 4469.17   9
  -4  -5   3 148599. 4278.52   3
   4   5   3 147588. 4256.31   8
  -4  -5   3 147347. 5117.77   1
  -4  -5   3 150764. 3715.62   8
   4   5   1 157307. 4491.50   3
  -4  -5   1 157745. 4549.84   7
  -4  -5   1 152741. 4465.12   3
   4   5   1 150105. 4186.59   9
  -4  -5   1 163282. 5375.88   1
   4   5   1 154145. 4118.62   8
  -4  -5   1 157745. 4364.42   9
  -5   4   1 154195. 4489.46   9
   5  -4   1 160163. 4535.47   8
  -4  -5   1 154823. 3890.42   8
  -4  -5  -1 165047. 4288.18   9
   4   5  -1 157958. 3978.93   8
  -4  -5  -1 158327. 4553.47   7
   5  -4  -1 156807. 5159.38   1
   5  -4  -3 152478. 4685.35   1
  -5   4  -3 146646. 4105.27  12
  -4  -5  -3 150912. 3878.84   9
  -5   4  -3 144471. 4420.00   8
   5  -4  -3 147214. 4414.46  11
   4   5  -3 147511. 5173.03   1
   4   5  -3 150383. 4134.26  10
   5  -4  -3 145703. 4322.64   9
   4   5  -5 61013.2 2241.83   4
   5  -4  -5 54937.2 2382.49  11
  -4  -5  -5 58510.7 2253.66  12
   4   5  -5 58425.0 2854.25   1
  -4  -5  -5 59447.4 2147.34  11
  -5   4  -5 56205.8 1883.03  12
   4   5  -5 56695.3 2205.90  10
   5  -4  -5 56561.1 2214.71   9
   5  -4  -5 59214.1 2234.82   1
   5  -4  -5 54607.0 2281.43  10
  -5   4  -7 32423.6 1784.93   2
   4   5  -7 33765.0 1786.57   4
  -5   4  -7 33904.2 1181.46  12
  -4  -5  -7 31634.4 1563.67  12
   4   5  -7 31482.8 2029.40   1
  -5   4  -7 32803.8 1300.45   3
  -4  -5  -7 35916.3 1694.94  11
  -4  -5  -7 31899.1 1282.56   5
   5  -4  -7 32184.6 1782.22  10
   5  -4  -7 34703.2 1949.82  11
   5  -4  -7 34722.8 1600.02   5
   5  -4  -7 29889.0 1558.94   9
   5  -4  -9 80395.0 3445.78  11
   4   5  -9 78158.5 3263.62   4
  -5   4  -9 79518.8 3360.12   2
  -4  -5  -9 80556.1 3087.90  11
   5  -4  -9 79527.7 2252.12   7
   4   5  -9 82634.3 2468.29   6
   5  -4  -9 87622.0 2846.72   5
   4   5 -11 79087.2 3510.13   4
  -5   4 -11 68797.2 3352.44   2
  -5   4 -11 76381.2 3572.64   4
   5  -4 -11 70598.7 3450.93  11
  -5   4 -13 112712. 4853.71   4
  -4  -5 -13 113603. 4678.59   2
  -5   4 -13 104561. 4667.43   2
   4   5 -13 116171. 4826.09   4
  -5   4 -15 45967.2 3025.20   2
  -4  -5 -15 42258.9 2817.19   2
  -5   4 -15 41813.6 2978.85   4
  -4  -5 -17 16345.4 1860.79   2
  -5   4 -17 17969.7 2019.54   2
  -5   4 -17 17639.5 2052.88   4
   5  -5  18 5237.76 1110.35   8
  -5  -5  18 3799.09 980.869   9
  -5  -5  16 13015.5 1638.06   9
   5   5  16 16754.2 1896.49   8
   5   5  16 14805.2 1541.15   3
   5  -5  16 13446.1 1586.44   8
   5  -5  16 13952.8 2227.94   1
   5   5  14 11282.6 1287.41   3
   5  -5  14 11927.5 1419.07   8
  -5  -5  14 12303.0 1520.66   9
   5  -5  14 12555.7 1999.16   1
  -5  -5  14 11509.0 1130.97   7
  -5   5  14 11445.6 1266.08  12
   5   5  14 9532.36 1354.36   8
  -5   5  12 7355.16 1000.14  12
  -5  -5  12 4099.74 725.510   1
  -5  -5  12 6653.15 852.651   7
  -5  -5  12 6594.55 1002.73   9
   5   5  12 6674.40 1078.06   8
  -5   5  12 6042.23 767.622   9
   5  -5  12 6158.56 1411.24   1
   5   5  12 5837.51 868.447   3
   5  -5  12 6937.23 1026.19   8
   5   5  10 18612.9 1518.39   3
  -5  -5  10 21533.4 1464.21   7
  -5  -5  10 19273.1 1638.49   9
  -5   5  10 20359.0 1316.93   9
   5  -5  10 19507.3 1545.13   8
  -5  -5  10 20164.5 1596.62   1
   5   5  10 18872.1 1619.98   8
  -5   5  10 20107.7 1516.27  12
   5   5  10 16253.0 972.552   9
   5   5  10 15580.8 1063.72   7
  -5   5   8 41535.7 1872.69   9
   5   5   8 46530.2 2278.82   3
   5  -5   8 43644.0 2200.39   8
   5   5   8 39056.4 1802.93   7
  -5  -5   8 44707.0 2412.25   1
  -5   5   8 36818.0 1721.60   1
  -5  -5   8 43844.7 2317.56   9
  -5  -5   8 45723.8 2146.98   7
  -5   5   8 40444.8 2153.99  12
   5   5   8 39012.4 1535.82   9
   5   5   8 43856.9 2302.24   8
  -5   5   6 58904.6 2120.54   2
   5  -5   6 59193.0 2491.75   8
  -5   5   6 61758.1 2635.13  12
   5   5   6 57292.5 1909.67   9
  -5  -5   6 56458.5 2805.89   1
   5   5   6 49753.8 2168.90   4
  -5   5   6 62648.1 2300.00   9
   5   5   6 60275.1 2574.33   8
   5   5   6 62667.9 2629.72   3
  -5  -5   6 57975.4 2587.41   9
  -5  -5   6 56259.2 2420.78   7
   5   5   6 55630.8 2256.03   7
   5   5   4 150890. 4173.26   9
  -5  -5   4 152430. 5305.94   1
   5  -5   4 162000. 4731.92   8
  -5  -5   4 155000. 4112.55   8
  -5   5   4 164227. 4581.27   9
  -5  -5   4 155229. 4799.28   9
   5   5   4 162843. 4860.01   3
  -5  -5   4 149402. 4552.09   3
  -5   5   4 159780. 4070.45   2
   5   5   4 156339. 4661.41   8
  -5  -5   4 156042. 4744.09   7
   5   5   4 154300. 4633.55   7
  -5  -5   2 199265. 5578.72   3
  -5  -5   2 194068. 4972.44   8
  -5   5   2 197750. 5496.46   9
   5  -5   2 206371. 5600.98   8
   5  -5   2 202577. 6771.97   1
   5   5   2 197836. 5330.76   8
   5   5   2 205415. 5690.32   3
  -5  -5   2 198436. 5531.62   9
  -5  -5   2 193950. 6385.92   1
  -5   5   2 206359. 5722.79  12
   5   5   2 192927. 5581.65   7
  -5  -5   2 207187. 5679.34   7
   5   5   2 191374. 5207.21   9
   5  -5   0 116571. 4438.75   1
   5   5   0 115014. 3228.47   8
  -5  -5   0 114578. 3450.59   9
  -5   5   0 115617. 3644.38  12
  -5  -5   0 114635. 3256.44   8
  -5  -5   0 113772. 3630.26   7
   5   5   0 108486. 3466.28   9
   5  -5  -2 192949. 5537.27   9
  -5  -5  -2 202475. 5240.02   9
  -5   5  -2 188975. 5585.96   8
  -5   5  -2 202646. 5452.04  12
   5   5  -2 204703. 6632.90   1
   5  -5  -2 204418. 6233.75   1
   5   5  -2 201452. 4978.10   8
   5   5  -4 167749. 4412.38   4
  -5  -5  -4 156222. 4289.80  11
  -5  -5  -4 161036. 4206.22   9
  -5  -5  -4 147447. 4437.63   5
   5  -5  -4 143101. 4495.29   9
  -5   5  -4 161563. 4377.91  12
   5  -5  -4 157023. 4958.18   1
   5  -5  -4 154965. 4580.59  10
   5  -5  -4 158557. 4849.74  11
   5   5  -4 154361. 5456.33   1
   5   5  -4 164482. 4584.36  10
   5   5  -6 55926.8 2823.32   1
  -5  -5  -6 57905.9 2314.14  12
   5   5  -6 60235.7 2445.72  10
   5   5  -6 61487.6 2355.04   4
  -5  -5  -6 60904.7 2202.93  11
  -5   5  -6 54435.1 2378.79   2
  -5  -5  -6 55364.9 2073.34   5
   5  -5  -6 58793.8 2380.62   1
  -5   5  -6 60417.5 1983.25  12
   5  -5  -6 56478.1 2580.39  11
   5  -5  -6 57643.8 2420.80  10
   5  -5  -6 54381.1 2202.95   9
  -5  -5  -8 33446.9 1695.77  12
   5   5  -8 39409.4 2059.23   4
  -5   5  -8 41745.5 1405.82   3
  -5   5  -8 42524.6 2188.45   2
   5  -5  -8 43538.0 1871.93   5
   5  -5  -8 41589.0 2144.68  10
   5   5  -8 41425.4 1432.65   6
   5   5  -8 33023.5 2163.22   1
   5  -5  -8 42256.2 2312.84  11
  -5  -5  -8 39402.4 1866.37  11
   5  -5 -10 20624.6 1706.06  11
   5  -5 -10 19953.5 1183.69   5
  -5   5 -10 20090.6 1585.10   2
   5   5 -10 22023.4 1628.78   4
   5  -5 -12 6074.01 1017.51  11
  -5   5 -12 7001.56 1079.62   2
  -5   5 -12 7095.28 1073.57   4
  -5   5 -14 13540.0 1580.07   2
  -5  -5 -14 12356.2 1487.14   2
  -5   5 -14 14678.5 1673.38   4
  -5   5 -16 16731.9 1961.09   4
  -5  -5 -16 14016.8 1659.93   2
  -5   5 -16 14286.4 1788.33   2
  -5  -5 -18 6383.72 1292.50   2
   5  -6  19 2970.07 898.872   8
   5  -6  17 1439.72 629.183   8
   6   5  17 1554.84 745.449   8
  -6  -5  17 3114.01 976.527   9
   5  -6  17 849.042 682.443   1
   5  -6  15-1069.54 1067.39   1
   5  -6  15-92.6605 375.242   8
  -5   6  15 860.506 468.454  12
   6   5  15 1439.17 671.743   8
  -6  -5  15 2372.17 829.606   9
   6   5  15 1407.82 541.975   3
  -5   6  13 23337.5 1820.95  12
   5  -6  13 25113.5 1990.57   8
  -6  -5  13 25688.9 2095.32   9
   6   5  13 22582.0 2045.91   8
  -6  -5  13 25525.8 1733.09   7
   5  -6  13 25808.8 2824.67   1
   6   5  13 22924.8 1837.29   3
  -6  -5  11 49281.2 2783.12   9
   6   5  11 40987.4 2596.03   8
   5  -6  11 39101.4 3352.68   1
   6   5  11 41157.2 2397.27   3
  -5   6  11 43404.8 2466.58  12
   5  -6  11 42135.2 2430.94   8
  -6  -5  11 45609.5 2473.85   1
  -6  -5  11 47422.3 2374.28   7
  -5   6  11 41737.7 2040.36   9
  -5   6   9 85216.7 3246.12   1
   5  -6   9 101745. 3783.09   8
  -5   6   9 97696.4 3831.96  12
  -6  -5   9 96291.6 3896.04   1
  -6  -5   9 99271.1 3644.70   7
   6   5   9 99443.9 3837.02   3
   6   5   9 96399.2 3944.75   8
   6   5   9 85329.6 2949.86   9
   5  -6   9 100635. 5232.29   1
  -5   6   9 92158.5 3244.43   9
  -6  -5   9 99655.8 3994.32   9
   6   5   7 57859.1 2675.81   8
   6   5   7 53420.1 2025.85   9
  -5   6   7 61002.1 2725.78  12
  -6  -5   7 62134.2 2935.18   1
  -5   6   7 51898.7 2100.63   2
  -5   6   7 60089.2 2304.37   9
   6   5   7 62323.8 2712.46   3
  -6  -5   7 56997.1 2543.72   7
   5  -6   7 57911.0 2519.42   8
  -5   6   7 50933.6 2465.80   1
  -6  -5   7 56746.2 2692.29   9
   5  -6   7 57317.0 3651.79   1
  -6  -5   5 126644. 3720.36   8
   6   5   5 119973. 3650.56   9
  -6  -5   5 123514. 4199.38   7
   6   5   5 117589. 3660.43   4
  -5   6   5 127168. 3476.63   2
   6   5   5 132950. 4355.57   3
  -5   6   5 125112. 4511.21   1
   5  -6   5 134468. 5637.59   1
  -5   6   5 134805. 3956.94   9
   5  -6   5 135116. 4202.48   8
  -6  -5   5 132834. 4794.77   1
   6   5   5 133308. 4279.92   8
  -6  -5   5 125491. 4311.84   9
  -5   6   5 131337. 4382.51  12
   6   5   3 135622. 4127.14   8
   6   5   3 131186. 3519.05   4
   5  -6   3 138044. 5512.71   1
  -6  -5   3 145185. 4414.51   7
   6   5   3 128585. 3878.95   9
  -6  -5   3 132747. 3744.32   8
  -5   6   3 135147. 4380.68  12
  -5   6   3 130839. 3293.30   2
   5  -6   3 143404. 4251.94   8
  -6  -5   3 136833. 4288.42   9
   6   5   3 133286. 4341.84   3
   6   5   1 96050.7 3042.59   8
   5  -6   1 102277. 4323.87   1
  -5   6   1 97481.5 3382.97  12
  -6  -5   1 94462.8 2927.22   8
  -6  -5   1 96114.4 3240.47   9
   6   5   1 96744.1 3159.86   9
   5  -6   1 97727.1 3271.48   8
   5  -6  -1 94379.3 3308.08   9
   6   5  -1 101024. 2947.42   8
   5  -6  -1 93007.9 3971.60   1
  -5   6  -1 93342.4 3239.26  12
  -6  -5  -1 105267. 3192.41   9
  -6  -5  -1 98668.0 3136.46   8
  -5   6  -1 90460.8 3271.68   8
  -5   6  -3 137020. 3872.66   2
  -5   6  -3 130462. 4208.12   8
   6   5  -3 136816. 5176.25   1
   6   5  -3 140319. 3690.33   4
  -5   6  -3 139459. 4071.55  12
  -6  -5  -3 142674. 3962.51   9
   5  -6  -3 132082. 4343.43  11
   5  -6  -3 142642. 4873.13   1
   5  -6  -3 124933. 4075.91   9
  -6  -5  -3 126869. 4131.40   5
   6   5  -5 137163. 3931.16   4
   6   5  -5 127005. 4852.39   1
  -5   6  -5 130230. 3828.60  12
   5  -6  -5 131499. 4085.24  10
   5  -6  -5 119576. 3904.41   9
   5  -6  -5 122934. 4425.36   1
  -6  -5  -5 138750. 3741.41  11
  -6  -5  -5 124935. 3946.81   5
   5  -6  -5 128393. 4427.08  11
   6   5  -5 132609. 4173.67  10
  -5   6  -5 128166. 4044.33   2
  -6  -5  -5 136321. 3796.65   9
   5  -6  -7 53719.7 2204.05   9
  -6  -5  -7 50350.4 2067.26   5
   6   5  -7 50499.9 2746.39   1
   6   5  -7 61024.8 2471.61   4
   5  -6  -7 61189.0 2575.35   1
  -6  -5  -7 57734.8 2191.66  11
  -5   6  -7 60527.0 2763.96   6
  -5   6  -7 60776.2 2060.11  12
  -5   6  -7 61046.9 2589.92   2
   5  -6  -7 57322.7 2751.35  11
   6   5  -7 61059.0 2599.53  10
   5  -6  -7 58947.1 2540.14  10
  -6  -5  -9 78131.5 3008.21  12
  -5   6  -9 96756.9 3759.08   2
  -6  -5  -9 100946. 3333.64  11
   6   5  -9 76534.5 3581.58   1
   5  -6  -9 99254.4 4027.09  11
   6   5  -9 101553. 3694.63   4
   6   5  -9 86351.8 2381.44   6
   6   5  -9 93196.0 3701.02  10
   5  -6  -9 104789. 3305.40   5
   5  -6 -11 46811.2 2786.90  11
   5  -6 -11 41882.7 1885.98   5
  -5   6 -11 46127.9 2637.90   2
  -5   6 -13 26288.5 2200.08   4
   5  -6 -13 24145.7 2100.14  11
  -5   6 -13 23817.0 2017.46   2
  -5   6 -15 1467.47 770.731   2
  -5   6 -15 1226.60 815.574   4
  -6  -5 -15 1432.19 708.846   2
  -5   6 -17 1000.43 505.958   4
  -5   6 -17 2438.12 906.699   2
  -6  -5 -17 2447.96 920.439   2
  -6  -4  18 30097.4 2668.50   9
   4  -6  18 29538.9 2543.39   8
   4  -6  16 42750.9 2865.05   8
   6   4  16 43675.0 3176.96   8
   4  -6  16 38147.9 3715.71   1
   6   4  16 40034.3 2615.16   3
  -6  -4  16 45131.4 3073.36   9
   6   4  14 8022.10 1226.22   8
   6   4  14 11076.7 1250.36   3
  -6  -4  14 9670.98 1322.87   9
   4  -6  14 9142.16 1190.67   8
   4  -6  14 7168.73 1392.82   1
  -4   6  14 9589.85 1159.10  12
  -4   6  12 12716.5 1015.96   9
   4  -6  12 13428.8 1926.33   1
  -6  -4  12 13951.1 1468.22   9
  -4   6  12 15137.6 1363.82  12
   6   4  12 13428.4 1276.22   3
   6   4  12 15786.4 1623.36   8
   4  -6  12 15862.7 1445.85   8
  -6  -4  12 13099.6 1163.79   7
  -4   6  10 107660. 3360.18   9
  -6  -4  10 104668. 4156.11   9
   4  -6  10 111071. 3961.43   8
  -4   6  10 110103. 4005.48  12
  -6  -4  10 100825. 3689.10   1
  -6  -4  10 106325. 3720.80   7
   6   4  10 100359. 4157.07   8
   6   4  10 103237. 3915.99   3
   4  -6  10 107488. 5444.76   1
  -4   6   8 136787. 4984.72   1
  -4   6   8 160310. 5212.98  12
   4  -6   8 172939. 5156.09   8
   6   4   8 168666. 5263.07   3
  -6  -4   8 164422. 5218.83   1
  -6  -4   8 174636. 5493.75   9
   6   4   8 167168. 5460.85   8
   4  -6   8 165851. 6781.16   1
  -6  -4   8 175829. 5132.12   7
   6   4   8 144755. 4540.66   9
  -4   6   8 163819. 4614.59   9
   6   4   6 223000. 6423.96   4
  -6  -4   6 252297. 7104.17   9
   4  -6   6 262692. 8672.80   1
  -4   6   6 251175. 7031.60  12
  -4   6   6 234204. 7145.73   1
  -6  -4   6 267391. 6932.78   7
  -4   6   6 247633. 6370.59   9
   4  -6   6 252670. 6759.93   8
   6   4   6 246902. 7032.34   8
   6   4   6 228913. 6355.61   9
   6   4   6 251900. 7008.85   3
   4  -6   4 276974. 7166.36   8
   6   4   4 271035. 7322.93   8
  -6  -4   4 269267. 7420.69   9
   6   4   4 266863. 6663.50   4
  -6  -4   4 280672. 7376.26   7
  -4   6   4 255988. 7852.83   1
  -4   6   4 276551. 6954.39   9
   6   4   4 261802. 6922.71   9
   6   4   4 265812. 7397.71   3
  -4   6   4 266786. 7408.92  12
   4  -6   4 283654. 8878.34   1
  -6  -4   4 278581. 6961.12   8
   6   4   2 137452. 3988.57   9
  -4   6   2 129573. 4199.28  12
  -6  -4   2 136429. 3856.20   8
   4  -6   2 136747. 5246.64   1
  -6  -4   2 138497. 4185.00   9
   6   4   2 139896. 4059.40   8
   6   4   2 133500. 3276.71   4
  -4   6   2 123657. 4773.52   1
   4  -6   2 135529. 4015.43   8
   4  -6   0 1024.21 515.528   1
  -6  -4   0 1388.67 399.823   9
  -4   6   0 1438.64 169.676   2
  -4   6   0 1703.40 446.073  12
  -4   6   0 1422.22 568.532   1
   4  -6   0 1872.29 383.575   9
   6   4   0 1736.48 314.582   8
  -6  -4   0 1155.54 274.284   8
  -4   6   0 1913.96 405.797   8
   6   4   0 1543.88 405.252   9
  -6  -4  -2 136371. 3966.03   9
  -4   6  -2 144906. 4086.88  12
  -6  -4  -2 122262. 4053.14   5
   6   4  -2 134876. 3783.28   8
   4  -6  -2 141901. 4905.71   1
   6   4  -2 130362. 4913.06   1
  -6  -4  -2 134903. 4103.86   8
   4  -6  -2 131363. 4007.34   9
  -4   6  -2 138155. 3650.41   2
   6   4  -2 139129. 3439.88   4
  -4   6  -2 133138. 4060.93   8
   6   4  -4 275991. 6817.71   4
  -6  -4  -4 273203. 6941.08   9
  -4   6  -4 275459. 6991.18  12
   4  -6  -4 274505. 7822.31   1
  -4   6  -4 276077. 7012.81   2
  -4   6  -4 263685. 7130.33   8
   4  -6  -4 268692. 7494.62  11
  -6  -4  -4 277645. 6559.11  11
   4  -6  -4 264290. 6951.06   9
   6   4  -4 266443. 7972.38   1
  -6  -4  -4 255095. 7062.24   5
   4  -6  -4 275902. 7021.43  10
  -6  -4  -6 221833. 6292.94   5
   4  -6  -6 230189. 6254.11   9
  -6  -4  -6 244694. 6182.85  11
   6   4  -6 247811. 6551.60   4
   4  -6  -6 241891. 7082.28  11
  -4   6  -6 239099. 6673.59   2
   4  -6  -6 247934. 6688.68  10
   6   4  -6 242136. 6817.30  10
   6   4  -6 236545. 7127.20   1
  -4   6  -6 252293. 6259.08  12
  -4   6  -6 250298. 7064.07   6
   4  -6  -6 257925. 7133.13   1
   6   4  -8 162317. 5171.43  10
  -6  -4  -8 146678. 4420.07  12
   4  -6  -8 166926. 5440.04  11
  -4   6  -8 165978. 5146.32   2
   6   4  -8 143454. 4975.66   1
  -4   6  -8 173490. 5322.17   6
   4  -6  -8 145587. 4349.53   9
   4  -6 -10 103287. 3267.83   5
  -4   6 -10 104357. 4147.06   2
   4  -6 -10 105579. 4339.72  11
  -4   6 -12 14771.3 1555.00   4
  -4   6 -12 14497.6 1501.35   2
   4  -6 -12 15767.2 1604.27  11
  -6  -4 -14 8390.39 1221.40   2
  -4   6 -14 9772.84 1379.17   4
  -4   6 -14 8453.83 1246.91   2
  -4   6 -16 46028.5 3308.86   4
  -4   6 -16 40996.0 3006.84   2
  -6  -4 -16 40191.7 2956.34   2
  -6  -3  19 25372.4 2481.18   9
  -6  -3  17 26671.0 2402.86   9
   3  -6  17 33172.0 2529.90   8
   6   3  17 30725.3 2743.99   8
  -3   6  15 19044.2 1592.59  12
   3  -6  15 19186.5 2436.80   1
  -6  -3  15 19941.3 1856.52   9
   3  -6  15 17533.5 1709.42   8
   6   3  15 17303.8 1562.11   3
   6   3  15 18942.0 1962.23   8
  -6  -3  13 12344.7 1426.84   9
   3  -6  13 13755.4 1980.95   1
   3  -6  13 11809.5 1244.55   8
   6   3  13 13027.4 1527.84   8
   6   3  13 11080.6 1181.89   3
  -3   6  13 11472.1 1168.57  12
   3  -6  11 41365.0 2222.04   8
  -6  -3  11 36532.3 2311.06   9
  -3   6  11 37692.6 1681.36   9
  -3   6  11 39392.3 2172.02  12
   6   3  11 40750.3 2487.00   8
   6   3  11 36943.6 2131.58   3
   3  -6  11 40590.8 3176.82   1
  -3   6   9 55030.0 2677.68   1
  -6  -3   9 64213.9 2944.30   9
   6   3   9 52515.0 2336.28   9
   6   3   9 65497.0 3042.65   8
  -3   6   9 64747.0 2773.02  12
   3  -6   9 66932.2 2704.06   8
  -3   6   9 64131.2 2198.93   9
   3  -6   9 59461.6 2018.66  12
   3  -6   9 68202.2 3964.82   1
   6   3   9 65713.1 2778.41   3
  -3   6   7 235890. 5799.91   9
   3  -6   7 222161. 5843.10  12
   3  -6   7 239372. 6326.63   8
   6   3   7 233525. 6766.19   8
  -6  -3   7 235269. 6741.82   9
   3  -6   7 232701. 8096.00   1
   6   3   7 218734. 6461.23   3
   6   3   7 215347. 5928.17  11
  -3   6   7 231541. 6568.25  12
   6   3   7 211511. 6076.49   9
  -3   6   7 220201. 6761.68   1
  -3   6   5 122259. 4042.23  12
   3  -6   5 120249. 3666.51  12
  -3   6   5 119141. 3471.30   9
  -6  -3   5 133219. 4192.10   9
   3  -6   5 127111. 3778.72   8
   6   3   5 120628. 3740.67   9
   6   3   5 130963. 4160.64   8
   6   3   5 131480. 4113.38   3
  -3   6   5 120089. 4412.41   1
   3  -6   5 131152. 5273.56   1
  -6  -3   5 126570. 3834.82   8
   6   3   3 276098. 7293.43   9
   3  -6   3 292565. 7394.79  12
   3  -6   3 306844. 8940.59   1
  -6  -3   3 276689. 7257.36   8
  -3   6   3 280404. 8281.97   1
  -3   6   3 292104. 7613.04  12
   6   3   3 276533. 7459.15   8
  -6  -3   3 284506. 7577.07   9
   3  -6   3 294408. 7259.90   8
  -3   6   1 47372.7 2014.72  12
  -3   6   1 48146.6 2604.27   1
   3  -6   1 44679.0 2579.92   1
   6   3   1 52215.8 2015.81   9
  -6  -3   1 53047.9 2065.47   9
   3  -6   1 47512.8 2022.30  12
  -6  -3   1 50049.7 2142.47   5
   6   3   1 52171.3 1973.83   8
  -6  -3   1 52494.7 1942.12   8
  -6  -3  -1 51945.7 2001.03   9
  -6  -3  -1 46182.7 2025.71   5
  -6  -3  -1 45859.0 1946.61   8
   6   3  -1 49750.9 1888.43   8
  -3   6  -1 53264.7 2052.03  12
  -3   6  -1 51929.9 1937.42   8
  -3   6  -1 52798.6 1535.62   2
   3  -6  -1 52635.4 1970.08   9
   3  -6  -1 52744.8 2631.59   1
  -6  -3  -3 278202. 7392.37   5
  -6  -3  -3 289641. 6574.17  11
   3  -6  -3 277265. 7102.53   9
   3  -6  -3 289985. 7058.14  10
  -3   6  -3 268275. 7175.96   8
   6   3  -3 284065. 8129.12   1
  -3   6  -3 284507. 7266.74  12
  -6  -3  -3 268094. 7504.30   8
  -6  -3  -3 296735. 7311.02   9
   3  -6  -3 304234. 8269.52   1
  -3   6  -3 292137. 7085.85   2
   3  -6  -5 131034. 3833.94  10
  -3   6  -5 120848. 3779.35   8
  -6  -3  -5 128893. 3354.05  11
   6   3  -5 120471. 4022.66  10
   3  -6  -5 127452. 4249.64  11
   6   3  -5 123165. 4217.90   1
   3  -6  -5 128719. 3533.24   9
  -3   6  -5 124814. 3862.07   2
  -6  -3  -5 118656. 3734.47   5
   3  -6  -7 223346. 5772.65   9
  -3   6  -7 224115. 6502.53   2
  -3   6  -7 245936. 6744.75   6
   3  -6  -7 224411. 5952.44   2
   6   3  -7 228270. 6661.90  10
   6   3  -7 225749. 6432.46   1
   3  -6  -7 233253. 6844.52  11
   3  -6  -9 65965.5 2235.94   5
  -3   6  -9 63115.3 2896.51   2
  -6  -3  -9 59806.9 2119.05  12
   3  -6  -9 64182.8 3060.89  11
   6   3  -9 63084.6 2935.15  10
  -3   6  -9 64718.8 2878.21   6
   3  -6  -9 69197.9 2579.17   2
  -3   6 -11 38504.7 2457.82   4
  -3   6 -11 36560.4 2302.25   2
   3  -6 -11 37197.3 2389.33  11
   3  -6 -11 37322.5 2005.58   2
   3  -6 -11 38317.7 1460.44   5
  -3   6 -13 11763.0 1404.46   2
   3  -6 -13 10864.1 1393.08  11
  -3   6 -13 10724.3 1401.94   4
  -6  -3 -13 9952.85 1292.25   2
  -3   6 -15 18702.2 1867.99   2
  -6  -3 -15 15061.7 1676.02   2
  -3   6 -15 19180.3 1946.73   4
  -3   6 -17 31829.9 2710.10   2
  -6  -3 -17 32870.1 2724.18   2
  -3   6 -17 32913.1 2810.36   4
   2  -6  18 1008.15 608.422   8
  -6  -2  18 1755.74 697.838   9
   2  -6  16 481.202 619.441   1
  -6  -2  16 2313.79 690.402   9
   6   2  16 1239.94 705.739   8
   2  -6  16 1118.33 435.852   8
   2  -6  14 7318.52 1437.51   1
   6   2  14 8881.81 1294.16   8
   2  -6  14 7978.14 1054.38   8
   6   2  14 8253.12 1028.11   3
  -2   6  14 7031.30 906.373  12
  -6  -2  14 7742.75 1140.91   9
   2  -6  12 8249.25 1424.55   1
   6   2  12 10206.2 1050.54   3
   2  -6  12 8590.65 1017.25   8
  -2   6  12 9590.59 1013.43  12
   6   2  12 10229.9 1250.92   8
  -6  -2  12 8625.22 1124.92   9
  -2   6  12 8470.22 701.247   9
  -2   6  10 33946.8 1350.25   9
  -6  -2  10 32321.4 2001.63   9
   6   2  10 33561.5 2148.50   8
   2  -6  10 27708.5 2485.94   1
  -2   6  10 31179.0 1787.05  12
   6   2  10 31507.2 1811.98   3
   2  -6  10 31989.9 1788.96   8
   2  -6  10 27925.8 1234.29  12
  -2   6   8 84462.5 2403.81   9
   6   2   8 84028.7 2607.47   5
  -6  -2   8 86348.5 3347.14   9
   2  -6   8 85634.8 4236.02   1
  -2   6   8 70322.4 3282.74   1
  -2   6   8 82459.6 3114.26  12
   2  -6   8 83127.2 2929.81   8
   2  -6   8 73333.4 2514.15  12
   6   2   8 80481.6 3358.96   8
   6   2   8 76591.5 2741.33  11
   6   2   8 82741.2 3088.50   3
   6   2   8 71659.6 2853.55   9
   6   2   6 98261.7 3351.76   9
  -2   6   6 97990.4 3351.13  10
  -2   6   6 105331. 3553.29  12
   2  -6   6 106360. 3245.42   8
   6   2   6 105661. 3193.89   5
  -2   6   6 105168. 2829.32   9
   6   2   6 103519. 3696.94   8
   2  -6   6 102412. 3153.94  12
  -2   6   6 95671.4 3890.79   1
  -6  -2   6 104304. 3662.58   9
   6   2   6 106963. 3001.54  11
  -6  -2   6 97478.9 3406.37   4
   2  -6   6 105592. 4610.10   1
  -2   6   4 59604.3 2401.72  12
   2  -6   4 66078.7 2301.30   2
  -6  -2   4 61570.1 2133.62   4
   2  -6   4 64906.4 2120.24   8
   6   2   4 59550.8 2270.41   9
   6   2   4 60837.7 2459.33   8
  -6  -2   4 61103.2 2314.81   8
  -2   6   4 58368.2 2832.97   1
   6   2   4 60755.5 2233.75   5
   2  -6   4 62836.4 2241.95  12
   2  -6   4 65172.7 3276.54   1
  -6  -2   4 60591.8 2355.47  11
  -6  -2   4 59872.2 2453.37   9
  -2   6   2 10223.1 879.871  12
   6   2   2 11056.0 833.647   9
  -6  -2   2 10656.6 867.043   9
   2  -6   2 11952.4 680.374   2
   6   2   2 11075.0 837.283   5
   2  -6   2 11638.6 712.955   8
  -6  -2   2 10227.1 547.507   4
  -6  -2   2 11563.3 901.929   5
   6   2   2 10615.4 853.847   8
   2  -6   2 12853.8 1331.40   1
  -2   6   2 11182.9 1143.16   1
  -6  -2   2 10956.0 808.818   8
   2  -6   2 10541.3 826.783  12
   6   2   0 30817.2 1417.84   8
  -2   6   0 30557.5 1319.05   8
  -6  -2   0 31647.5 1453.25   8
   2  -6   0 29863.3 1913.17   1
   2  -6   0 30106.9 896.994   2
  -2   6   0 30707.7 1466.57  12
  -6  -2   0 28181.4 1486.56   5
  -6  -2   0 28735.4 1445.86   9
   2  -6  -2 11166.7 604.718  10
  -6  -2  -2 12705.3 894.081   9
   6   2  -2 10807.3 790.990   8
  -2   6  -2 11901.6 840.790  12
  -2   6  -2 11084.8 683.567   8
  -6  -2  -2 11122.1 874.299   8
   2  -6  -2 10932.8 1131.93   1
   2  -6  -2 11045.2 720.903   9
  -6  -2  -2 10835.5 844.626   5
  -6  -2  -4 65204.0 2071.47   4
  -2   6  -4 61851.2 2228.85   2
   2  -6  -4 61959.2 1938.74   9
   6   2  -4 60459.3 2386.96   7
  -2   6  -4 61190.8 2087.00   8
   6   2  -4 61576.5 2554.76   1
   2  -6  -4 65417.9 1820.08   2
   2  -6  -4 65487.9 2880.73   1
   2  -6  -4 58377.8 2489.50  11
  -6  -2  -4 65341.3 2309.01   9
   6   2  -6 103171. 3327.52   1
   2  -6  -6 102924. 2794.10   9
   2  -6  -6 110435. 3971.72   1
  -2   6  -6 108349. 3620.76   6
   2  -6  -6 105287. 3051.15   2
   6   2  -6 94451.9 3333.84   7
   6   2  -6 102023. 3607.89  10
   2  -6  -6 99148.9 3683.60  11
  -2   6  -6 105279. 3490.05   2
   6   2  -8 78871.6 2572.48   1
  -2   6  -8 86442.0 3220.45   6
  -6  -2  -8 81054.9 2447.06  12
  -2   6  -8 83091.5 3225.28   2
   2  -6  -8 81876.0 3382.29  11
   2  -6  -8 86840.6 2864.39   2
   2  -6  -8 78631.0 2046.38   7
   6   2  -8 79206.0 3259.05  10
  -6  -2 -10 29186.0 1086.38  12
   2  -6 -10 32407.5 1742.16   2
   2  -6 -10 30134.9 2027.34  11
  -2   6 -10 29897.9 1960.10   2
   2  -6 -10 30509.4 1195.48   5
  -6  -2 -12 9694.86 1239.44   2
   2  -6 -12 9883.04 1244.65  11
  -2   6 -12 9978.03 1266.28   4
  -2   6 -12 9481.20 1202.84   2
   2  -6 -12 11004.0 1138.77   2
  -2   6 -14 8147.89 1224.62   2
  -2   6 -14 8524.03 1222.47   4
  -6  -2 -14 8964.54 1232.16   2
   2  -6 -14 6850.59 1005.14   2
  -6  -2 -16 2208.69 839.515   2
  -2   6 -16 3314.78 942.156   4
   2  -6 -16 1124.86 491.314   2
  -2   6 -16 1025.18 544.184   2
   6   1  17 12655.0 1724.77   8
   1  -6  17 13028.3 1529.20   8
  -6  -1  17 13534.8 1623.59   9
   1  -6  15 18263.5 2248.07   1
   6   1  15 20069.3 1997.55   8
   1  -6  15 17043.4 1644.54   8
  -6  -1  15 19251.8 1784.87   9
  -1   6  13 6667.63 837.623  12
  -6  -1  13 7581.33 1068.10   9
   6   1  13 8231.38 1194.95   8
   1  -6  13 6797.04 929.664   8
   1  -6  13 5613.70 1152.49   1
   6   1  11 6857.07 547.403   5
  -1   6  11 6665.84 534.577   9
  -6  -1  11 7690.57 995.822   9
   6   1  11 8662.88 1134.11   8
  -1   6  11 6908.11 809.709  12
   1  -6  11 6858.43 835.724   8
   1  -6  11 7280.42 1281.94   1
  -1   6   9 59822.3 1782.81   9
  -6  -1   9 62843.3 2786.29   9
   1  -6   9 57939.5 2391.93   8
   6   1   9 62629.7 2935.94   8
   1  -6   9 53616.7 2049.68  12
  -1   6   9 50948.1 2869.01   1
  -1   6   9 60269.5 2524.95  12
   6   1   9 60864.5 2110.16   5
   1  -6   9 61022.6 3516.80   1
  -6  -1   7 88304.6 3243.57   9
  -1   6   7 83118.1 3023.64  12
   1  -6   7 76873.2 2657.51  12
   1  -6   7 86194.1 2755.40   8
   6   1   7 81479.5 3255.25   8
   6   1   7 83793.9 2674.52  11
  -1   6   7 75214.5 3493.42   1
   6   1   7 87054.0 2736.10   5
  -1   6   7 79775.8 2144.92   9
   1  -6   7 83478.2 4028.71   1
   1  -6   5 13331.9 971.244   2
   1  -6   5 13968.2 787.025   8
   6   1   5 12436.4 1046.28   8
   1  -6   5 12387.2 857.747  12
   1  -6   5 12950.0 1418.44   1
  -6  -1   5 12182.1 1017.56   9
  -6  -1   5 12425.4 913.960   4
   6   1   5 10985.6 891.152   9
  -1   6   5 10598.3 1146.45   1
   6   1   5 14297.4 673.455  11
  -1   6   5 13726.0 889.963  10
   6   1   5 13952.5 899.787   5
  -1   6   5 11878.6 975.181  12
   6   1   3 73678.0 2527.10   5
   1  -6   3 69711.4 3317.04   1
   6   1   3 69244.5 2552.74   9
  -6  -1   3 74695.8 2488.25  11
   1  -6   3 74791.4 2528.87  12
  -1   6   3 75737.8 2177.86  10
  -6  -1   3 67858.9 2646.08   5
  -1   6   3 71099.3 2601.43  12
  -6  -1   3 68945.8 2563.75   8
  -6  -1   3 69031.0 2241.24   4
   6   1   3 66512.0 2569.88   8
   1  -6   3 77676.7 2149.95   8
  -6  -1   3 67204.1 2596.63   9
  -1   6   3 69688.7 3163.03   1
   1  -6   3 71738.7 2358.61   2
  -6  -1   1 16805.1 1112.64   5
  -6  -1   1 17206.6 1049.99   8
  -6  -1   1 19601.8 1153.19   9
  -1   6   1 15613.4 1028.98  12
   1  -6   1 19764.3 1594.17   1
  -6  -1   1 16949.0 788.556  11
   1  -6   1 15341.3 730.815   2
   6   1   1 18329.9 1090.53   8
  -6  -1  -1 13899.3 989.964   5
  -1   6  -1 18941.8 1071.55  12
  -1   6  -1 17471.4 810.022   8
   6   1  -1 16715.3 1010.18   8
   1  -6  -1 17671.4 1412.82   1
  -6  -1  -1 16812.7 1061.75   9
   1  -6  -3 69001.2 2046.89   9
  -6  -1  -3 72785.9 2153.05   4
   1  -6  -3 71724.0 3117.39   1
  -6  -1  -3 75317.0 2558.43   9
  -1   6  -3 70052.0 2084.46   8
   6   1  -3 73549.0 2093.21   6
   1  -6  -5 12305.1 720.774   2
   1  -6  -5 11684.3 1008.72  11
   6   1  -5 13410.5 893.437   1
   6   1  -5 13053.0 914.628   7
   6   1  -5 13375.1 1042.38  10
  -6  -1  -5 13775.3 886.906   4
  -6  -1  -5 11467.1 934.888   3
   1  -6  -5 10855.2 1085.96   1
   1  -6  -5 11879.8 514.242   9
  -1   6  -5 12196.2 504.635   3
  -1   6  -7 91407.7 3155.22   6
   6   1  -7 84338.0 3242.13  10
  -6  -1  -7 87598.8 3057.22   4
   1  -6  -7 81839.1 3246.18  11
   6   1  -7 78473.8 2325.08   1
  -1   6  -7 81030.7 3107.60   2
   1  -6  -7 85252.2 2265.10   7
   1  -6  -7 87189.6 2811.16   2
   6   1  -7 77330.7 2807.24   7
  -6  -1  -9 58856.3 2653.59   4
  -6  -1  -9 53847.4 1618.79  12
   6   1  -9 61717.5 2824.00  10
  -1   6  -9 62993.0 2783.35   2
   1  -6  -9 58647.3 2794.01  11
   1  -6  -9 61134.9 2446.75   2
  -1   6  -9 65899.5 2634.18   6
  -1   6 -11 9165.88 1130.23   2
  -1   6 -11 7358.06 1045.45   4
   1  -6 -11 6702.36 992.161  11
   1  -6 -11 7547.28 879.621   2
   1  -6 -13 8277.70 1047.89   2
  -6  -1 -13 7361.33 1122.60   2
  -1   6 -13 7390.27 1072.00   2
  -1   6 -13 9824.80 1294.76   4
   1  -6 -13 6761.23 1071.52  11
  -1   6 -15 22571.3 2106.12   4
   1  -6 -15 18533.5 1714.67   2
  -6  -1 -15 19130.9 1917.47   2
   1  -6 -17 11327.5 1470.20   2
  -6  -1 -17 11927.8 1659.90   2
  -1   6 -17 14141.2 1848.71   4
   6   0  18 27582.7 2637.31   8
  -6   0  16 26172.4 2158.95   9
   6   0  16 26418.6 2384.45   8
   0  -6  16 28782.7 2167.97   8
  -6   0  14 11188.3 1295.75   9
   0   6  14 12488.2 1111.91  12
   0  -6  14 11267.8 1622.50   1
   0  -6  14 10999.7 1229.94   8
   6   0  14 10600.8 1415.64   8
  -6   0  12 20514.0 1625.45   9
   0   6  12 20568.1 1406.25  12
   6   0  12 19253.9 1711.91   8
   0  -6  12 22339.7 1561.30   8
   6   0  12 20403.0 1060.12   5
   0  -6  12 20669.4 2130.84   1
  -6   0  10 79589.1 3318.71   9
   0  -6  10 82533.3 4183.45   1
   6   0  10 83224.0 2671.50   5
   0   6  10 79333.7 2173.70   9
   0  -6  10 82397.5 3025.14   8
   0  -6  10 68750.1 2623.90  12
   6   0  10 81898.7 3553.78   8
   0   6  10 80467.0 3040.18  12
  -6   0   8 230723. 6552.93   9
   6   0   8 228179. 5940.23   5
   0  -6   8 239283. 7747.62   1
   0  -6   8 232430. 5994.85   8
   0   6   8 200768. 7153.69   1
   0  -6   8 205490. 5911.05  12
   0   6   8 228120. 6271.60  12
   6   0   8 216892. 6685.31   8
   6   0   8 215900. 6034.75  11
   0   6   6 238478. 6573.82  10
   6   0   6 249501. 6477.85   5
   0  -6   6 252435. 7965.61   1
   6   0   6 250792. 6206.68  11
   0  -6   6 246627. 6160.58   8
   6   0   6 256031. 7061.91   8
   0  -6   6 237852. 6466.23  12
  -6   0   6 255189. 6903.73   9
   0   6   6 252218. 6721.90  12
   6   0   4 392859. 9261.13   5
  -6   0   4 355232. 9400.38   5
   6   0   4 370915. 9472.60   8
   0   6   4 351404. 9242.62  12
   6   0   4 360344. 9366.62   9
  -6   0   4 385224. 9446.48   9
   0  -6   4 359540. 8862.21  10
   0  -6   4 360575. 10441.6   1
   0   6   4 367021. 10326.0   1
  -6   0   4 381672. 9359.20  11
   0   6   4 372024. 8873.44  10
   0  -6   4 379285. 9256.09   2
   0  -6   4 361557. 9173.98  12
   0  -6   4 371300. 8542.87   8
  -6   0   2 312777. 8078.45   9
   6   0   2 307968. 7973.66   5
  -6   0   2 298700. 8092.92   5
   0   6   2 317250. 8040.94  12
  -6   0   2 303369. 8085.16   8
   0  -6   2 320900. 9112.83   1
   6   0   2 305666. 8080.16   8
  -6   0   2 316466. 7710.90  11
   0   6   2 321328. 7238.36  10
   0   6   2 307345. 8973.61   1
   0  -6   2 327431. 7692.84   2
   0  -6   2 312717. 7982.62  12
   0  -6   2 312757. 7232.10  10
   6   0   0 62284.9 1727.81  11
   0   6   0 65769.5 2286.53  12
  -6   0   0 61765.2 2308.81   9
   6   0   0 59741.6 2147.39   6
   6   0   0 62301.9 2286.43   8
   0  -6  -2 327813. 8982.16   1
   0   6  -2 304141. 7148.14   8
   6   0  -2 308313. 7518.06   6
  -6   0  -2 311233. 7991.08   9
  -6   0  -4 367815. 9432.09   3
   0  -6  -4 380017. 10368.5   1
   0   6  -4 379553. 8728.24   3
   0  -6  -6 255245. 6974.72  11
  -6   0  -6 252313. 6660.52   4
  -6   0  -6 234416. 6604.38   3
   0  -6  -6 253300. 6007.34   7
   6   0  -6 239003. 6462.24   7
   6   0  -6 237765. 6890.34  10
   0   6  -8 236359. 6340.03   6
   0  -6  -8 222060. 6679.76  11
   6   0  -8 211070. 5954.27   7
  -6   0  -8 229736. 6547.65   4
   6   0  -8 222873. 6690.35  10
   0  -6  -8 229984. 6239.17   2
   0  -6 -10 79172.1 3134.76   2
   0   6 -10 81143.7 3551.35   4
  -6   0 -10 81451.9 3432.02   4
   0  -6 -10 78328.7 3460.59  11
   0   6 -10 83558.5 3106.96   6
   0   6 -12 20651.2 1784.86   4
  -6   0 -12 19556.7 1738.69   2
  -6   0 -12 20781.5 1762.56   4
   0  -6 -12 19228.1 1680.89  11
   0  -6 -12 21637.9 1595.48   2
  -6   0 -14 12037.8 1509.74   2
   0  -6 -14 11669.1 1316.79   2
   0   6 -14 10722.7 1420.16   4
  -6   0 -16 24509.8 2287.14   2
   0   6 -16 27621.0 2462.83   4
   0  -6 -16 23276.5 2032.17   2
   0  -6 -18 18973.3 1976.84   2
  -1  -6  19 15546.3 1989.95   9
  -6   1  17 29319.5 2303.51   9
   6  -1  17 32567.6 2756.05   8
   1   6  17 28829.1 2314.84   3
   6  -1  15 21142.4 2045.70   8
  -1  -6  15 23120.2 1843.49   8
  -6   1  15 23420.4 1885.05   9
   1   6  13 19072.5 1359.30  12
  -6   1  13 20005.1 1643.18   9
   6  -1  13 18865.0 1786.60   8
  -1  -6  13 21012.6 1563.27   8
  -1  -6  13 22206.6 2189.36   1
  -1  -6  11 16520.8 1770.88   1
  -6   1  11 20045.1 1502.65   9
   6  -1  11 20383.1 1692.95   8
  -1  -6  11 20495.4 1372.91   8
   1   6  11 18537.3 1273.62  12
   1   6  11 17352.6 741.383   9
   1   6   9 43989.9 2000.06  12
   6  -1   9 42218.0 2335.25   8
  -6   1   9 45376.4 2207.44   9
  -1  -6   9 41184.3 1843.77   8
  -1  -6   9 37741.9 2599.00   1
  -1  -6   7 204277. 6940.37   1
  -1  -6   7 205648. 5348.33   8
  -6   1   7 198694. 5954.46   9
   6  -1   7 207359. 6201.81   8
   1   6   7 210600. 5823.55  12
   6  -1   5 159330. 4824.36   8
  -6   1   5 163316. 4722.39   9
   1   6   5 152605. 4545.13  12
  -1  -6   5 149546. 3844.15   8
   1   6   5 134224. 5391.39   1
  -1  -6   5 148024. 5451.48   1
  -6   1   5 166566. 3847.78   6
  -1  -6   5 145866. 4324.28  10
  -6   1   3 185969. 5150.33  11
   6  -1   3 174394. 5348.38   6
  -6   1   3 185751. 5281.88   9
   6  -1   3 185599. 5366.74   8
  -1  -6   3 192045. 4717.34  10
  -1  -6   3 189121. 6162.39   1
   1   6   3 192305. 5259.26  12
   1   6   3 185456. 6234.64   1
  -6   1   1 29277.2 1473.52   9
   6  -1   1 28804.3 983.851  11
   6  -1   1 27406.4 1392.14   6
  -1  -6   1 29031.6 1920.24   1
   6  -1   1 28835.8 1465.37   8
   6  -1  -1 28206.2 1420.91   8
  -1  -6  -1 29083.0 1900.54   1
   6  -1  -1 26854.8 1254.48   6
  -6   1  -1 27792.9 1439.59   9
   6  -1  -1 28764.2 1150.02  11
   6  -1  -3 187853. 5021.91  11
  -1  -6  -3 178714. 6000.73   1
   1   6  -3 182430. 4683.36   3
   6  -1  -5 149032. 4701.13  10
  -1  -6  -5 158421. 4137.15   7
   6  -1  -5 151811. 4570.96   5
  -1  -6  -5 157917. 4645.18  12
  -6   1  -5 149036. 4452.14   3
  -1  -6  -5 163103. 4723.37  11
   6  -1  -5 149334. 4601.28  11
  -6   1  -7 180450. 5376.13   3
   6  -1  -7 202219. 5964.85  10
   6  -1  -7 192797. 5271.98   7
   6  -1  -7 197830. 5562.64   5
  -1  -6  -7 194126. 5829.59  11
   1   6  -7 206972. 5527.59   6
  -6   1  -7 201265. 5773.93   4
  -1  -6  -9 42389.4 2265.74  11
   1   6  -9 43159.3 2330.26   4
  -6   1  -9 44436.5 2269.84   4
   1   6  -9 42877.8 1931.93   6
   6  -1  -9 40611.2 2261.70  10
  -1  -6  -9 41607.0 2047.92   2
  -1  -6 -11 17183.3 1373.32   2
  -6   1 -11 18560.3 1564.53   4
  -6   1 -11 17333.9 1555.60   2
  -1  -6 -11 17896.2 1541.59  11
   1   6 -11 20485.0 1708.38   4
  -6   1 -13 17837.6 1713.03   2
  -1  -6 -13 22570.4 1883.49  11
   1   6 -13 20809.1 1846.03   4
  -1  -6 -13 20137.7 1648.12   2
  -6   1 -13 19917.8 1817.70   4
  -1  -6 -15 21332.0 1882.55   2
  -6   1 -15 24489.1 2177.16   2
   1   6 -15 24929.1 2216.47   4
   1   6 -17 32523.3 2753.37   4
  -1  -6 -17 29879.3 2459.10   2
  -6   1 -17 29389.1 2603.07   2
  -1  -6 -19 11851.0 1667.81   2
   6  -2  18 6664.32 1286.89   8
  -2  -6  18 5009.57 1117.29   9
  -2  -6  16 18799.3 1960.80   9
   2   6  16 18565.0 1780.02   3
   6  -2  16 18390.2 1975.72   8
  -2  -6  16 18146.4 1698.21   8
  -6   2  16 19660.5 1778.13   9
  -6   2  14 36366.2 2280.25   9
   6  -2  14 34108.5 2529.28   8
  -2  -6  14 35711.5 2774.16   1
  -2  -6  14 39592.3 2325.60   8
  -2  -6  12 63528.6 2804.38   8
  -6   2  12 63221.5 2963.78   9
   6  -2  12 63320.0 3248.26   8
  -2  -6  12 64460.9 3634.65   1
  -6   2  10 65412.1 2875.96   9
  -2  -6  10 67348.4 2622.22   8
   6  -2  10 73289.7 3267.85   8
  -2  -6  10 70493.2 3638.60   1
  -2  -6   8 24963.4 1963.23   1
   6  -2   8 25225.2 1671.90   8
  -2  -6   8 22923.7 900.072   3
  -2  -6   8 25482.3 1244.47   8
   6  -2   6 161608. 4859.40   8
  -2  -6   6 137989. 4373.77  10
  -2  -6   6 148142. 3816.96   8
  -6   2   6 155058. 4606.71   9
  -2  -6   6 150108. 5410.01   1
  -2  -6   6 142580. 3791.23   3
  -6   2   4 180658. 5288.03  11
   6  -2   4 183073. 5349.61   8
  -6   2   4 180378. 4658.32   6
  -2  -6   4 178316. 6050.51   1
  -6   2   4 188605. 5267.60   9
  -2  -6   2 303970. 8787.40   1
   6  -2   2 308407. 7861.92   8
  -6   2   2 307064. 7786.29   9
  -6   2   2 301133. 7390.38   6
   2   6   0 120086. 3600.39   3
   6  -2   0 117871. 3651.32   6
  -6   2   0 121874. 3800.63   9
  -2  -6   0 124878. 4605.14   1
   6  -2   0 120432. 3333.00  11
   6  -2   0 124012. 3829.12   8
  -6   2   0 129334. 3695.79   6
  -2  -6  -2 299235. 7144.07   9
   6  -2  -2 299776. 7576.68  11
  -2  -6  -2 328978. 9063.80   1
   2   6  -2 309726. 7149.17  10
  -2  -6  -2 301758. 7626.27   7
   2   6  -2 300095. 7511.97   3
   6  -2  -4 181236. 5104.30   5
   6  -2  -4 161957. 5040.70   9
   6  -2  -4 167837. 5010.08  11
  -2  -6  -4 189400. 4792.79   7
  -2  -6  -4 176404. 5110.13  12
   2   6  -4 179540. 6121.29   1
  -2  -6  -6 151833. 4582.81  11
   6  -2  -6 153829. 4464.68   5
   6  -2  -6 142497. 4638.28  10
  -6   2  -6 142992. 4216.13   3
   6  -2  -6 140017. 4601.16  11
   6  -2  -8 24261.8 1636.32  10
  -6   2  -8 21383.0 1226.74   3
   2   6  -8 26245.4 1673.31   4
  -2  -6  -8 26056.0 1597.94  11
   6  -2  -8 24902.6 1406.71   5
  -6   2  -8 27383.6 1685.44   4
   6  -2  -8 23930.3 1175.98   7
   2   6  -8 25627.9 1332.75   6
   6  -2  -8 24261.5 1635.99  11
  -6   2 -10 71601.4 3249.02   2
   2   6 -10 70358.5 3210.98   4
  -2  -6 -10 69300.0 2986.21   2
  -6   2 -10 65743.8 3111.80   4
  -2  -6 -10 67189.4 3036.95  11
   2   6 -10 69128.1 2570.17   6
  -2  -6 -12 58692.1 2938.22   2
  -6   2 -12 57979.1 3139.33   2
  -6   2 -12 61374.1 3187.04   4
  -2  -6 -12 62196.3 3083.30  11
   2   6 -12 63751.6 3277.31   4
  -6   2 -14 37872.4 2628.87   2
  -6   2 -14 40165.3 2704.93   4
   2   6 -14 40913.9 2757.94   4
  -2  -6 -14 34671.7 2381.43   2
  -2  -6 -16 19412.0 1887.02   2
   2   6 -16 22300.8 2197.90   4
  -6   2 -16 21767.2 2142.05   2
  -2  -6 -18 4246.59 1030.40   2
   3   6  17 11532.0 1630.75   8
   3   6  17 9363.42 1307.75   3
   6  -3  17 11945.9 1666.16   8
  -3  -6  17 10806.1 1548.84   9
  -3  -6  15 38006.4 2406.64   8
  -3  -6  15 37877.4 2743.55   9
  -6   3  15 41336.6 2509.50  12
   6  -3  15 41537.8 2850.94   8
   3   6  15 36714.8 2509.75   3
   3   6  15 37280.5 2806.10   8
  -6   3  15 41289.2 2465.33   9
   6  -3  13 46200.5 2835.51   8
  -3  -6  13 47146.2 2872.06   9
  -3  -6  13 45224.7 2953.65   1
  -3  -6  13 45259.7 2412.09   7
  -6   3  13 48832.8 2542.27   9
   3   6  13 44810.2 2634.13   3
  -6   3  11 83723.9 3327.49   9
   3   6  11 75670.5 2126.79   9
   3   6  11 86080.0 3603.11   3
   6  -3  11 83690.4 3684.83   8
  -3  -6  11 84919.6 4017.78   1
  -6   3   9 64151.0 2683.29   9
   6  -3   9 66227.5 3008.02   8
  -3  -6   9 61227.3 1993.71   3
  -3  -6   9 64138.1 3316.47   1
  -6   3   7 18944.5 1244.96   9
   6  -3   7 16034.0 1284.29   8
  -3  -6   7 15142.2 851.355   3
  -3  -6   7 17438.5 1589.46   1
  -6   3   5 112886. 3666.92   9
   6  -3   5 109306. 3802.21   8
   3   6   5 110469. 3779.95   3
  -3  -6   5 113407. 4463.94   1
  -3  -6   5 112536. 3264.65   3
  -3  -6   3 200020. 5117.71   3
   6  -3   3 183281. 5422.89   8
  -6   3   3 180206. 4980.13   6
   3   6   3 188220. 5383.96   3
  -6   3   3 183763. 5324.66   9
  -3  -6   3 192345. 6292.18   1
   3   6   1 417876. 10185.4   3
  -3  -6   1 400573. 10182.4   7
  -3  -6   1 418899. 9988.29   9
  -3  -6   1 425956. 11413.6   1
   6  -3   1 376321. 10208.8   8
   3   6   1 403255. 9641.26   8
  -6   3   1 412103. 10261.1   9
  -6   3   1 435433. 10105.2   6
  -6   3  -1 424063. 10532.2   6
  -3  -6  -1 441924. 11805.9   1
   3   6  -1 415756. 9571.42   8
   3   6  -1 418136. 10306.8   3
  -3  -6  -1 430957. 10049.6   9
   6  -3  -1 414195. 10216.5  11
  -3  -6  -1 428637. 10418.4   7
   6  -3  -3 194407. 5574.72   1
  -3  -6  -3 187627. 4616.58   9
   3   6  -3 177162. 6248.89   1
   6  -3  -3 192340. 5299.27  11
   6  -3  -3 176372. 5335.06   9
  -3  -6  -3 192859. 5157.10   7
   3   6  -3 193297. 4887.44  10
   3   6  -5 109304. 4452.99   1
   6  -3  -5 111757. 3365.17   1
   6  -3  -5 115005. 3640.05   5
  -3  -6  -5 108150. 3539.85  11
   6  -3  -5 109181. 3740.13  11
   6  -3  -5 110314. 3719.51  10
   3   6  -7 16755.1 1251.93   4
  -3  -6  -7 18157.8 1225.39  11
   6  -3  -7 17487.9 1355.68  11
  -6   3  -7 16139.7 986.166   3
  -6   3  -7 17704.8 768.492  12
   6  -3  -7 16465.8 1284.34  10
   6  -3  -7 17994.7 1170.75   5
  -6   3  -9 68381.6 3005.48   4
  -3  -6  -9 57992.7 1749.96   5
   3   6  -9 64403.9 2922.47   4
  -3  -6  -9 60492.3 2726.07  11
   6  -3  -9 67760.7 2536.07   5
   6  -3  -9 66316.4 3063.13  11
  -6   3  -9 64220.9 2958.86   2
   6  -3  -9 64712.7 2954.83  10
   6  -3  -9 60020.7 2055.20   7
   3   6  -9 68990.9 2361.87   6
  -6   3 -11 84590.3 3754.43   4
   3   6 -11 81661.2 3700.29   4
  -3  -6 -11 84806.7 3561.22   2
  -6   3 -11 82039.6 3701.66   2
  -3  -6 -11 82944.7 3547.42  11
  -6   3 -13 47343.7 2915.38   4
   3   6 -13 49492.7 2924.63   4
  -3  -6 -13 47472.9 2736.10   2
  -6   3 -13 42689.9 2780.29   2
   3   6 -15 42751.5 2955.72   4
  -6   3 -15 39830.2 2840.01   4
  -3  -6 -15 38841.4 2641.47   2
  -6   3 -15 33409.3 2629.07   2
  -6   3 -17 11217.0 1615.11   4
  -6   3 -17 11264.5 1609.08   2
  -3  -6 -17 10585.2 1488.77   2
   6  -4  18 10124.1 1550.52   8
  -4  -6  18 7781.31 1420.60   9
   4   6  16 24581.9 2365.78   8
   4   6  16 21641.6 1963.09   3
   6  -4  16 24819.5 3101.35   1
   6  -4  16 24593.2 2257.24   8
  -4  -6  16 23419.7 2230.94   9
   4   6  14 21039.5 1824.11   3
  -4  -6  14 20450.4 1627.64   7
   4   6  14 21879.9 2056.00   8
  -6   4  14 21944.0 1812.38  12
   6  -4  14 23002.0 2051.82   8
  -4  -6  14 22987.0 2018.28   9
  -6   4  14 22745.5 1694.75   9
  -6   4  12 78962.8 3267.98   9
  -4  -6  12 73729.6 3671.48   9
  -6   4  12 76406.0 3464.54  12
  -4  -6  12 76953.7 3292.85   7
   6  -4  12 78826.2 3707.41   8
   4   6  12 74259.8 3486.01   3
   4   6  12 78252.4 3785.84   8
  -4  -6  12 74555.8 3782.00   1
   4   6  10 49349.4 2604.12   3
  -6   4  10 57353.5 2509.85   9
   4   6  10 47330.4 1531.74   9
  -4  -6  10 54180.7 2532.71   7
   6  -4  10 61003.3 2903.08   8
  -4  -6  10 47699.7 1870.17   3
   4   6  10 55793.6 2847.33   8
  -4  -6  10 51142.1 2913.74   1
  -4  -6  10 50580.3 2748.81   9
  -4  -6   8 22724.4 1235.66   3
  -6   4   8 29808.3 1640.90   9
   4   6   8 29098.9 1788.52   3
  -4  -6   8 26567.9 1788.98   9
   6  -4   8 31333.1 1883.86   8
  -4  -6   8 28284.9 2042.97   1
   4   6   8 27329.4 1774.76   8
  -4  -6   8 28039.8 1681.47   7
   4   6   8 26415.0 903.281   9
  -4  -6   6 17169.6 1556.28   1
   4   6   6 17675.7 715.911   9
  -4  -6   6 20806.2 1460.15   9
  -6   4   6 17961.6 1125.75   2
   6  -4   6 22290.4 1451.93   8
  -6   4   6 18872.9 1221.79   9
  -4  -6   6 18652.0 1053.38   3
  -4  -6   6 19590.1 1313.23   7
   4   6   6 18379.8 1312.96   8
   4   6   6 19964.3 1390.72   3
  -4  -6   4 86047.7 3154.52   7
   4   6   4 89266.6 3242.15   3
   4   6   4 86746.8 2453.58   9
  -4  -6   4 85326.0 3167.12   9
   6  -4   4 84694.4 3174.73   8
  -4  -6   4 89807.9 2311.15   8
  -4  -6   4 93739.6 3920.55   1
   4   6   4 91178.1 3064.77   8
  -6   4   4 88597.6 3099.98   9
  -4  -6   4 90158.5 2939.72   3
  -4  -6   2 100746. 3192.19   9
   6  -4   2 91278.1 3251.06   8
  -4  -6   2 98524.5 3171.93   3
  -4  -6   2 93030.8 3983.57   1
  -6   4   2 90754.1 3195.43   9
   4   6   2 97209.5 2934.81   8
  -4  -6   2 94588.1 2418.36   8
  -4  -6   2 91165.6 3236.03   7
   4   6   2 93707.4 3269.13   3
  -4  -6   0 30672.6 1588.07   7
   4   6   0 30982.5 1548.14   3
  -4  -6   0 30920.1 1590.30   3
   6  -4   0 31315.4 1614.95   8
  -6   4   0 29711.6 1541.46   6
  -4  -6   0 32188.2 1404.03   9
   4   6   0 31695.5 1187.72   8
  -4  -6   0 33152.0 2206.09   1
   6  -4  -2 92112.2 3272.97   9
   6  -4  -2 94833.4 3663.90   1
  -4  -6  -2 93097.9 3158.89   7
  -4  -6  -2 100875. 2846.06   9
   4   6  -2 98261.4 2460.96   8
   6  -4  -2 96020.1 3188.07  11
   6  -4  -4 92728.8 3239.27   1
  -4  -6  -4 87627.7 2461.61   9
  -6   4  -4 87531.0 2790.99  12
   6  -4  -4 89735.9 3171.69  11
   4   6  -4 85913.9 2822.29  10
   4   6  -4 84216.7 3835.41   1
   6  -4  -6 20641.8 1262.95   5
   4   6  -6 18118.4 1218.55   4
   6  -4  -6 19223.3 1095.27   1
  -4  -6  -6 20591.1 1232.10  11
   6  -4  -6 19831.2 1399.99  11
   4   6  -6 18660.9 1223.60  10
   6  -4  -6 20706.4 1373.71  10
  -6   4  -6 21674.9 998.131  12
   6  -4  -8 29029.2 1544.97   5
  -6   4  -8 28620.2 1031.42  12
  -4  -6  -8 24872.2 1127.55   5
   4   6  -8 28491.3 1711.97   4
  -6   4  -8 24684.1 1221.78   3
   6  -4  -8 29115.0 1874.96  11
  -6   4  -8 28809.0 1771.03   2
  -4  -6  -8 29238.6 1644.18  11
   6  -4  -8 27109.1 1753.54  10
   4   6 -10 61897.9 2927.66   4
  -6   4 -10 51610.8 2781.03   2
   6  -4 -10 52967.4 2281.66   5
   4   6 -10 59172.8 2100.12   6
  -6   4 -10 56067.7 2887.30   4
   6  -4 -10 56863.5 2962.83  11
  -4  -6 -10 58597.4 2675.50  11
  -6   4 -12 81970.5 3846.12   4
   4   6 -12 82379.4 3791.66   4
  -4  -6 -12 73646.4 3515.97   2
  -6   4 -12 72045.1 3619.80   2
  -4  -6 -14 19997.5 1840.05   2
  -6   4 -14 25556.1 2218.70   4
   4   6 -14 25422.4 2157.63   4
  -6   4 -14 21833.1 2026.64   2
  -6   4 -16 22846.1 2228.64   2
  -6   4 -16 25478.1 2342.58   4
  -4  -6 -16 23350.0 2139.25   2
  -4  -6 -18 8932.31 1429.13   2
   6  -5  19 3188.45 881.261   8
   6  -5  17 3758.53 952.021   8
  -5  -6  17 6038.91 1195.92   9
   6  -5  17 3093.77 1120.72   1
   5   6  17 6669.86 1126.72   3
   5   6  17 4280.42 987.424   8
   6  -5  15 251.492 549.429   1
  -5  -6  15-375.824 569.422   9
   6  -5  15 677.937 536.937   8
   5   6  15 107.052 445.031   8
  -6   5  15 997.098 552.159  12
   5   6  15 630.194 510.583   3
  -6   5  13 2430.84 581.566  12
   6  -5  13 2344.90 694.891   8
  -5  -6  13 3082.01 714.595   7
  -5  -6  13 2930.52 768.998   9
   5   6  13 2026.19 592.034   3
   5   6  13 3086.10 788.580   8
  -6   5  13 3314.48 675.041   9
  -6   5  11 6515.99 815.661   9
  -5  -6  11 7266.00 917.194   7
  -5  -6  11 5942.73 931.441   1
  -5  -6  11 5401.22 967.948   9
  -6   5  11 5635.63 890.341  12
   5   6  11 5359.82 943.631   8
   6  -5  11 5244.36 835.291   8
   5   6  11 6344.09 946.133   3
  -5  -6   9 4558.07 742.774   7
  -5  -6   9 3511.79 709.112   9
   5   6   9 3814.64 361.353   9
  -5  -6   9 3809.93 775.418   1
   5   6   9 4079.29 760.177   8
  -6   5   9 4383.77 640.245   9
   6  -5   9 3856.59 704.545   8
   5   6   9 5227.20 802.448   3
   5   6   9 3058.33 459.367   7
  -5  -6   7 6864.52 858.037   7
   5   6   7 5461.63 638.328   7
   5   6   7 5585.46 439.303   9
  -6   5   7 6077.40 686.732   9
  -5  -6   7 6498.34 857.952   9
  -6   5   7 5161.49 597.236   2
  -5  -6   7 5454.21 616.558   3
   6  -5   7 7561.76 857.373   8
   5   6   7 7556.81 909.467   8
   5   6   7 6743.74 828.057   3
  -5  -6   7 5003.27 864.769   1
  -5  -6   5 37036.7 1385.72   8
   6  -5   5 40399.1 2019.72   8
  -5  -6   5 40179.5 2016.91   7
  -5  -6   5 42420.4 2481.70   1
   5   6   5 40959.4 1967.12   8
  -6   5   5 41158.1 1880.38   9
  -5  -6   5 39698.6 1789.10   3
   5   6   5 40501.4 2061.59   3
  -6   5   5 37092.7 1555.15   2
   5   6   5 36784.1 1396.00   9
  -5  -6   5 39583.9 2035.98   9
   5   6   3 103080. 3078.39   9
  -5  -6   3 109489. 4401.97   1
  -5  -6   3 104778. 2801.37   8
   5   6   3 102149. 3336.83   8
   5   6   3 107986. 3677.82   3
  -5  -6   3 103509. 3471.29   3
  -5  -6   3 108467. 3659.80   7
  -6   5   3 100507. 3455.11   9
  -5  -6   3 110142. 3609.50   9
   6  -5   3 102356. 3590.89   8
  -5  -6   1 33683.9 2274.99   1
  -5  -6   1 30058.2 1528.81   9
  -5  -6   1 33019.8 1254.52   8
   6  -5   1 34468.6 1745.53   8
  -5  -6   1 31849.7 1675.60   7
   5   6   1 34484.2 1726.42   3
   6  -5   1 34976.5 2280.37   1
   5   6   1 32683.0 1505.89   9
   5   6   1 35158.7 1432.38   8
  -6   5  -1 32913.3 1638.34  12
   6  -5  -1 32928.8 2106.80   1
   5   6  -1 33327.2 1249.74   8
  -5  -6  -1 32517.1 1660.08   7
  -5  -6  -1 32350.8 1451.12   9
  -5  -6  -3 109099. 3155.98   9
  -6   5  -3 105045. 3378.43  12
   6  -5  -3 108035. 3647.62  11
   6  -5  -3 110489. 4060.59   1
   6  -5  -5 41008.4 2019.79   1
   5   6  -5 37870.7 1780.20  10
  -6   5  -5 38232.1 1612.34  12
   6  -5  -5 39384.3 1910.11  10
   5   6  -5 41021.6 1783.85   4
   6  -5  -5 39061.5 2056.11  11
  -5  -6  -5 41700.3 1477.99   9
  -5  -6  -5 40332.0 1737.01  11
   6  -5  -7 5686.63 682.846   5
   5   6  -7 6360.21 772.232  10
  -6   5  -7 6277.56 744.594   2
   5   6  -7 5508.17 725.923   4
   6  -5  -7 6052.72 630.799   1
   6  -5  -7 6133.56 841.340  11
  -6   5  -7 6954.96 890.012   6
  -5  -6  -7 6567.99 710.463  11
  -5  -6  -7 5316.69 553.506   5
  -6   5  -7 6234.69 519.579  12
   6  -5  -7 5791.41 760.744  10
   6  -5  -9 4697.83 600.183   5
   6  -5  -9 5719.08 954.428  11
  -6   5  -9 4758.46 776.257   2
  -6   5  -9 3937.88 395.143   3
  -5  -6  -9 4855.39 686.720  11
   6  -5  -9 5050.80 838.573  10
   5   6  -9 4738.41 478.601   6
   5   6  -9 3773.95 655.179   4
  -6   5 -11 6762.65 996.413   2
  -5  -6 -11 5593.01 798.246  11
   6  -5 -11 4809.32 936.427  11
   6  -5 -11 5847.85 677.245   5
   5   6 -11 5981.18 921.389   4
  -6   5 -11 5124.30 895.491   4
   5   6 -13 3020.53 831.005   4
  -6   5 -13 2115.74 637.148   2
  -5  -6 -13 1380.20 566.235   2
  -6   5 -13 3857.06 914.693   4
  -5  -6 -15 734.679 621.321   2
  -6   5 -15 34.2437 488.427   2
  -6   5 -15-214.691 594.866   4
  -5  -6 -17 5142.67 1108.99   2
  -6   5 -17 6404.25 1341.09   4
  -6   5 -17 5802.26 1233.87   2
   6  -6  18 1236.18 768.560   8
   6   6  16 4804.91 981.596   3
   6  -6  16 3488.17 1194.56   1
   6   6  16 6316.45 1268.18   8
   6  -6  16 4646.74 1025.97   8
  -6  -6  16 5182.86 1134.97   9
  -6  -6  14 39500.0 2776.48   9
   6  -6  14 36782.6 3602.13   1
   6  -6  14 38527.2 2624.58   8
   6   6  14 35472.7 2696.88   8
   6   6  14 35148.8 2433.42   3
  -6  -6  14 35334.5 2216.53   7
  -6   6  14 32908.5 2379.15  12
  -6  -6  12 72063.4 3697.42   9
   6  -6  12 69136.2 3428.41   8
  -6   6  12 69843.6 2983.69   9
   6   6  12 72002.5 3481.72   3
  -6   6  12 74551.5 3520.57  12
   6  -6  12 65806.0 4707.83   1
  -6  -6  12 70362.4 3220.83   7
   6   6  12 65515.2 3556.00   8
  -6  -6  10 94247.6 4076.92   9
  -6   6  10 88343.0 3359.75   9
  -6  -6  10 91731.4 4084.23   1
   6   6  10 88367.4 3974.40   8
   6   6  10 90105.9 3845.00   3
  -6  -6  10 91010.3 3674.94   7
   6  -6  10 87784.9 5228.05   1
  -6   6  10 92380.5 3910.89  12
   6  -6  10 93420.0 3866.51   8
  -6  -6   8 5590.46 857.657   9
   6   6   8 5499.90 503.049   9
   6  -6   8 5239.72 1197.41   1
   6   6   8 6232.99 901.047   8
  -6   6   8 6876.44 769.317   9
   6   6   8 6293.82 853.896   3
  -6  -6   8 7124.61 882.905   7
  -6   6   8 5784.71 666.821   2
  -6  -6   8 6553.05 950.914   1
   6  -6   8 8362.51 917.228   8
  -6   6   8 7344.33 947.544  12
  -6   6   6 15822.6 1343.43  12
  -6  -6   6 14641.1 1265.80   9
   6   6   6 14741.7 1226.12   3
  -6   6   6 13316.4 870.133   2
  -6  -6   6 14169.9 882.936   8
   6   6   6 13237.0 972.717   4
  -6  -6   6 14210.6 1439.78   1
   6  -6   6 15226.1 1209.87   8
   6   6   6 15107.3 1220.19   8
  -6  -6   6 14955.2 1247.87   7
   6  -6   6 14114.9 1739.09   1
   6   6   6 13165.7 820.419   9
  -6   6   6 14866.8 1095.79   9
  -6  -6   4 40696.0 2515.13   1
   6   6   4 37146.0 1603.92   9
  -6  -6   4 41396.5 2055.31   7
  -6   6   4 39175.2 1883.43   9
  -6  -6   4 40569.1 1511.45   8
   6   6   4 42377.7 1968.52   8
   6   6   4 40295.4 2093.41   3
   6  -6   4 39650.6 2871.60   1
   6  -6   4 42014.7 2028.22   8
  -6   6   4 40194.5 2125.31  12
  -6   6   4 40201.1 1425.81   2
  -6  -6   4 41808.1 2067.67   9
  -6  -6   2 79495.0 2932.38   9
  -6  -6   2 76317.8 2992.45   7
  -6   6   2 88158.7 3190.02  12
   6   6   2 74038.4 2653.12   9
  -6  -6   2 72795.0 2371.60   8
   6   6   2 77251.3 2685.00   8
   6   6   2 75799.3 3010.62   3
   6  -6   2 84122.8 4032.46   1
   6  -6   2 85765.2 3048.32   8
   6   6   0 781.949 302.759   9
   6  -6   0 381.774 472.952   1
  -6  -6   0 1425.53 319.193   9
   6   6   0 778.078 233.040   8
  -6  -6   0-189.260 411.017   7
  -6   6   0 153.767 350.788  12
  -6  -6   0 769.695 254.639   8
   6  -6  -2 78564.3 3598.36   1
  -6   6  -2 78500.5 2913.00  12
   6   6  -2 85811.2 2523.89   8
  -6  -6  -2 86098.3 2805.63   9
   6  -6  -4 43669.9 2345.11   1
   6   6  -4 44225.3 1745.68   4
   6  -6  -4 42337.9 1953.65  10
   6   6  -4 43991.1 1939.95  10
  -6  -6  -4 42688.2 1706.91   9
   6  -6  -4 44969.8 2203.21  11
  -6   6  -4 42432.3 1837.26  12
  -6   6  -6 14534.5 1121.03   2
  -6   6  -6 15018.6 939.923  12
  -6  -6  -6 11598.4 920.942   5
   6   6  -6 13783.6 1116.95  10
   6  -6  -6 14994.7 1284.92  11
   6   6  -6 14498.7 1041.87   4
   6  -6  -6 13641.9 1137.26  10
  -6  -6  -6 14879.7 971.755  11
   6  -6  -6 14257.3 1202.14   1
  -6  -6  -8 5636.03 585.858   5
   6   6  -8 5752.64 764.433   4
   6  -6  -8 7356.47 800.672   5
   6  -6  -8 6114.26 685.078   1
  -6   6  -8 8002.83 992.383   6
  -6   6  -8 5662.49 491.431   3
   6   6  -8 6799.21 835.590  10
  -6  -6  -8 8855.25 816.153  11
  -6   6  -8 6340.08 834.551   2
   6  -6  -8 5853.37 899.019  11
   6  -6  -8 6370.99 850.072  10
   6  -6 -10 94388.3 3351.79   5
   6   6 -10 94464.1 3823.93   4
  -6   6 -10 90830.0 3885.72   2
  -6  -6 -10 87129.4 3418.92  11
   6  -6 -10 94953.1 4134.58  11
   6  -6 -12 65566.6 3513.82  11
  -6   6 -12 61487.2 3344.14   2
  -6   6 -14 41546.5 2941.29   4
  -6  -6 -14 37634.0 2672.24   2
  -6   6 -14 34670.3 2613.68   2
  -6   6 -16 5715.94 1159.41   2
  -6   6 -16 7076.90 1356.70   4
  -6  -6 -16 6539.41 1176.82   2
  -7  -6  17 9388.85 1550.70   9
   6  -7  17 9753.21 2127.04   1
   6  -7  17 10096.6 1502.84   8
   6  -7  15 32573.2 2501.17   8
  -6   7  15 27802.2 2221.74  12
  -7  -6  15 30217.1 2534.35   9
   7   6  15 24558.1 2131.45   3
   7   6  15 32199.5 2676.85   8
   6  -7  15 28424.1 3362.04   1
  -7  -6  13 113287. 4483.69   7
  -7  -6  13 117771. 5119.77   9
   6  -7  13 116563. 4834.16   8
  -6   7  13 111709. 4732.35  12
   7   6  13 108486. 4714.60   3
   7   6  13 110867. 5045.55   8
   6  -7  13 111145. 6526.28   1
  -7  -6  11 109324. 4660.21   9
  -6   7  11 107469. 3832.13   9
   6  -7  11 108197. 4392.58   8
   7   6  11 108680. 4678.98   8
   7   6  11 113583. 4542.86   3
   6  -7  11 107666. 6114.62   1
  -6   7  11 107515. 4458.12  12
  -7  -6  11 101260. 4376.30   1
  -7  -6  11 107646. 4252.56   7
  -6   7   9 46912.0 2248.15   9
  -7  -6   9 59284.1 3015.27   9
   6  -7   9 54076.5 3925.94   1
  -7  -6   9 54593.5 2984.74   1
   6  -7   9 50954.1 2639.22   8
   7   6   9 53047.6 2827.75   8
   7   6   9 52107.5 2757.13   3
  -6   7   9 50882.2 2759.59  12
  -7  -6   9 57775.9 2751.68   7
  -7  -6   7 11876.4 1299.42   1
  -6   7   7 10084.4 924.381   9
  -7  -6   7 8912.83 793.565   8
  -6   7   7 11096.5 1198.03  12
  -7  -6   7 12517.8 1179.00   7
   6  -7   7 12106.5 1139.77   8
   7   6   7 12100.0 1201.69   8
   7   6   7 10629.7 1130.56   3
   6  -7   7 12062.1 1800.70   1
  -7  -6   7 12355.8 1250.76   9
  -6   7   7 9658.99 747.743   2
   7   6   7 9133.75 750.574   9
  -6   7   5 46110.0 1607.04   2
   7   6   5 43439.9 1891.37   9
  -7  -6   5 51591.7 2494.99   9
   7   6   5 55448.2 2434.70   8
  -6   7   5 52829.9 2534.03  12
   6  -7   5 51212.5 2355.22   8
   7   6   5 51258.0 2504.50   3
   6  -7   5 51542.7 3424.42   1
  -7  -6   5 50731.4 2432.73   7
   7   6   5 44161.1 1825.18   4
  -7  -6   5 48374.3 1894.57   8
  -6   7   5 47688.5 2134.88   9
  -7  -6   3 218885. 6386.41   7
  -6   7   3 217528. 6424.32  12
   7   6   3 203025. 5817.54   9
   7   6   3 206800. 5231.89   4
   7   6   3 226344. 6088.24   8
   6  -7   3 222296. 7852.48   1
   6  -7   3 224866. 6248.80   8
  -7  -6   3 235773. 6421.38   9
  -6   7   3 203615. 4963.55   2
  -7  -6   3 206272. 5564.35   8
   6  -7   1 350422. 10700.4   1
   7   6   1 357386. 8808.30   8
  -7  -6   1 329111. 8606.63   8
  -6   7   1 351916. 9313.35  12
  -7  -6   1 354699. 9113.88   9
  -7  -6  -1 355124. 9014.58   9
  -6   7  -1 351670. 9232.68  12
  -7  -6  -1 333037. 8903.42   8
   7   6  -1 353374. 8676.92   8
   6  -7  -1 367100. 10551.1   1
   6  -7  -3 229122. 7266.30   1
   7   6  -3 223342. 5609.88   4
  -6   7  -3 216099. 5844.15   2
  -7  -6  -3 221162. 6025.85   9
  -6   7  -3 219520. 6207.71  12
  -7  -6  -5 48449.1 1952.72   9
  -6   7  -5 50919.5 2173.07   2
   7   6  -5 49281.9 2259.32  10
  -7  -6  -5 49800.0 1880.60  11
   6  -7  -5 48449.6 2200.39  10
   6  -7  -5 54038.8 2592.52  11
   7   6  -5 49014.9 1977.51   4
   6  -7  -5 50351.9 2663.93   1
  -6   7  -5 51348.0 2115.01  12
  -6   7  -7 13028.7 895.059  12
   6  -7  -7 9052.91 958.708  10
   7   6  -7 10316.7 927.917   4
   6  -7  -7 12367.5 1179.46   1
  -7  -6  -7 11863.9 868.018  11
   7   6  -7 10872.5 1055.20  10
   6  -7  -7 12641.1 1279.63  11
  -6   7  -7 10280.5 1024.05   2
  -6   7  -7 12776.4 1265.66   6
   7   6  -9 48518.2 1623.25   6
   6  -7  -9 53306.8 2365.20   5
   7   6  -9 53007.5 2578.25   4
   6  -7  -9 53366.8 2921.47  11
  -6   7  -9 55736.1 2921.58   6
  -7  -6  -9 52291.6 2259.97  11
   7   6  -9 52030.6 2659.29  10
  -6   7  -9 52410.8 2690.48   2
  -6   7 -11 107118. 4477.95   2
   6  -7 -11 109557. 3752.53   5
   6  -7 -11 100635. 4613.11  11
  -6   7 -13 114797. 5137.13   4
  -6   7 -13 113555. 4935.61   2
   6  -7 -13 106388. 4995.78  11
  -6   7 -15 33352.7 2741.78   4
  -7  -6 -15 28763.3 2477.78   2
  -6   7 -15 30089.6 2522.84   2
  -7  -6 -17 10921.0 1638.48   2
  -7  -5  18-493.417 558.218   9
  -7  -5  16 2407.08 880.414   9
   7   5  16 4141.37 1077.16   8
   5  -7  16 5918.60 1591.53   1
   7   5  16 3792.91 845.754   3
   5  -7  16 4325.07 979.584   8
   7   5  14 15843.0 1594.73   3
  -5   7  14 15867.8 1574.23  12
  -7  -5  14 16502.7 1806.78   9
   7   5  14 18248.1 1904.38   8
   5  -7  14 13827.7 1556.00   8
   5  -7  14 13092.9 2152.74   1
   5  -7  12 45536.7 2660.05   8
  -7  -5  12 54326.1 3067.89   9
   5  -7  12 45629.7 3814.13   1
   7   5  12 50017.7 2765.81   3
   7   5  12 51239.2 3033.35   8
  -5   7  12 45466.8 2642.75  12
  -5   7  12 43076.8 2096.13   9
  -5   7  10 145838. 4595.83   9
  -7  -5  10 153632. 5144.17   7
   5  -7  10 157005. 5266.33   8
   7   5  10 152799. 5370.48   3
   5  -7  10 152047. 7122.30   1
  -7  -5  10 152782. 5577.09   9
  -5   7  10 152534. 5382.30  12
   7   5  10 146633. 5560.29   8
   7   5   8 43158.5 2320.56   3
   7   5   8 34728.9 1678.62   9
  -5   7   8 40231.1 2271.35  12
  -5   7   8 30522.8 1987.09   1
   7   5   8 43473.2 2392.83   8
   5  -7   8 35487.7 3029.35   1
   5  -7   8 39280.0 2089.12   8
  -5   7   8 38632.9 1787.85   9
  -7  -5   8 42493.9 2189.23   7
  -7  -5   8 41051.9 2340.14   9
   5  -7   6 31287.0 2639.14   1
  -7  -5   6 30996.1 1785.73   7
  -7  -5   6 27854.1 1455.35   8
   7   5   6 29585.0 1788.13   8
   5  -7   6 30954.8 1691.70   8
  -5   7   6 30040.8 1866.26  12
  -5   7   6 22450.5 1747.15   1
   7   5   6 29606.4 1827.98   3
   7   5   6 26699.1 1394.94   9
  -7  -5   6 27072.5 1782.07   9
   7   5   6 26362.9 1381.44   4
  -5   7   6 31442.1 1528.71   9
   7   5   4 129185. 4050.64   9
   5  -7   4 147117. 5940.42   1
   7   5   4 132946. 3662.53   4
  -7  -5   4 144592. 4599.88   9
  -7  -5   4 132833. 3994.70   8
   7   5   4 142206. 4448.18   8
   5  -7   4 138580. 4311.39   8
  -5   7   4 138336. 4612.74  12
  -5   7   4 123014. 4949.69   1
   5  -7   2 107712. 3488.95   8
   7   5   2 96629.7 3320.63   9
   7   5   2 96225.8 2494.92   4
   7   5   2 101531. 3366.96   8
   5  -7   2 108836. 4722.58   1
  -7  -5   2 100982. 3166.71   8
  -5   7   2 113593. 3769.77  12
  -7  -5   2 101889. 3522.79   9
  -5   7   0 424008. 9650.16   2
  -5   7   0 429690. 10844.6  12
   5  -7   0 418837. 12095.8   1
   7   5   0 422609. 10407.1   8
  -7  -5   0 416608. 10481.9   8
  -7  -5   0 438808. 10712.0   9
  -7  -5  -2 105025. 3442.13   9
   5  -7  -2 100930. 4323.94   1
  -5   7  -2 102857. 3018.66   2
   7   5  -2 111282. 2814.77   4
  -5   7  -2 104988. 3529.90  12
   7   5  -2 104002. 3222.43   8
  -7  -5  -4 141707. 4184.22   9
   5  -7  -4 150011. 5182.08   1
  -7  -5  -4 147027. 3788.91  11
   5  -7  -4 142293. 4727.17  11
  -5   7  -4 137694. 4123.14   2
   5  -7  -4 138003. 4188.97  10
  -5   7  -4 138877. 4248.66  12
   7   5  -4 145555. 3958.69   4
   5  -7  -6 26646.4 1427.13   9
   5  -7  -6 30552.5 1943.57   1
  -5   7  -6 29629.0 1869.80   6
   5  -7  -6 30936.9 1924.79  11
  -7  -5  -6 30675.5 1334.56  11
   7   5  -6 24114.5 1863.28   1
  -5   7  -6 29029.7 1632.33   2
  -5   7  -6 30344.7 1457.95  12
   5  -7  -6 30206.4 1638.35  10
   7   5  -6 31550.4 1553.92   4
   7   5  -6 30682.6 1744.83  10
   5  -7  -8 36662.7 1721.90   9
   7   5  -8 30622.8 2100.39   1
   5  -7  -8 42027.4 2216.19   1
  -5   7  -8 37781.1 1263.55   3
  -7  -5  -8 34885.3 1664.92  11
   5  -7  -8 42174.7 2410.21  11
   7   5  -8 40249.8 2200.20  10
  -5   7  -8 44088.8 2228.25   2
  -5   7  -8 46702.9 2438.70   6
   5  -7 -10 150145. 5685.65  11
   5  -7 -10 154687. 4687.86   5
  -5   7 -10 152787. 5422.92   2
   5  -7 -12 44911.3 2895.94  11
  -5   7 -12 50780.0 3069.14   4
  -5   7 -12 46797.9 2835.48   2
  -7  -5 -14 16905.6 1801.99   2
   5  -7 -14 17156.8 1899.86  11
  -5   7 -14 16102.7 1837.31   4
  -5   7 -14 17111.9 1811.05   2
  -5   7 -16 5759.64 1222.20   2
  -7  -5 -16 5195.30 1094.41   2
  -5   7 -16 5732.15 1196.08   4
  -7  -4  17 5683.30 1204.48   9
   4  -7  17 4428.46 1001.19   8
   4  -7  17 3767.82 1388.79   1
   7   4  17 3770.03 1096.05   8
   4  -7  15 15927.6 2421.47   1
  -7  -4  15 17864.9 1844.73   9
   7   4  15 18418.5 1964.41   8
   4  -7  15 16150.4 1661.24   8
   7   4  15 17663.9 1683.16   3
  -4   7  15 16021.3 1561.67  12
  -7  -4  13 2566.54 709.042   9
   7   4  13 4106.13 982.787   8
  -4   7  13 3189.21 663.255  12
   4  -7  13 2591.40 639.363   8
   7   4  13 2999.05 708.788   3
   4  -7  13 2977.36 1147.34   1
  -7  -4  11 9371.44 1163.75   9
  -4   7  11 9426.22 1095.58  12
   7   4  11 8874.23 1110.20   3
   7   4  11 10958.9 1290.88   8
   4  -7  11 9117.92 1043.91   8
   4  -7  11 9959.48 1653.14   1
  -4   7  11 10031.1 821.690   9
  -4   7   9 52721.7 2032.20   9
  -4   7   9 58085.5 2727.48  12
  -7  -4   9 53062.0 2738.85   9
   4  -7   9 54946.8 3741.00   1
   4  -7   9 57443.7 2540.41   8
   7   4   9 53803.4 2627.27   3
   7   4   9 54915.2 2840.73   8
   7   4   9 43671.3 2101.03   9
  -4   7   9 40950.8 2408.18   1
  -4   7   7 47997.8 1870.58   9
   7   4   7 44242.0 1978.97   9
  -4   7   7 38118.8 2346.58   1
  -4   7   7 49864.5 2414.47  12
   4  -7   7 47780.1 2152.56   8
   4  -7   7 46849.4 3281.02   1
   7   4   7 48248.7 2353.20   3
  -7  -4   7 52632.1 2549.60   9
   7   4   7 48866.7 2472.83   8
   4  -7   7 40914.4 1843.91  12
  -7  -4   5 86841.8 3315.91   9
   7   4   5 90119.0 3290.62   8
  -7  -4   5 83690.2 2915.45   8
   4  -7   5 81896.2 4270.85   1
   4  -7   5 84982.3 2960.04   8
  -4   7   5 73348.1 3499.99   1
   4  -7   5 78022.9 2848.14  12
  -4   7   5 82852.5 3245.61  12
   7   4   5 77878.8 2838.77   9
   7   4   3 22851.6 1326.56   9
  -7  -4   3 25206.9 1510.18   9
   4  -7   3 27350.8 1486.00  12
  -7  -4   3 24494.4 1314.64   8
   7   4   3 25119.7 1437.89   8
  -4   7   3 25897.0 1570.50  12
   4  -7   3 27294.2 2207.98   1
  -4   7   3 26928.1 1941.80   1
   4  -7   3 26616.5 1371.94   8
  -7  -4   1 16544.8 1138.36   9
   4  -7   1 13692.7 1478.73   1
  -4   7   1 14229.8 1067.38   8
   7   4   1 16693.4 1059.92   8
  -7  -4   1 14866.5 986.798   8
  -4   7   1 15149.9 1126.32  12
   7   4   1 14738.4 1073.19   9
   4  -7  -1 16692.8 1543.70   1
   7   4  -1 12997.0 903.111   8
  -4   7  -1 15579.8 1105.73  12
  -4   7  -1 15004.3 1015.30   8
  -7  -4  -1 17196.0 1096.72   9
  -7  -4  -1 14324.2 1025.03   8
   4  -7  -1 12408.0 981.524   9
  -4   7  -1 15657.8 696.569   2
  -4   7  -3 22961.7 1313.74   8
   4  -7  -3 21910.4 1257.29   9
  -7  -4  -3 27315.8 951.744  11
  -7  -4  -3 27126.8 1381.45   9
  -4   7  -3 26065.0 1397.19  12
   7   4  -3 25662.2 1899.80   1
   4  -7  -3 27407.1 1901.84   1
  -4   7  -3 24677.8 1178.93   2
   4  -7  -3 25720.5 1217.74  10
  -4   7  -5 84715.1 2844.85  12
  -7  -4  -5 86678.6 2422.87  11
   4  -7  -5 89297.5 3434.24  11
  -7  -4  -5 83492.1 2861.46   9
   7   4  -5 78873.1 3503.28   1
  -4   7  -5 79080.7 2917.48   8
  -4   7  -5 84558.4 2930.56   2
   4  -7  -5 89773.3 3647.39   1
   4  -7  -5 78841.9 2719.68   9
   7   4  -5 84913.2 3171.37  10
   4  -7  -5 89886.7 2938.39  10
  -7  -4  -5 74396.3 2883.48   5
  -4   7  -7 46241.6 2227.42   2
   4  -7  -7 44438.9 1799.05   9
   4  -7  -7 47829.6 2498.90  11
   4  -7  -7 55206.2 2632.89   1
   7   4  -7 39216.9 2252.85   1
   7   4  -7 45393.8 2297.82  10
  -4   7  -7 53097.3 2524.86   6
   7   4  -9 45566.7 2295.12   1
  -7  -4  -9 44328.6 1943.71  12
  -4   7  -9 52356.4 2638.73   6
   4  -7  -9 56230.5 2852.63  11
   4  -7  -9 46392.2 1879.71   9
  -4   7  -9 53338.5 2594.31   2
   7   4  -9 52541.9 2645.04  10
   4  -7 -11 8565.82 731.366   5
  -4   7 -11 11231.2 1280.31   2
   4  -7 -11 10789.1 1349.95  11
   4  -7 -13 2921.63 816.445  11
  -4   7 -13 3079.98 807.212   4
  -4   7 -13 3532.88 848.778   2
  -7  -4 -15 15501.6 1786.03   2
  -4   7 -15 19224.1 2044.20   4
  -4   7 -15 17335.8 1854.92   2
  -4   7 -17 4603.38 1037.17   2
  -7  -4 -17 3591.87 960.866   2
  -4   7 -17 5094.32 1183.79   4
  -7  -3  18 17879.1 2005.57   9
   3  -7  16 19708.8 1871.43   8
   7   3  16 21975.2 2226.38   8
  -7  -3  16 19950.3 2032.38   9
   3  -7  16 19784.6 2603.25   1
  -7  -3  14 42145.9 2760.87   9
  -3   7  14 36420.0 2311.19  12
   3  -7  14 39047.3 2453.87   8
   7   3  14 41379.1 2895.85   8
   3  -7  14 37685.1 3431.01   1
   3  -7  12 61009.8 4182.60   1
  -7  -3  12 60604.4 3213.90   9
   3  -7  12 59602.1 2905.10   8
   7   3  12 60737.8 2962.24   3
   7   3  12 63487.8 3404.76   8
  -3   7  12 59501.6 2929.79  12
   3  -7  10 5887.62 770.739   8
  -7  -3  10 5880.53 919.579   9
   3  -7  10 4664.80 1068.37   1
   7   3  10 6925.35 1003.16   8
  -3   7  10 6446.80 865.380  12
  -3   7  10 4246.62 756.479   1
   7   3  10 7740.71 929.866   3
  -3   7  10 7259.20 602.740   9
  -3   7   8 55234.1 1867.27   9
  -7  -3   8 58253.2 2727.79   9
  -3   7   8 51123.1 2481.49  12
  -3   7   8 42219.4 2539.65   1
   3  -7   8 50787.3 2227.64   8
   7   3   8 55834.9 2734.21   8
   3  -7   8 46709.6 1942.85  12
   3  -7   8 51669.7 3446.32   1
  -3   7   6 25593.2 1916.63   1
   7   3   6 30036.0 1572.85   9
  -3   7   6 34186.0 1842.23  12
   3  -7   6 32411.1 2524.72   1
   3  -7   6 30128.4 1522.74   8
   3  -7   6 27628.3 1449.17  12
   7   3   6 33278.6 1867.80   8
  -7  -3   6 33415.1 1871.35   9
  -3   7   4 106566. 4421.93   1
   3  -7   4 114802. 3516.95   8
   3  -7   4 107638. 3617.70  12
  -3   7   4 112124. 3897.94  12
   3  -7   4 111168. 4938.70   1
  -7  -3   4 118119. 3743.77   8
   7   3   4 125925. 3984.19   8
  -7  -3   4 127378. 4051.30   9
   7   3   4 116038. 3713.20   9
   7   3   2 109977. 3687.51   9
  -3   7   2 116841. 4673.20   1
   3  -7   2 127149. 5023.59   1
   7   3   2 119571. 3771.11   8
  -7  -3   2 115423. 3665.73   8
  -3   7   2 117634. 3876.89  12
  -7  -3   2 123210. 3905.63   9
   3  -7   2 113133. 3755.16  12
  -7  -3   0 323753. 8196.72   9
  -3   7   0 318767. 8202.63  12
  -3   7   0 306198. 7964.85   8
  -7  -3   0 304338. 8078.06   8
   7   3   0 319038. 8052.53   8
   3  -7   0 302196. 9300.29   1
   7   3  -2 119207. 3627.63   8
   7   3  -2 117662. 4548.45   1
   3  -7  -2 118480. 3599.34   9
  -7  -3  -2 119984. 3742.48   9
  -3   7  -2 120657. 3252.75   2
   3  -7  -2 122982. 4640.93   1
  -3   7  -2 115873. 3559.51   8
   3  -7  -2 118149. 3249.92  10
  -3   7  -2 120289. 3763.12  12
   3  -7  -4 113280. 3385.26   9
  -7  -3  -4 101716. 3635.97   5
  -3   7  -4 120360. 3573.60   8
   3  -7  -4 123276. 3481.93  10
   3  -7  -4 131818. 4632.25   1
  -3   7  -4 120935. 3657.71  12
  -3   7  -4 123957. 3582.22   2
   7   3  -4 108367. 4196.07   1
  -7  -3  -4 113791. 3666.38   9
   3  -7  -6 32216.8 1310.52   9
   3  -7  -6 30484.8 1868.46  11
   7   3  -6 30778.7 1789.68  10
   3  -7  -6 33580.7 2060.55   1
  -3   7  -6 28387.0 1482.18   8
  -3   7  -6 34110.6 1721.85   2
   7   3  -6 28773.0 1718.79   1
  -3   7  -6 34968.9 1897.53   6
   3  -7  -8 50870.1 1814.86   9
   7   3  -8 47870.9 2195.92   1
   7   3  -8 53676.5 2621.04  10
   3  -7  -8 54983.6 2087.54   2
   3  -7  -8 56800.0 2789.70  11
  -3   7  -8 59171.0 2657.68   6
  -3   7  -8 54647.5 2534.20   2
   3  -7 -10 5562.30 718.864   2
  -3   7 -10 6114.79 855.891   6
   3  -7 -10 6483.48 593.571   5
   7   3 -10 6125.19 932.052  10
  -3   7 -10 7021.52 955.311   2
   3  -7 -10 5485.99 930.213  11
   3  -7 -12 59505.4 2770.88   2
  -3   7 -12 61032.5 3208.80   2
   3  -7 -12 62011.0 3358.76  11
  -3   7 -12 63525.7 3398.28   4
  -3   7 -14 43224.4 2840.59   2
  -3   7 -14 44552.0 2992.24   4
   3  -7 -14 37601.7 2738.74  11
  -7  -3 -14 39023.2 2747.39   2
  -7  -3 -16 17798.0 1958.60   2
  -3   7 -16 21045.2 2153.53   4
  -3   7 -16 21482.8 2170.37   2
  -7  -2  19 4457.41 1074.60   9
  -7  -2  17 1392.79 695.863   9
   7   2  17 1668.45 747.857   8
  -7  -2  15 29277.2 2334.04   9
   2  -7  15 28765.8 3039.80   1
   2  -7  15 30594.1 2196.24   8
   7   2  15 30100.0 2534.49   8
   2  -7  13 38739.4 3307.99   1
  -2   7  13 35053.3 2148.19  12
  -7  -2  13 35721.6 2414.22   9
   2  -7  13 38315.1 2289.19   8
   7   2  13 34925.0 2551.38   8
  -2   7  11 53925.3 1841.45   9
   2  -7  11 53908.8 2549.37   8
   7   2  11 52413.3 2942.26   8
  -2   7  11 55672.1 2659.07  12
  -7  -2  11 56147.0 2903.36   9
   2  -7  11 51609.9 3660.53   1
  -2   7   9 34736.9 1240.62   9
  -7  -2   9 32845.3 2022.16   9
   7   2   9 34324.7 1515.90   5
  -2   7   9 32489.3 1890.19  12
   2  -7   9 33606.2 2714.03   1
   2  -7   9 36123.5 1789.60   8
   7   2   9 34431.5 2164.87   8
   7   2   9 28512.6 1537.54  11
  -2   7   9 26126.7 2010.65   1
   2  -7   9 28354.5 1431.61  12
  -7  -2   7 48065.4 2354.17   9
   7   2   7 48413.2 1951.31   5
   2  -7   7 51419.0 3241.37   1
   7   2   7 43080.2 2307.94   8
  -2   7   7 49458.6 2277.42  12
   2  -7   7 49519.8 1968.70   8
  -2   7   7 40234.5 2495.42   1
   2  -7   7 42517.0 1857.09  12
   7   2   7 44434.3 1698.85  11
   2  -7   5 71684.9 2642.20  12
  -7  -2   5 82790.5 3098.75   9
   2  -7   5 68026.5 3742.53   1
  -2   7   5 69149.0 2551.47  10
  -7  -2   5 74440.8 2649.40   4
  -2   7   5 76679.2 2934.18  12
   2  -7   5 77570.0 2515.42   8
   7   2   5 72565.6 2780.04   9
   7   2   5 80800.6 3075.61   8
   7   2   5 82263.9 2764.42   5
  -2   7   5 72915.5 3444.71   1
  -2   7   3 60979.9 2438.08  12
   7   2   3 59175.2 2311.03   5
   7   2   3 54351.7 2281.07   9
  -7  -2   3 57225.1 2404.25   9
   2  -7   3 59823.4 2053.86   2
  -7  -2   3 57049.2 2295.79   8
   2  -7   3 56553.5 3147.73   1
   2  -7   3 58311.4 1969.04   8
  -7  -2   3 56599.7 1877.74   4
  -7  -2   3 57713.3 2164.33  11
   2  -7   3 56483.1 2259.96  12
   7   2   3 54563.5 2345.03   8
  -2   7   3 53697.8 2893.13   1
   7   2   1 240100. 6271.16   5
  -2   7   1 218105. 6165.91  12
  -2   7   1 214517. 7245.61   1
  -7  -2   1 217685. 5153.46   4
  -7  -2   1 218761. 6117.69   8
   7   2   1 236329. 6188.19   8
  -7  -2   1 224996. 5568.87  11
   2  -7   1 214845. 7228.58   1
  -7  -2   1 226770. 6210.18   9
   2  -7   1 217995. 6181.98  12
   7   2   1 216699. 6144.26   9
   2  -7   1 232240. 5416.44   2
  -2   7  -1 235206. 5897.95   8
   2  -7  -1 237915. 7308.46   1
   2  -7  -1 234557. 5386.73  10
  -7  -2  -1 213077. 6238.31   8
  -7  -2  -1 213948. 6173.96   9
   7   2  -1 219649. 6107.00   8
  -2   7  -1 229218. 6214.05  12
  -7  -2  -3 62109.4 2321.74   9
   2  -7  -3 56054.3 1939.82   9
   7   2  -3 55651.9 2637.83   1
   2  -7  -3 61622.4 2973.23   1
  -7  -2  -3 51263.4 2229.06   5
  -2   7  -3 54442.4 1934.81   8
   2  -7  -3 57015.4 1479.82   2
  -7  -2  -3 59693.6 1763.85   4
  -2   7  -3 59083.8 2225.86  12
   2  -7  -5 81518.4 3513.98   1
   2  -7  -5 80029.1 2277.79   2
   2  -7  -5 77757.9 3090.94  11
  -7  -2  -5 83015.5 2589.68   4
   7   2  -5 72448.9 2964.84   1
  -2   7  -5 77276.7 2517.28   8
   2  -7  -5 77391.2 2255.07   9
  -2   7  -5 77734.8 2754.77   2
   7   2  -5 74055.3 2068.17   6
   2  -7  -7 47281.8 2416.76  11
   7   2  -7 43273.5 2251.39  10
  -2   7  -7 45943.6 2180.87   2
   2  -7  -7 48020.7 1814.95   2
   2  -7  -7 45096.0 1466.85   9
   7   2  -7 45697.5 1923.27   1
  -2   7  -7 49392.7 2297.74   6
   2  -7  -9 31321.4 2027.87  11
   7   2  -9 34303.2 2068.02  10
   2  -7  -9 33340.9 1658.34   2
  -7  -2  -9 29101.6 1252.65  12
  -2   7  -9 29932.9 1894.03   2
  -2   7  -9 34957.0 1976.39   6
  -2   7 -11 62134.1 3188.05   4
  -2   7 -11 55830.9 2940.34   2
   2  -7 -11 55036.2 2531.58   2
   2  -7 -11 54825.0 3046.28  11
   2  -7 -13 38155.9 2616.19  11
   2  -7 -13 37089.7 2227.65   2
  -2   7 -13 38915.8 2583.91   2
  -2   7 -13 39080.1 2655.59   4
  -7  -2 -13 34392.0 2488.05   2
   2  -7 -15 28114.2 2112.71   2
  -7  -2 -15 31856.4 2548.51   2
  -2   7 -15 33706.0 2668.84   4
  -7  -2 -17 1098.91 617.507   2
  -2   7 -17 3406.10 1063.55   4
  -7  -1  18 7055.42 1228.38   9
   7   1  16 16927.3 1959.52   8
  -7  -1  16 19232.4 1897.16   9
   1  -7  16 18475.6 1720.67   8
  -7  -1  14 24284.0 2015.35   9
   1  -7  14 21479.6 2465.95   1
   1  -7  14 26624.9 1895.84   8
   7   1  14 28094.3 2330.77   8
  -1   7  14 23468.6 1709.00  12
  -7  -1  12 41416.4 2488.81   9
  -1   7  12 38816.8 2185.00  12
   1  -7  12 39582.0 2178.07   8
   7   1  12 40142.4 2632.03   8
   1  -7  12 40047.4 3177.96   1
  -7  -1  10 32632.8 2042.00   9
   1  -7  10 23685.6 1332.68  12
  -1   7  10 27226.7 939.113   9
   7   1  10 31248.5 1457.51   5
   1  -7  10 31612.3 1685.27   8
   7   1  10 30720.0 2061.92   8
   1  -7  10 30081.8 2593.13   1
  -1   7  10 30096.9 1776.32  12
   1  -7   8 120361. 5272.93   1
   1  -7   8 114659. 3561.46   8
   7   1   8 113080. 4242.10   8
   1  -7   8 100424. 3459.25  12
   7   1   8 105992. 3426.27  11
  -7  -1   8 119896. 4207.86   9
   7   1   8 122225. 3620.56   5
  -1   7   8 114291. 3956.36  12
  -7  -1   6 108560. 3785.02   9
   7   1   6 108455. 3397.64   5
   1  -7   6 100942. 4642.43   1
   1  -7   6 94609.2 3298.94  12
   7   1   6 107017. 3843.44   8
  -1   7   6 93750.3 4192.80   1
   7   1   6 105083. 2886.15  11
  -1   7   6 103500. 3607.42  12
   1  -7   6 104295. 3080.80   8
  -1   7   6 97870.5 3308.37  10
  -1   7   4 69824.9 3402.04   1
   1  -7   4 70287.0 2572.50   2
   7   1   4 72784.6 2776.18   9
  -1   7   4 72058.4 2801.48  12
   7   1   4 79742.5 2742.86   5
  -1   7   4 76018.5 2351.20  10
   7   1   4 78763.1 2942.98   8
  -7  -1   4 75914.6 2746.64  11
   1  -7   4 68712.5 3575.39   1
   1  -7   4 73364.7 2227.06   8
  -7  -1   4 74804.6 2877.52   9
  -7  -1   4 73590.2 2494.81   4
   1  -7   4 69925.2 2632.53  12
  -7  -1   2 220788. 6382.97   9
  -1   7   2 229502. 6367.74  12
   1  -7   2 233632. 6342.98  12
  -1   7   2 224458. 7384.09   1
  -7  -1   2 222090. 6331.59   8
   7   1   2 244662. 6463.64   8
   7   1   2 236366. 6347.93   5
  -7  -1   2 230537. 5929.29  11
   7   1   2 219742. 6346.46   9
   1  -7   2 230160. 7510.80   1
   1  -7   2 241736. 5870.15   2
  -7  -1   0 331842. 8657.44   9
   7   1   0 324354. 8580.29   8
  -7  -1   0 326076. 8658.53   8
  -7  -1   0 340356. 7783.69  11
  -1   7   0 338620. 8630.40  12
   1  -7   0 350575. 9853.62   1
  -7  -1  -2 219916. 6260.99   9
   1  -7  -2 239927. 7343.78   1
   7   1  -2 237033. 6258.36   8
  -1   7  -2 228467. 5647.96   8
   1  -7  -4 74478.1 3411.94   1
   7   1  -4 72135.6 2130.84   6
  -1   7  -4 75232.7 2227.66   8
  -7  -1  -4 71876.8 2354.53   4
   1  -7  -4 76346.1 2113.60   9
   1  -7  -6 98162.0 2473.07   9
   1  -7  -6 109573. 4254.69   1
   7   1  -6 98570.8 3163.89   1
  -7  -1  -6 103643. 3308.38   4
   1  -7  -6 108287. 3072.46   2
   1  -7  -6 102916. 3767.95  11
   7   1  -6 100299. 3660.04  10
   1  -7  -8 116380. 4339.02  11
   1  -7  -8 119338. 3741.15   2
   1  -7  -8 120913. 3111.01   7
  -1   7  -8 126016. 4157.13   6
  -7  -1  -8 119441. 4046.03   4
   7   1  -8 107966. 4224.83  10
  -7  -1 -10 29159.8 1872.36   4
   1  -7 -10 29837.6 2043.61  11
   1  -7 -10 30570.3 1726.85   2
   7   1 -10 28100.3 1970.56  10
  -1   7 -10 33068.0 1885.26   6
  -1   7 -12 38760.2 2539.75   4
   1  -7 -12 41582.7 2604.77  11
   1  -7 -12 41438.5 2263.75   2
  -7  -1 -14 24725.2 2150.57   2
   1  -7 -14 22494.0 2007.01  11
  -1   7 -14 25379.6 2216.38   4
   1  -7 -14 26353.6 1937.59   2
   1  -7 -16 18170.8 1733.68   2
  -1   7 -16 18077.4 2008.54   4
  -7  -1 -16 17608.2 1929.31   2
   1  -7 -18 6586.85 1126.74   2
   7   0  17 18699.7 2028.36   8
  -7   0  17 14870.8 1727.13   9
  -7   0  15 2043.63 568.259   9
   0  -7  15 2791.98 682.468   8
   7   0  15 2281.37 750.434   8
   0  -7  15 2232.49 793.497   1
   0   7  13 6368.73 818.760  12
  -7   0  13 5865.71 945.626   9
   0  -7  13 8188.54 993.314   8
   7   0  13 7251.29 1158.17   8
   0  -7  13 5884.66 1251.79   1
   0  -7  11 84570.7 4569.06   1
   7   0  11 87302.4 2934.42   5
   7   0  11 82169.6 3850.34   8
   0  -7  11 83531.4 3238.98   8
   0   7  11 85597.2 3376.98  12
  -7   0  11 88047.1 3727.68   9
   0  -7   9 236497. 8129.25   1
   7   0   9 234376. 6139.24   5
   7   0   9 234122. 7072.23   8
   7   0   9 201704. 6064.44  11
   0   7   9 231743. 6530.88  12
  -7   0   9 234059. 6833.05   9
   0  -7   9 189227. 5963.37  12
   0  -7   9 235576. 6126.90   8
   0  -7   7 358142. 11012.8   1
  -7   0   7 373754. 9787.16   9
   7   0   7 377422. 9281.70   5
   0  -7   7 374670. 8891.97   8
   7   0   7 369004. 9940.43   8
   0   7   7 368047. 9548.50  12
   7   0   7 363861. 8895.72  11
   0  -7   5 445594. 10938.9  10
   7   0   5 457670. 11243.4   5
  -7   0   5 456602. 11536.4   9
   0  -7   5 451569. 10494.2   8
   7   0   5 465288. 11683.3   8
   7   0   5 453832. 10427.2  11
   0   7   5 454900. 11415.1  12
   0  -7   5 471426. 12925.3   1
   0   7   5 461889. 10950.0  10
   0  -7   5 433663. 11228.6  12
   0  -7   3 320211. 7897.40   2
   0  -7   3 306885. 8112.56  12
   0   7   3 327032. 7412.50  10
  -7   0   3 295209. 7911.12  11
   0   7   3 316017. 8217.23  12
   7   0   3 293391. 8211.29   8
  -7   0   3 308806. 8269.58   9
   0   7   3 286497. 9168.48   1
   0  -7   3 311766. 7396.10  10
   0  -7   3 317546. 9457.06   1
   7   0   3 320787. 8157.65   5
   0  -7   1 54572.0 2906.42   1
   7   0   1 51052.5 2183.24   8
  -7   0   1 50855.1 2190.12   8
   7   0   1 51473.4 2122.38   6
   0   7   1 52553.0 2162.99  12
  -7   0   1 51499.1 1757.58  11
  -7   0   1 55672.0 2236.74   9
   7   0   1 52751.7 1426.86  11
   7   0  -1 49593.5 1919.04   6
   7   0  -1 48895.0 2085.45   8
   0  -7  -1 54088.3 2860.73   1
  -7   0  -1 50411.1 2157.42   9
   0   7  -1 53295.6 1611.69   8
  -7   0  -3 316215. 8051.96   9
   0  -7  -3 305732. 9013.22   1
   0   7  -3 299631. 6981.19   8
   7   0  -3 301454. 7358.15   6
   7   0  -5 454390. 11316.9   5
  -7   0  -5 452563. 10947.8   4
   0  -7  -5 462286. 12383.7   1
   0  -7  -5 449707. 11450.6  11
   0   7  -5 455650. 10317.9   3
   7   0  -5 430031. 11097.4   7
   0  -7  -7 382476. 9286.78   2
  -7   0  -7 369846. 9558.36   4
   0  -7  -7 369427. 9950.50  11
   0  -7  -7 380751. 8790.05   7
   7   0  -7 350022. 9870.95  10
   7   0  -7 333175. 9279.85   7
   0   7  -7 389739. 9686.83   6
   0  -7  -9 228889. 6393.49   2
  -7   0  -9 212679. 5251.32  12
   7   0  -9 232813. 7017.62  10
  -7   0  -9 244651. 6841.67   4
   0  -7  -9 231030. 6972.03  11
   0   7  -9 239331. 6574.93   6
   0   7 -11 91626.9 4025.04   4
   0  -7 -11 86357.7 3870.47  11
  -7   0 -11 83522.7 3692.52   4
   0  -7 -11 86337.4 3440.65   2
   0   7 -11 92324.3 3487.82   6
   0  -7 -13 7109.11 992.336   2
  -7   0 -13 6126.79 1117.76   2
   0   7 -13 6187.13 1025.85   4
   0  -7 -13 6214.49 1002.33  11
   0  -7 -15 3231.04 809.236   2
  -7   0 -15 4039.59 984.585   2
   0   7 -15 2968.89 861.607   4
   0  -7 -17 12455.9 1535.47   2
  -7   0 -17 15164.1 1887.27   2
   0  -7 -19 16307.2 1884.95   2
  -1  -7  18 20826.0 2263.64   9
   7  -1  18 24396.2 2525.81   8
   1   7  18 17879.0 1919.95   3
   7  -1  16 17463.5 2009.75   8
  -7   1  16 14272.9 1587.55   9
  -1  -7  14 3988.16 742.192   8
  -7   1  14 3591.35 776.403   9
  -1  -7  14 3248.76 950.791   1
   7  -1  14 5799.89 1085.57   8
  -1  -7  12 16237.9 1915.86   1
   7  -1  12 16522.8 1097.28   5
   1   7  12 15725.0 1257.65  12
   7  -1  12 15904.7 1607.22   8
  -1  -7  12 15434.0 1240.89   8
  -7   1  12 15504.8 1443.89   9
  -1  -7  10 126778. 5596.77   1
  -7   1  10 124551. 4559.49   9
   7  -1  10 124157. 4824.30   8
  -1  -7  10 124174. 3999.13   8
   1   7  10 131390. 4332.42  12
  -1  -7   8 217371. 7599.13   1
   7  -1   8 219139. 6695.69   8
  -1  -7   8 221257. 5663.04   8
  -7   1   8 217039. 6473.08   9
   1   7   8 210694. 6182.51  12
   7  -1   8 203028. 5823.45  11
  -7   1   6 409153. 10704.1   9
   7  -1   6 413976. 10894.1   8
  -1  -7   6 425649. 9647.12   8
   1   7   6 424953. 10595.0  12
  -1  -7   6 384145. 10230.0  10
  -1  -7   6 413327. 11976.0   1
  -1  -7   4 408522. 11548.0   1
  -7   1   4 412453. 10395.2   9
  -1  -7   4 397805. 9637.87  10
  -7   1   4 394864. 10216.5  11
   7  -1   4 426425. 10522.9   8
   1   7   4 402998. 10241.0  12
  -1  -7   4 397114. 10131.3   2
  -7   1   2 38038.6 1858.14   9
   7  -1   2 40093.8 1850.55   5
   7  -1   2 39238.1 1900.71   8
  -1  -7   2 40169.7 2480.02   1
  -7   1   2 40061.3 1634.23  11
  -7   1   0 35617.4 1785.73   9
   7  -1   0 37023.4 1797.82   8
  -1  -7   0 39435.1 2428.87   1
   7  -1   0 37620.6 1310.81  11
   7  -1   0 34152.5 1629.43   6
   1   7  -2 41383.0 1628.22   3
   7  -1  -2 43477.2 1652.06  11
   7  -1  -2 39989.3 1624.83   6
  -1  -7  -2 41052.2 2484.50   1
  -7   1  -2 39673.3 1907.76   9
   7  -1  -4 421869. 10571.4   5
  -1  -7  -4 428206. 11740.5   1
   1   7  -4 412136. 9782.47   3
   7  -1  -4 406202. 10284.7  11
   7  -1  -6 401365. 10624.6  10
   7  -1  -6 389541. 9540.60   1
   7  -1  -6 436145. 10524.5   5
  -1  -7  -6 420383. 9797.71   7
  -1  -7  -6 405526. 10582.7  11
  -1  -7  -8 215895. 6355.34  11
  -7   1  -8 210716. 6158.89   4
   7  -1  -8 202202. 6325.19  10
   1   7  -8 215117. 5915.66   6
   1   7 -10 126350. 4816.00   4
  -7   1 -10 131995. 4701.05   4
  -1  -7 -10 126212. 4352.98   2
   7  -1 -10 127421. 4799.19  10
  -1  -7 -10 124015. 4685.10  11
   1   7 -10 122798. 4157.35   6
  -1  -7 -12 16085.7 1377.05   2
  -7   1 -12 15957.8 1596.21   2
  -7   1 -12 18671.9 1656.46   4
   1   7 -12 16832.5 1653.17   4
  -1  -7 -12 15817.9 1513.18  11
  -7   1 -14 4895.18 1020.87   2
  -1  -7 -14 4627.39 863.432   2
   1   7 -14 5543.73 1097.78   4
  -7   1 -14 6616.94 1096.06   4
  -1  -7 -14 4760.49 976.431  11
  -7   1 -16 16110.2 1862.76   2
   1   7 -16 15071.4 1849.67   4
  -1  -7 -16 13987.9 1584.35   2
  -1  -7 -18 20586.1 2082.27   2
  -2  -7  17 9865.32 1469.13   9
   7  -2  17 10294.7 1575.82   8
   2   7  17 10759.2 1459.58   3
  -7   2  15 2234.04 646.815   9
   7  -2  15 2081.68 752.408   8
  -2  -7  15 2303.76 574.350   7
   2   7  15 2060.24 680.564   3
  -7   2  13 35819.0 2248.66   9
  -2  -7  13 35585.3 2041.62   8
  -2  -7  13 31787.7 2701.42   1
   7  -2  13 36986.9 2540.87   8
  -7   2  11 469.494 324.114   9
   7  -2  11 2361.99 719.446   8
  -2  -7  11 2013.15 439.635   8
  -2  -7  11 1346.63 685.487   1
  -7   2   9 36853.3 2037.92   9
   7  -2   9 35699.4 2167.82   8
  -2  -7   9 36236.9 1586.00   8
  -2  -7   9 32907.6 2465.07   1
  -7   2   9 32004.5 978.379   6
  -7   2   7 97655.6 3494.40   9
   7  -2   7 92976.5 3632.53   8
  -2  -7   7 88835.5 2621.42   8
  -2  -7   7 86821.1 4140.21   1
  -7   2   7 91103.4 2494.22   6
  -7   2   5 126497. 4069.14   9
  -7   2   5 123164. 3319.37   6
   7  -2   5 125184. 4166.92   8
  -2  -7   5 111141. 4749.47   1
  -2  -7   5 109046. 3546.95  10
   7  -2   3 55206.8 2414.98   8
  -7   2   3 55749.7 2342.63   9
  -7   2   3 53681.6 2204.74  11
  -7   2   3 57234.2 1993.58   6
  -2  -7   3 57081.3 3046.46   1
   7  -2   1 56184.0 2332.55   8
  -7   2   1 54359.4 2289.63   9
  -2  -7   1 54812.8 2947.41   1
   7  -2   1 49868.5 2177.60   6
  -7   2   1 53869.0 2069.31   6
  -7   2  -1 51212.5 2241.83   9
   7  -2  -1 54473.4 2286.81   8
  -2  -7  -1 55841.8 2961.72   1
   2   7  -1 51930.4 1426.68   8
   2   7  -1 51299.4 2014.22   3
   7  -2  -1 51601.1 1869.44  11
   2   7  -1 55072.8 1493.46  10
  -2  -7  -3 56641.9 1668.99   9
  -2  -7  -3 55867.5 3046.57   1
   2   7  -3 57896.6 2019.31   3
  -2  -7  -3 59354.4 2156.24   7
   7  -2  -3 54204.2 2135.49  11
  -2  -7  -5 121265. 3544.66   7
   7  -2  -5 116251. 3572.77   1
  -2  -7  -5 126344. 3990.34  11
   7  -2  -5 111224. 3854.31  11
   7  -2  -5 118852. 3928.35   5
   7  -2  -7 93111.5 3248.01   5
   7  -2  -7 86900.0 3403.59  10
  -2  -7  -7 89164.2 3332.22  11
   7  -2  -7 87069.7 3381.62  11
  -7   2  -9 39295.3 2178.03   4
   7  -2  -9 36838.9 2204.45  10
  -2  -7  -9 39428.4 2139.01  11
   2   7  -9 41698.2 2261.24   4
   2   7  -9 39334.3 1823.44   6
   2   7 -11 2605.95 695.170   4
  -2  -7 -11 1953.23 578.643   2
  -7   2 -11 1922.44 552.735   4
   2   7 -11 1634.10 427.807   6
  -2  -7 -11 2029.79 614.248  11
  -7   2 -11 1712.18 642.399   2
  -2  -7 -13 33088.9 2202.71   2
  -7   2 -13 36241.3 2527.86   2
  -7   2 -13 37556.9 2545.81   4
   2   7 -13 35511.2 2505.22   4
  -2  -7 -13 33465.3 2316.42  11
  -2  -7 -15 2019.40 613.156   2
  -7   2 -15 2897.07 853.034   2
   2   7 -15 2999.39 820.980   4
  -7   2 -15 2950.74 853.352   4
  -2  -7 -17 8909.16 1355.18   2
  -7   2 -17 11615.1 1677.20   2
   7  -3  18 4474.58 1059.61   8
  -3  -7  18 5869.02 1243.09   9
  -3  -7  16 6578.57 1168.03   9
   3   7  16 7351.66 1280.93   8
   3   7  16 5707.52 1071.13   3
   7  -3  16 4813.88 1033.66   8
  -3  -7  14 6399.25 1100.73   9
   7  -3  14 5857.68 1029.09   8
  -7   3  14 5166.84 845.737   9
  -3  -7  14 5217.73 805.756   8
   3   7  14 5087.69 944.303   3
  -3  -7  14 6559.23 965.299   7
   7  -3  12 5994.05 997.084   8
  -3  -7  12 7177.60 1227.96   1
  -7   3  12 5010.55 796.957   9
  -3  -7  12 4807.38 677.079   8
   3   7  12 5409.43 908.713   3
  -7   3  10 25927.9 1730.75   9
   7  -3  10 22801.6 1813.47   8
  -3  -7  10 25147.0 2167.88   1
  -3  -7  10 27390.5 1435.70   8
  -7   3   8 7928.27 881.763   9
  -3  -7   8 7878.66 1161.45   1
   7  -3   8 7005.56 902.446   8
  -3  -7   8 7204.68 546.727   3
  -3  -7   8 7270.78 601.252   8
  -7   3   6 25420.3 1539.63   9
  -3  -7   6 26741.3 1238.34   3
  -3  -7   6 27098.5 960.514   8
  -7   3   6 26186.7 1185.54   6
   7  -3   6 27404.4 1737.53   8
  -3  -7   6 27742.5 2082.22   1
  -3  -7   4 70940.5 3502.52   1
  -7   3   4 68467.2 2319.37   6
   7  -3   4 69902.1 2832.11   8
  -7   3   4 66837.6 2695.12   9
   3   7   4 63209.3 2681.36   3
  -7   3   2 6957.74 785.093   9
  -3  -7   2 7178.38 1077.65   1
   7  -3   2 7741.38 818.191   8
   3   7   2 9748.34 887.676   3
  -7   3   2 7078.58 663.195   6
  -3  -7   0 18742.7 1190.68   7
  -3  -7   0 17133.8 1609.77   1
  -3  -7   0 17870.3 1000.58   9
   7  -3   0 17358.4 1229.49   8
   3   7   0 16380.5 753.293   8
   3   7   0 17152.1 1129.79   3
  -7   3   0 18816.2 1180.10   6
  -7   3   0 18338.5 1231.82   9
  -3  -7  -2 7723.33 549.914   9
   3   7  -2 7482.40 683.076   3
   7  -3  -2 8921.46 739.026  11
  -3  -7  -2 6810.90 701.069   7
  -3  -7  -2 6815.72 1086.13   1
   3   7  -2 6994.06 482.524  10
  -3  -7  -4 69012.1 1896.17   9
  -3  -7  -4 67544.2 2458.15   7
   7  -3  -4 66114.1 2671.58   5
   3   7  -4 70031.5 2296.04  10
   7  -3  -4 66151.8 2671.40   1
   7  -3  -4 68896.6 2645.20  11
   7  -3  -6 26507.5 1636.13  11
   7  -3  -6 26763.9 1254.92   1
   7  -3  -6 28994.6 1598.85   5
   7  -3  -6 24302.3 1582.32  10
  -3  -7  -6 23873.3 1458.72  11
   7  -3  -8 8940.29 866.887   5
  -3  -7  -8 8087.44 903.444  11
   3   7  -8 8851.77 955.651   4
  -7   3  -8 7377.15 474.116  12
  -7   3  -8 6463.47 662.973   3
   7  -3  -8 8666.61 1017.08  10
   7  -3  -8 7841.54 972.715  11
   7  -3 -10 23920.8 1821.25  10
  -7   3 -10 22804.6 1780.86   2
   3   7 -10 23280.0 1777.13   4
  -7   3 -10 25881.4 1834.18   4
  -3  -7 -10 24090.7 1726.55  11
   3   7 -10 25845.9 1410.79   6
  -7   3 -12 5201.33 953.582   2
   3   7 -12 6186.40 1021.28   4
  -7   3 -12 5843.13 1004.69   4
  -3  -7 -12 5871.78 917.672   2
  -3  -7 -12 5499.76 882.643  11
  -7   3 -14 5801.50 1059.83   4
   3   7 -14 6710.98 1173.93   4
  -3  -7 -14 5660.33 982.795   2
  -7   3 -14 5753.59 1069.56   2
  -7   3 -16 7251.23 1323.81   2
  -3  -7 -16 4783.80 925.089   2
  -7   3 -16 8380.38 1386.40   4
   3   7 -16 6647.29 1192.60   4
  -3  -7 -18 5038.48 1125.10   2
  -4  -7  17 24361.3 2409.02   9
   7  -4  17 26014.2 3280.57   1
   7  -4  17 24249.1 2367.74   8
   4   7  17 23476.5 2464.24   8
   4   7  17 21188.3 2073.75   3
  -4  -7  15 26693.6 2366.40   9
   4   7  15 26320.6 2152.17   3
  -7   4  15 28651.0 2195.54  12
   7  -4  15 24692.1 2235.92   8
   4   7  15 28663.5 2485.62   8
  -7   4  13 18165.7 1536.49   9
  -4  -7  13 18923.0 1847.74   9
   7  -4  13 17066.5 1720.75   8
   4   7  13 18406.6 1849.30   8
  -4  -7  13 18049.0 1876.00   1
   4   7  13 19808.5 1763.99   3
  -4  -7  13 18035.5 1537.98   7
  -4  -7  11 31956.8 2243.98   9
   4   7  11 31931.3 2139.48   3
   7  -4  11 28310.4 2099.95   8
   4   7  11 29851.4 2190.84   8
  -7   4  11 31259.5 1934.95   9
  -4  -7  11 29853.4 1949.32   7
  -4  -7  11 31460.1 2445.33   1
  -4  -7   9 68531.1 3210.38   9
  -4  -7   9 66495.4 3567.35   1
   4   7   9 66416.8 3092.95   3
   7  -4   9 69189.3 3165.52   8
  -4  -7   9 57358.0 2156.64   3
  -4  -7   9 64310.3 2899.49   7
  -7   4   9 69261.3 2893.28   9
  -7   4   7 120303. 4044.49   9
  -4  -7   7 116502. 4886.13   1
   7  -4   7 127076. 4394.63   8
  -4  -7   7 118204. 4292.73   9
   4   7   7 116206. 4233.48   3
  -4  -7   7 106120. 3450.69   3
  -4  -7   7 117533. 4141.98   7
  -7   4   5 146341. 4598.66   9
   4   7   5 149060. 4775.15   3
  -4  -7   5 150952. 4782.05   9
   7  -4   5 149740. 4820.20   8
  -4  -7   5 136962. 3434.97   8
  -4  -7   5 151595. 5658.92   1
   4   7   5 154946. 4597.98   8
  -4  -7   5 152903. 4747.04   7
  -4  -7   5 138878. 4216.60   3
  -4  -7   3 129643. 4292.49   9
  -7   4   3 151539. 4212.54   6
   7  -4   3 146918. 4572.20   8
  -4  -7   3 132658. 5314.35   1
   4   7   3 130489. 4402.73   3
   4   7   3 137530. 4077.84   8
  -7   4   3 148258. 4490.42   9
  -4  -7   3 133189. 4418.24   7
  -4  -7   3 133664. 4184.14   3
  -4  -7   1 15700.2 1015.26   9
  -7   4   1 17697.8 1153.64   6
   7  -4   1 19118.5 1309.93   8
  -4  -7   1 14849.9 1151.34   7
  -4  -7   1 16279.1 1570.53   1
   4   7   1 15239.8 845.131   8
   4   7   1 17569.7 1189.48   3
  -7   4   1 17324.1 1239.77   9
   7  -4  -1 15536.5 1031.09  11
  -4  -7  -1 20466.3 1840.61   1
   4   7  -1 16326.1 1088.76   3
  -4  -7  -1 17686.6 1192.45   7
  -7   4  -1 17473.9 1240.02   6
  -4  -7  -1 18047.4 1006.87   9
   4   7  -1 18420.9 742.467   8
  -4  -7  -3 145943. 4369.07   7
   7  -4  -3 130448. 4739.94   1
   4   7  -3 147989. 4027.56  10
  -4  -7  -3 149416. 3858.30   9
   7  -4  -3 134434. 4352.78  11
   7  -4  -5 153061. 4714.34   5
   7  -4  -5 151502. 4643.15   1
   7  -4  -5 144743. 4713.43  10
  -4  -7  -5 146488. 4498.47  11
  -4  -7  -5 148773. 3698.18   9
  -7   4  -5 148352. 4202.53  12
   4   7  -5 146938. 4325.29  10
   7  -4  -5 145067. 4750.72  11
   7  -4  -7 124102. 4062.81   5
   7  -4  -7 115933. 4203.18  10
  -7   4  -7 120128. 3342.01  12
   7  -4  -7 117447. 4287.34  11
   7  -4  -7 116587. 3431.70   1
  -4  -7  -7 121937. 4029.40  11
   4   7  -7 127011. 4151.53   4
  -4  -7  -9 58775.8 2014.37   5
  -7   4  -9 65434.4 3056.60   2
   7  -4  -9 72141.7 2773.77   5
   7  -4  -9 58886.7 2193.73   7
   7  -4  -9 65038.9 3036.95  10
  -7   4  -9 55704.2 2221.02   3
   4   7  -9 67953.8 3013.41   4
   4   7  -9 67041.7 2403.34   6
   7  -4  -9 59605.3 3010.64  11
  -4  -7  -9 69331.4 2890.40  11
  -7   4 -11 26474.2 2030.01   2
   7  -4 -11 30138.6 2187.72  11
   4   7 -11 30935.2 2091.85   4
  -4  -7 -11 29733.5 1949.58  11
   4   7 -11 28805.8 1457.83   6
  -7   4 -11 33245.7 2247.15   4
  -7   4 -13 17669.1 1788.93   2
   4   7 -13 18393.7 1759.55   4
  -7   4 -13 17135.0 1742.26   4
  -4  -7 -13 17543.8 1681.34   2
   4   7 -15 29791.4 2464.63   4
  -7   4 -15 31830.5 2545.72   4
  -4  -7 -15 24588.1 2143.24   2
  -7   4 -15 29060.5 2448.75   2
  -4  -7 -17 24144.5 2304.69   2
  -7   4 -17 21034.0 2267.63   2
  -7   4 -17 27683.5 2601.11   4
   7  -5  18 15777.4 2708.75   1
   7  -5  18 19426.8 2202.43   8
  -7   5  16 3030.19 742.940  12
   7  -5  16 4310.54 1040.72   8
  -5  -7  16 6264.40 1245.24   9
   5   7  16 2876.85 800.077   3
   7  -5  16 2455.63 1113.23   1
   5   7  16 3659.70 1081.73   8
  -5  -7  14 2403.43 803.038   9
   5   7  14 2433.95 703.910   8
  -5  -7  14 1510.43 483.947   7
  -7   5  14 1860.93 529.885   9
  -7   5  14 2379.53 665.441  12
   7  -5  14 2985.34 806.219   8
   5   7  14 2156.32 782.982   3
  -7   5  12 5394.10 961.253  12
  -7   5  12 4019.60 710.196   9
  -5  -7  12 4068.74 848.027   9
   5   7  12 4690.62 920.401   8
  -5  -7  12 4317.37 927.052   1
  -5  -7  12 5125.62 854.615   7
   7  -5  12 3443.47 784.508   8
   5   7  12 4400.26 875.870   3
   7  -5  10 105245. 4349.29   8
  -5  -7  10 109418. 4510.57   9
   5   7  10 110537. 4378.88   3
   5   7  10 114830. 4551.32   8
  -7   5  10 104216. 3944.46   9
  -5  -7  10 106243. 4136.46   7
  -5  -7  10 107427. 4835.76   1
  -5  -7   8 170011. 5592.52   9
  -7   5   8 173469. 5173.48   9
   5   7   8 146992. 3821.57   9
   7  -5   8 179467. 5595.84   8
  -5  -7   8 174845. 6242.78   1
  -5  -7   8 143990. 4569.05   3
   5   7   8 166573. 5460.45   8
  -5  -7   8 168862. 5374.53   7
   5   7   8 179989. 5619.62   3
  -5  -7   6 274384. 7851.26   9
  -5  -7   6 268627. 6554.20   8
   5   7   6 288103. 7948.04   3
   5   7   6 261115. 6456.55   9
  -5  -7   6 283064. 8802.41   1
   5   7   6 283354. 7729.23   8
  -5  -7   6 251846. 7156.37   3
  -5  -7   6 277239. 7774.09   7
   7  -5   6 290742. 7909.76   8
  -7   5   6 285962. 7599.49   9
  -7   5   6 257865. 7070.48   2
  -5  -7   4 337123. 8653.20   9
  -5  -7   4 310552. 7256.12   8
   5   7   4 306982. 7656.66   9
  -5  -7   4 300188. 8245.75   3
   7  -5   4 311589. 8602.44   8
  -5  -7   4 329569. 9786.48   1
   5   7   4 316580. 8260.65   8
   5   7   4 323304. 8663.59   3
  -7   5   4 328202. 8523.34   9
  -5  -7   4 314147. 8598.18   7
  -5  -7   2 31534.2 1629.52   9
   7  -5   2 37692.1 1893.64   8
  -5  -7   2 28046.8 2187.71   1
   5   7   2 29810.7 1417.17   8
   5   7   2 31474.4 1729.78   3
  -5  -7   2 29181.1 1059.02   8
  -7   5   2 31273.7 1719.33   9
  -5  -7   2 30480.0 1703.05   7
  -5  -7   0 3590.69 525.281   9
   5   7   0 4195.36 430.137   8
   7  -5   0 4584.47 839.524   1
   5   7   0 5180.13 698.379   3
  -5  -7   0 4254.18 614.254   7
  -7   5   0 3987.05 605.252   6
   5   7  -2 32226.2 1103.73   8
  -5  -7  -2 32996.4 1426.10   9
  -5  -7  -2 32106.6 1682.08   7
   7  -5  -2 31012.4 2027.48   1
   7  -5  -2 29114.2 1607.64  11
  -5  -7  -4 327431. 7854.34   9
   7  -5  -4 329814. 9029.04   1
   5   7  -4 320358. 8215.98  10
  -7   5  -4 319939. 8253.94  12
   7  -5  -4 313796. 8665.49  11
  -7   5  -6 280155. 7264.25  12
   5   7  -6 297570. 7767.70   4
   7  -5  -6 293127. 7808.36   1
   7  -5  -6 277388. 8095.83  11
  -5  -7  -6 287027. 7632.33  11
   5   7  -6 285825. 7668.89  10
   7  -5  -6 276004. 7933.05  10
   7  -5  -8 159576. 5397.08  10
  -7   5  -8 162863. 5402.04   2
  -7   5  -8 173098. 4348.69  12
   5   7  -8 180442. 5393.87   4
   7  -5  -8 160800. 4493.14   1
  -7   5  -8 148558. 4485.50   3
   7  -5  -8 178472. 5207.35   5
  -5  -7  -8 137555. 4413.76   5
   7  -5  -8 165538. 5632.93  11
  -5  -7  -8 167054. 5092.17  11
   7  -5 -10 108904. 3819.41   5
   5   7 -10 112585. 4295.92   4
  -5  -7 -10 103853. 3943.38  11
   5   7 -10 104160. 3256.40   6
   7  -5 -10 109774. 4381.65  10
  -7   5 -10 103045. 4283.58   2
   7  -5 -10 98121.6 4307.28  11
  -7   5 -12 5436.77 945.061   2
  -5  -7 -12 3869.39 747.815  11
  -7   5 -12 2960.25 705.630   4
   5   7 -12 5030.19 940.283   4
   7  -5 -12 3623.23 852.743  11
  -7   5 -14 1646.93 677.136   4
  -7   5 -14 2151.93 711.449   2
  -5  -7 -14 2956.50 762.532   2
   5   7 -14 4319.14 1001.77   4
  -7   5 -16 4859.28 1157.70   2
  -5  -7 -16 4477.06 1036.41   2
  -7   5 -16 5181.99 1207.95   4
  -6  -7  17 6559.99 1311.89   9
   6   7  17 7343.57 1262.82   3
   7  -6  17 7577.89 1901.79   1
   7  -6  17 7592.16 1323.77   8
   7  -6  15 17597.4 2694.10   1
   7  -6  15 17930.3 1896.24   8
   6   7  15 16148.1 1888.83   8
   6   7  15 16210.0 1776.40   3
  -7   6  15 17618.8 1772.50  12
  -6  -7  15 18871.4 2018.74   9
   6   7  13 47955.3 2948.03   3
  -7   6  13 54900.8 2725.90   9
  -7   6  13 50184.6 2988.92  12
  -6  -7  13 50637.2 3185.64   9
   7  -6  13 59816.6 4628.31   1
   7  -6  13 53526.1 3148.58   8
   6   7  13 48894.9 3157.95   8
  -6  -7  13 52713.2 2859.80   7
  -6  -7  11 113755. 4834.46   9
   7  -6  11 119440. 4750.33   8
  -6  -7  11 116381. 4487.67   7
  -6  -7  11 110527. 4950.39   1
   6   7  11 118030. 4837.30   8
   6   7  11 112542. 4672.99   3
   7  -6  11 115455. 6392.00   1
  -7   6  11 115879. 4707.64  12
  -7   6  11 112028. 4174.87   9
  -6  -7   9 50982.0 3102.89   1
  -6  -7   9 51664.8 2843.15   9
  -7   6   9 55455.2 2534.84   9
   7  -6   9 54748.0 2834.27   8
   6   7   9 49186.9 2755.48   8
   6   7   9 56633.4 2909.54   3
  -7   6   9 56278.5 2904.20  12
  -6  -7   9 56015.7 2751.99   7
   6   7   7 77767.8 2478.89   9
  -6  -7   7 89585.6 3672.65   9
  -6  -7   7 79369.7 2647.25   8
   7  -6   7 94319.3 3652.73   8
  -6  -7   7 92696.1 4218.96   1
  -7   6   7 96359.9 3383.96   9
   6   7   7 92538.5 3582.00   8
   6   7   7 86608.7 3587.94   3
  -6  -7   7 92373.0 3575.50   7
  -7   6   7 73656.9 2837.43   2
  -7   6   5 143888. 4493.08   9
  -6  -7   5 137785. 4685.66   9
  -7   6   5 129561. 3796.09   2
   7  -6   5 133130. 4575.52   8
  -6  -7   5 135717. 5410.00   1
  -6  -7   5 133483. 3600.39   8
  -6  -7   5 135931. 4651.73   7
   6   7   5 142783. 4506.90   8
   6   7   5 136990. 4706.18   3
   6   7   5 126169. 3747.56   9
  -6  -7   3 145079. 4657.64   9
   6   7   3 134270. 4119.90   9
   7  -6   3 141747. 5999.76   1
  -6  -7   3 144849. 5677.71   1
   7  -6   3 144376. 4748.43   8
  -6  -7   3 140074. 3745.06   8
   6   7   3 156997. 4462.70   8
   6   7   3 146477. 4801.56   3
  -6  -7   3 142737. 4759.26   7
  -7   6   3 149426. 4678.97   9
  -6  -7   1 112393. 3673.45   9
   7  -6   1 105612. 3813.58   8
   6   7   1 116218. 3387.12   8
   6   7   1 102873. 3781.28   3
   7  -6   1 105031. 4762.05   1
  -6  -7   1 107664. 3158.95   8
  -7   6   1 107993. 3863.24  12
  -6  -7   1 114276. 3930.52   7
  -7   6  -1 120781. 4053.23   6
  -6  -7  -1 111073. 3526.96   9
  -6  -7  -1 103216. 3800.94   7
   6   7  -1 111034. 3180.77   8
   7  -6  -1 117132. 4740.11   1
  -7   6  -1 112629. 3821.67  12
   7  -6  -3 158424. 5465.56   1
  -6  -7  -3 151849. 4276.64   9
  -7   6  -3 146193. 4531.52  12
   7  -6  -3 141461. 4752.51  11
  -6  -7  -5 136236. 3840.99   9
   6   7  -5 141734. 4191.36   4
   7  -6  -5 131282. 4664.80  11
  -7   6  -5 139446. 4148.23  12
  -6  -7  -5 135878. 4126.43  11
   7  -6  -5 129852. 4417.49  10
   6   7  -5 135777. 4299.86  10
   7  -6  -5 139078. 4843.89   1
  -7   6  -7 99002.1 3930.87   6
  -6  -7  -7 95391.5 3218.16  11
  -7   6  -7 82804.1 3381.20   2
   6   7  -7 96852.2 3414.72   4
   7  -6  -7 93569.1 3420.16   1
   6   7  -7 90578.9 3387.00  10
   7  -6  -7 89326.5 3503.76  10
  -7   6  -7 89296.5 2902.86  12
   7  -6  -7 87019.6 3681.17  11
   7  -6  -9 58655.6 2565.96   5
   6   7  -9 54226.3 2645.24   4
  -7   6  -9 51993.0 2733.73   2
  -6  -7  -9 54588.2 2473.65  11
   7  -6  -9 52733.1 2921.57  11
   7  -6  -9 55256.4 2814.33  10
  -7   6 -11 111529. 4680.42   2
   7  -6 -11 113851. 4039.85   5
   6   7 -11 123724. 4711.54   4
   7  -6 -11 115322. 4924.34  11
  -6  -7 -11 118100. 4320.95  11
   6   7 -13 58624.9 3278.58   4
  -7   6 -13 56500.8 3382.99   4
   7  -6 -13 53334.4 3301.85  11
  -7   6 -13 51952.9 3186.86   2
  -6  -7 -15 20677.6 2014.19   2
  -7   6 -15 17218.0 1918.50   2
  -7   6 -15 18892.4 2048.56   4
  -6  -7 -17 8799.24 1479.43   2
   7  -7  18 2186.70 794.134   8
   7  -7  18 1661.98 999.438   1
  -7  -7  16 13357.7 1831.14   9
  -7   7  16 12072.5 1515.05  12
   7   7  16 14059.5 1689.26   3
   7  -7  16 14455.1 2537.96   1
   7  -7  16 12817.1 1651.92   8
   7   7  16 14878.8 1869.46   8
  -7  -7  14 79937.1 3758.23   7
  -7   7  14 72456.2 3856.00  12
  -7  -7  14 80800.1 4310.34   9
   7  -7  14 79300.8 4091.91   8
   7   7  14 72445.4 3894.42   3
   7   7  14 79285.8 4282.70   8
   7  -7  14 85325.3 5908.76   1
  -7  -7  12 84984.3 3838.08   7
  -7   7  12 82674.0 3460.22   9
  -7  -7  12 89375.5 4269.59   9
   7  -7  12 89004.6 4083.87   8
   7   7  12 82676.1 4131.98   8
   7   7  12 85695.2 4060.94   3
   7  -7  12 90939.7 5825.32   1
  -7   7  12 87350.3 4099.47  12
  -7  -7  10 70522.1 3528.13   9
  -7   7  10 61634.7 3277.81  12
  -7  -7  10 67379.1 3619.45   1
   7  -7  10 63309.2 3224.83   8
   7   7  10 69184.1 3461.33   8
   7   7  10 69850.2 3418.05   3
   7  -7  10 71227.7 4797.27   1
  -7  -7  10 67724.6 3210.55   7
  -7   7  10 64738.9 2881.23   9
  -7   7   8 1877.40 548.406  12
  -7   7   8 1494.25 449.484   9
   7   7   8 1821.04 593.723   8
  -7  -7   8 1193.36 524.865   9
   7  -7   8 2421.24 877.507   1
   7  -7   8 1580.09 483.146   8
  -7   7   8 797.668 255.856   2
   7   7   8 1541.14 569.253   3
  -7  -7   8 798.878 280.761   8
  -7  -7   8 1383.35 633.189   1
  -7  -7   8 1422.36 567.478   7
  -7   7   6 25308.2 1244.74   2
  -7   7   6 32865.4 1765.76   9
   7   7   6 23186.3 1255.67   9
  -7  -7   6 30820.7 1936.47   9
  -7  -7   6 30656.2 2315.28   1
   7   7   6 24028.9 1370.07   4
   7  -7   6 26357.2 1756.69   8
  -7  -7   6 25725.2 1267.73   8
   7   7   6 31137.5 1871.09   8
   7   7   6 29538.4 1907.51   3
   7  -7   6 27445.8 2605.41   1
  -7   7   6 31677.8 2010.81  12
  -7  -7   6 33563.9 1965.48   7
   7  -7   4 135807. 5971.30   1
  -7  -7   4 133920. 4499.74   9
   7  -7   4 130725. 4422.53   8
   7   7   4 109304. 3711.11   9
  -7  -7   4 116700. 3491.15   8
   7   7   4 127823. 4190.65   8
   7   7   4 132639. 4557.54   3
  -7  -7   4 128464. 4486.97   7
  -7   7   4 132397. 4617.76  12
  -7   7   4 123170. 3332.43   2
  -7   7   4 129437. 4239.89   9
  -7  -7   2 343631. 8992.58   9
  -7  -7   2 307297. 8129.18   8
   7  -7   2 348965. 10825.3   1
   7   7   2 340357. 8614.14   8
  -7   7   2 352477. 9293.48  12
  -7  -7   2 332472. 9143.35   7
   7  -7   2 341443. 9090.48   8
  -7   7   0 250838. 7288.60  12
   7   7   0 262203. 6694.51   8
  -7  -7   0 243527. 6682.32   8
  -7  -7   0 269393. 7111.08   9
   7  -7   0 253315. 8551.30   1
  -7  -7  -2 351156. 8916.42   9
   7   7  -2 350167. 8482.47   8
  -7   7  -2 347435. 9581.26   6
  -7   7  -2 349303. 9225.54  12
   7  -7  -2 326135. 10283.0   1
   7  -7  -4 130458. 5001.72   1
  -7  -7  -4 134473. 3959.82   9
  -7   7  -4 125260. 4028.50   2
   7   7  -4 136748. 3885.51   4
  -7   7  -4 130505. 4179.76  12
   7  -7  -4 119557. 4481.34  11
   7   7  -4 132254. 4207.92  10
   7   7  -6 31241.6 1639.28   4
  -7   7  -6 28855.9 1708.01   2
  -7   7  -6 31009.1 1578.56  12
   7  -7  -6 29459.6 1779.21  10
   7  -7  -6 29692.2 1978.40  11
  -7  -7  -6 30675.6 1428.81   9
   7  -7  -6 29400.4 1944.78   1
  -7  -7  -6 33764.6 1586.29  11
  -7   7  -6 32153.8 2073.05   6
   7   7  -6 33207.3 1851.63  10
   7  -7  -8 1188.26 373.380   1
  -7   7  -8 1521.97 346.493  12
   7   7  -8 2054.25 570.591  10
  -7   7  -8 1855.89 510.232   2
   7   7  -8 1519.40 465.939   4
   7  -7  -8 1326.94 551.433  11
  -7   7  -8 1424.52 564.491   6
  -7  -7  -8 1282.12 322.718  11
   7  -7  -8 1666.80 532.395  10
  -7   7 -10 64027.9 3227.71   2
   7  -7 -10 70451.9 2944.02   5
   7   7 -10 68709.6 3157.95   4
  -7  -7 -10 62362.5 2769.62  11
   7  -7 -10 64616.4 3453.85  11
   7  -7 -12 83150.0 4167.43  11
  -7   7 -12 79880.0 3947.49   2
   7  -7 -14 77491.3 4268.63  11
  -7   7 -14 81643.2 4372.15   4
  -7   7 -14 76900.0 4164.32   2
  -7  -7 -16 16568.5 1896.50   2
  -7   7 -16 12730.9 1804.12   4
  -7   7 -16 14848.3 1860.70   2
   7  -8  17 1935.30 1150.22   1
  -8  -7  15 23900.6 2327.94   9
   7  -8  15 16479.1 2629.77   1
   8   7  15 16445.2 1784.88   3
   8   7  15 16504.3 2012.67   8
   7  -8  15 18353.6 1913.90   8
  -7   8  15 15186.5 1732.59  12
  -8  -7  13 28138.9 2413.87   9
   7  -8  13 32849.0 3562.85   1
   8   7  13 26643.5 2232.45   3
   8   7  13 26215.4 2309.95   8
  -7   8  13 30969.0 2377.54  12
   7  -8  13 30718.7 2348.79   8
  -7   8  11 93473.4 3657.43   9
   8   7  11 95460.1 4434.38   8
  -8  -7  11 97938.2 4516.87   9
  -7   8  11 101313. 4439.49  12
   7  -8  11 97881.9 4261.92   8
   8   7  11 96438.1 4355.24   3
   7  -8  11 96720.7 6030.36   1
  -8  -7  11 91953.8 4089.86   7
  -8  -7   9 46203.6 2768.04   9
  -7   8   9 48556.6 2820.30  12
   7  -8   9 48004.7 2661.84   8
   8   7   9 45983.4 2737.75   3
   8   7   9 49243.0 2797.72   8
   7  -8   9 47803.1 3962.65   1
  -8  -7   9 49699.0 2700.34   7
  -7   8   9 47197.9 2322.93   9
   7  -8   7 7462.50 1539.52   1
   8   7   7 3663.64 509.622   9
  -7   8   7 6606.24 817.060   9
   8   7   7 4291.89 823.561   3
  -8  -7   7 3745.73 529.066   8
   7  -8   7 7205.88 935.884   8
  -8  -7   7 4546.90 826.081   7
  -7   8   7 4999.33 853.444  12
   8   7   7 4945.56 825.245   8
  -8  -7   7 4683.76 828.667   9
  -7   8   5 53157.5 1677.52   2
  -7   8   5 58067.6 2853.15  12
  -8  -7   5 47837.2 1981.23   8
   8   7   5 60550.4 2869.55   3
   8   7   5 59948.5 2672.75   8
   7  -8   5 56756.5 3858.97   1
   7  -8   5 64146.3 2793.08   8
   8   7   5 46727.0 2101.71   9
   8   7   5 45466.9 1878.38   4
  -8  -7   5 57872.7 2782.21   7
  -8  -7   5 56767.9 2775.47   9
  -8  -7   3 56534.2 2559.91   9
   7  -8   3 51126.8 2412.15   8
   8   7   3 47241.9 1549.20   4
  -8  -7   3 51782.4 2543.42   7
   8   7   3 54284.0 2313.60   8
   7  -8   3 48560.5 3385.28   1
  -8  -7   3 44285.9 1840.50   8
  -7   8   3 48842.5 2534.74  12
  -7   8   3 41574.6 1271.95   2
   7  -8   1 200134. 7477.37   1
   8   7   1 199106. 5574.03   8
  -8  -7   1 178896. 5325.78   8
  -7   8   1 193217. 6078.40  12
  -8  -7   1 206652. 5962.32   9
   7  -8  -1 195050. 7180.74   1
   8   7  -1 190679. 4702.63   4
  -7   8  -1 196330. 5973.62  12
   8   7  -1 193960. 5359.28   8
  -7   8  -1 196616. 5001.86   2
  -8  -7  -1 196512. 5751.09   9
  -7   8  -3 50049.6 1977.38   2
   8   7  -3 48892.4 1749.32   4
  -7   8  -3 56826.0 2741.63   6
   7  -8  -3 55385.7 3124.79   1
  -8  -7  -3 45383.4 2087.58   9
  -7   8  -3 53061.0 2387.21  12
  -7   8  -5 56140.1 2923.45   6
  -7   8  -5 56669.4 2421.50   2
  -8  -7  -5 61535.1 2204.09  11
   8   7  -5 60746.6 2268.26   4
   7  -8  -5 58346.8 2552.59  10
   7  -8  -5 56314.8 2871.92  11
  -8  -7  -5 61587.1 2378.26   9
   8   7  -5 60223.0 2641.21  10
   7  -8  -5 60107.7 3177.06   1
  -7   8  -5 56178.7 2440.78  12
  -7   8  -7 5350.96 650.414  12
  -7   8  -7 5512.19 882.065   6
  -8  -7  -7 4853.69 583.202  11
  -7   8  -7 5184.60 771.024   2
   7  -8  -7 5391.58 894.774   1
   8   7  -7 5708.42 842.417  10
   7  -8  -7 6506.68 1034.24  11
   8   7  -7 5349.61 688.625   4
   7  -8  -7 5273.25 782.191  10
   8   7  -9 48122.0 2432.59   4
   8   7  -9 41592.0 2438.64  10
  -8  -7  -9 44450.6 2079.51  11
   7  -8  -9 43330.8 2729.06  11
  -7   8  -9 48948.6 2862.76   6
  -7   8  -9 44534.9 2514.97   2
   7  -8 -11 96528.5 3709.65   5
   7  -8 -11 100542. 4594.09  11
  -7   8 -11 91198.2 4188.11   2
  -7   8 -13 29534.1 2504.16   4
   7  -8 -13 28317.0 2396.35  11
  -7   8 -13 26693.9 2246.85   2
  -7   8 -15 16336.8 1912.27   2
  -7   8 -15 20957.8 2262.72   4
   7  -8 -15 15976.3 1934.93  11
  -8  -7 -15 19144.7 2051.94   2
   6  -8  16 8248.55 1880.27   1
  -8  -6  16 12552.5 1752.54   9
   8   6  16 8610.02 1333.69   3
   8   6  16 9740.25 1662.36   8
   6  -8  16 9874.43 1439.92   8
   6  -8  14 33749.2 2464.71   8
   6  -8  14 31001.2 3462.25   1
   8   6  14 29271.9 2322.28   3
   8   6  14 35332.8 2763.99   8
  -8  -6  14 28518.6 2465.46   9
  -6   8  14 31084.6 2377.96  12
  -8  -6  12 87432.6 4228.52   9
   8   6  12 77079.2 3827.45   3
   8   6  12 81241.1 4122.14   8
  -6   8  12 84196.2 3967.63  12
   6  -8  12 83919.1 3855.67   8
   6  -8  12 79229.3 5425.16   1
  -8  -6  10 132422. 5237.63   9
  -6   8  10 136964. 5181.71  12
   6  -8  10 136155. 4955.47   8
   8   6  10 126685. 5010.96   3
   6  -8  10 133120. 6867.14   1
   8   6  10 131889. 5221.48   8
  -6   8  10 125580. 4252.21   9
   6  -8   8 14755.2 1298.73   8
   8   6   8 9113.95 1094.84   8
  -6   8   8 8044.78 1059.62   1
   8   6   8 8752.56 1103.72   3
  -6   8   8 13223.8 1035.68   9
  -8  -6   8 10729.8 1232.18   9
  -8  -6   8 11231.8 1154.77   7
   6  -8   8 14410.8 2000.48   1
  -6   8   8 11974.6 1279.66  12
   8   6   8 7785.80 758.248   9
   8   6   6 26307.5 1477.61   9
   6  -8   6 34490.1 2948.55   1
  -8  -6   6 33827.7 2071.13   9
   6  -8   6 34556.2 1905.94   8
   8   6   6 26290.5 1377.00   4
   8   6   6 34416.4 2065.15   3
   8   6   6 34413.2 1991.43   8
  -6   8   6 33244.5 2071.83  12
  -8  -6   6 26373.9 1473.19   8
   8   6   4 88912.5 2671.24   4
  -6   8   4 97541.9 3805.08  12
   6  -8   4 99172.9 3556.39   8
  -8  -6   4 85412.9 3039.75   8
   6  -8   4 90231.4 4834.61   1
   8   6   4 102642. 3596.05   8
  -8  -6   4 102414. 3788.19   9
   6  -8   2 91995.2 4577.63   1
   8   6   2 93207.9 3151.59   8
  -8  -6   2 85581.6 2884.17   8
  -6   8   2 89075.1 3449.32  12
  -8  -6   2 94876.6 3387.00   9
  -6   8   0 188149. 4585.56   2
  -8  -6   0 201187. 5740.99   9
   6  -8   0 198254. 7171.89   1
   8   6   0 201187. 5437.56   8
  -6   8   0 189820. 5842.39  12
   8   6  -2 90695.4 2998.44   8
   8   6  -2 92921.6 2492.11   4
   6  -8  -2 89159.4 4245.80   1
  -6   8  -2 90735.9 2774.75   2
  -8  -6  -2 95578.3 3302.09   9
  -6   8  -2 93486.8 3424.94  12
   8   6  -4 105036. 3088.99   4
  -6   8  -4 101736. 3540.99  12
  -8  -6  -4 103661. 3439.51   9
  -8  -6  -4 101735. 2985.46  11
  -6   8  -4 97364.6 3264.44   2
   6  -8  -4 100646. 3925.01  11
   6  -8  -4 98295.7 3390.80  10
   6  -8  -4 102388. 4395.91   1
  -6   8  -6 32378.3 1798.37   2
   6  -8  -6 36103.5 2296.84   1
  -8  -6  -6 34234.9 1457.91  11
   8   6  -6 35889.1 1698.18   4
  -6   8  -6 35897.1 2185.22   6
   8   6  -6 31484.9 1876.15  10
   6  -8  -6 33036.4 1807.78  10
   6  -8  -6 31845.7 2075.28  11
  -6   8  -6 35314.6 1723.51  12
  -8  -6  -6 33023.0 1629.83   9
  -6   8  -8 10305.4 1240.35   6
   6  -8  -8 9959.12 1121.91   1
   8   6  -8 14443.4 1282.42  10
   6  -8  -8 10517.2 1272.45  11
  -6   8  -8 10124.2 1073.37   2
  -8  -6  -8 13475.7 936.937  11
  -6   8 -10 122613. 4866.07   2
   6  -8 -10 133490. 4431.78   5
   8   6 -10 129568. 4972.56  10
   6  -8 -10 124651. 5176.98  11
  -6   8 -10 142215. 5330.25   6
   6  -8 -12 72194.0 3949.14  11
  -6   8 -12 81222.2 3885.33   2
   6  -8 -14 35847.0 2798.20  11
  -6   8 -14 39251.9 2908.77   4
  -6   8 -14 29761.2 2466.86   2
  -8  -6 -16 12131.1 1684.32   2
  -6   8 -16 11016.2 1708.11   4
  -6   8 -16 9142.41 1460.49   2
  -8  -5  17 7289.92 1317.95   9
   5  -8  17 5072.81 1410.06   1
   5  -8  15 6668.52 1633.67   1
  -8  -5  15 10178.3 1510.15   9
   5  -8  15 7175.26 1187.56   8
  -5   8  15 7588.29 1180.99  12
   8   5  15 8665.63 1419.02   8
  -5   8  13 32818.7 2335.52  12
  -8  -5  13 31542.1 2463.56   9
   5  -8  13 32119.5 3380.25   1
   5  -8  13 33568.9 2308.03   8
   8   5  13 34655.4 2397.90   3
   8   5  13 34392.4 2617.92   8
  -8  -5  11 43603.4 2760.67   9
   5  -8  11 41649.7 2412.29   8
   5  -8  11 46594.3 3811.63   1
   8   5  11 40561.3 2501.24   3
   8   5  11 42860.7 2752.16   8
  -5   8  11 41254.4 1922.12   9
  -5   8  11 43674.9 2597.77  12
  -5   8   9 34008.0 2200.56  12
   5  -8   9 34805.5 2044.40   8
   5  -8   9 32922.4 3094.22   1
   8   5   9 37969.6 2281.09   3
   8   5   9 34518.0 2288.58   8
  -8  -5   9 35928.9 2321.62   9
  -5   8   9 35333.2 1694.65   9
   8   5   7 3782.78 545.338   9
   8   5   7 5068.63 814.136   8
  -8  -5   7 4012.22 731.159   9
   5  -8   7 6180.09 812.146   8
   5  -8   7 4297.20 1110.06   1
  -5   8   7 4536.90 856.483   1
  -5   8   7 5888.69 671.412   9
  -5   8   7 7067.03 945.339  12
  -8  -5   5 17712.4 1430.44   9
   5  -8   5 20314.7 1318.04   8
  -8  -5   5 15466.4 1106.87   8
   5  -8   5 17095.7 1971.45   1
   8   5   5 18803.3 1389.10   8
  -5   8   5 20120.2 1496.29  12
  -5   8   3 11925.3 1125.57  12
  -8  -5   3 8256.98 905.625   9
   5  -8   3 10075.4 1476.91   1
   5  -8   3 12735.8 977.477   8
   8   5   3 9749.17 959.500   8
  -8  -5   3 9067.86 794.560   8
  -5   8   1 13568.8 1150.60  12
  -8  -5   1 15166.0 1183.39   9
   8   5   1 11496.8 944.767   8
  -8  -5   1 12356.5 946.878   8
   5  -8   1 14687.4 1669.38   1
  -8  -5  -1 13629.1 1113.15   9
   5  -8  -1 13600.4 1505.81   1
   8   5  -1 14597.2 992.189   8
  -5   8  -1 14054.3 685.269   2
  -5   8  -1 15714.4 1194.89  12
  -5   8  -3 8874.54 698.045   2
   5  -8  -3 10268.0 1250.55   1
  -8  -5  -3 12867.1 983.661   9
  -5   8  -3 10838.2 979.372  12
   5  -8  -3 10829.7 802.306  10
   5  -8  -5 15772.4 1099.76   9
  -8  -5  -5 19754.2 895.700  11
  -5   8  -5 17437.3 1443.09   6
  -5   8  -5 19407.1 1225.85  12
  -5   8  -5 17798.6 1165.44   2
   5  -8  -5 17646.5 1451.87  11
   5  -8  -5 19238.1 1206.97  10
   5  -8  -5 17219.8 1557.95   1
  -8  -5  -5 20764.2 1257.93   9
  -5   8  -7 5046.46 846.437   6
   5  -8  -7 5220.07 868.071   1
  -5   8  -7 3708.01 625.278   2
   5  -8  -7 3543.07 493.599   9
  -8  -5  -7 5670.63 529.944  11
   5  -8  -7 3924.46 733.519  11
   8   5  -7 4460.96 768.184   1
   8   5  -7 5513.05 786.283  10
  -5   8  -9 36931.9 2178.14   2
   5  -8  -9 34369.3 2336.75  11
  -5   8  -9 36875.7 2324.78   6
   8   5  -9 33696.5 2151.76  10
   5  -8 -11 43396.5 2011.70   5
  -5   8 -11 39222.5 2489.65   2
   5  -8 -11 44628.0 2810.10  11
  -5   8 -13 32918.8 2575.02   4
   5  -8 -13 31114.0 2481.05  11
  -5   8 -13 34887.7 2494.89   2
  -5   8 -15 5817.07 1134.29   2
  -5   8 -15 9722.91 1493.36   4
   5  -8 -15 7791.92 1407.84  11
  -8  -5 -15 8441.85 1415.86   2
  -8  -4  18 1694.47 629.400   9
   8   4  16 6031.11 1306.70   8
   4  -8  16 3239.96 993.435   1
   4  -8  16 6610.39 1074.64   8
  -8  -4  16 4827.92 1023.33   9
   4  -8  14 2047.56 874.948   1
  -8  -4  14 5448.71 1117.85   9
  -4   8  14 2789.18 768.978  12
   8   4  14 3616.40 943.317   8
   4  -8  14 3323.86 721.282   8
  -4   8  12 7941.37 1111.59  12
   4  -8  12 7247.95 1536.54   1
   8   4  12 7485.73 1193.97   8
  -8  -4  12 8755.67 1230.19   9
   4  -8  12 8447.93 1039.79   8
   4  -8  10 7944.77 1406.50   1
  -4   8  10 10674.0 1193.74  12
  -4   8  10 9643.09 755.240   9
   4  -8  10 9607.56 1027.57   8
   8   4  10 11450.4 1376.97   8
  -8  -4  10 11276.0 1278.02   9
  -8  -4   8 19867.5 1595.42   9
  -4   8   8 16304.9 1566.97   1
   4  -8   8 23495.8 2430.70   1
   4  -8   8 24118.7 1512.64   8
   4  -8   8 16291.3 1130.44  12
  -4   8   8 19665.7 1546.79  12
  -4   8   8 20344.0 1115.61   9
   8   4   8 21597.6 1685.54   8
   4  -8   6 6992.96 1367.76   1
   4  -8   6 7896.66 809.744   8
   8   4   6 9135.63 1028.61   8
  -8  -4   6 10088.9 1070.43   9
  -4   8   6 6646.22 891.597  12
  -8  -4   4 35490.2 1965.14   9
  -4   8   4 35806.2 1980.57  12
   4  -8   4 32256.5 2594.52   1
   4  -8   4 33076.5 1647.61   8
  -8  -4   4 32454.2 1685.12   8
   8   4   4 32638.1 1838.82   8
  -8  -4   2 43483.4 2093.66   9
   4  -8   2 44837.6 2933.95   1
  -4   8   2 41029.1 2092.04  12
   8   4   2 44106.5 2031.59   8
  -8  -4   2 35796.9 1799.65   8
  -8  -4   0 157017. 4861.85   9
   8   4   0 163063. 4706.49   8
  -8  -4   0 146911. 4698.08   8
  -4   8   0 160005. 4916.77  12
   4  -8   0 159386. 6075.37   1
  -8  -4  -2 42891.8 1959.61   9
   8   4  -2 40295.0 1805.54   8
  -4   8  -2 45444.6 2051.40  12
  -4   8  -2 39561.2 1857.04   8
   4  -8  -2 42605.7 1598.74  10
   4  -8  -2 42643.3 2653.87   1
  -4   8  -2 42082.5 1517.48   2
   4  -8  -2 40573.8 1887.14   9
   4  -8  -4 31561.2 1551.19   9
  -4   8  -4 32525.2 1650.03   8
   8   4  -4 33369.8 2260.59   1
  -4   8  -4 38584.7 1793.33  12
   4  -8  -4 33575.7 2258.44   1
  -8  -4  -4 34666.9 1085.37  11
  -4   8  -4 36414.7 1594.84   2
   4  -8  -4 37300.4 1588.83  10
  -8  -4  -4 36774.2 1768.90   9
   4  -8  -6 8561.45 1114.48   1
   4  -8  -6 6188.45 607.227   9
   4  -8  -6 8510.40 993.873  11
   8   4  -6 7513.84 900.637  10
  -4   8  -6 7491.24 815.341   2
   8   4  -6 6277.93 854.800   1
   4  -8  -8 21561.6 1701.96  11
  -4   8  -8 25131.1 1738.98   6
   8   4  -8 19895.8 1509.97   1
   4  -8  -8 21583.4 1695.79   1
   8   4  -8 21043.0 1582.37  10
  -4   8  -8 23366.2 1603.36   2
   4  -8  -8 18482.5 1052.78   9
  -4   8 -10 10530.4 1161.35   2
   4  -8 -10 9554.00 1205.09  11
   8   4 -10 9503.26 1214.55  10
  -4   8 -10 11674.1 1250.74   6
  -4   8 -12 8441.10 1179.07   2
   4  -8 -12 9657.95 1398.35  11
  -4   8 -14 3800.14 956.500   2
  -4   8 -14 2878.98 872.596   4
   4  -8 -14 2414.51 887.750  11
  -8  -4 -16 5927.63 1215.89   2
  -4   8 -16 4367.33 1038.89   4
  -4   8 -16 4396.19 1055.54   2
  -8  -3  17 14986.6 1853.51   9
  -8  -3  15 48172.1 3102.95   9
   3  -8  15 43827.5 3925.51   1
   3  -8  15 41342.7 2650.13   8
   8   3  15 38560.2 2985.41   8
  -3   8  15 41983.2 2615.62  12
  -3   8  13 42317.9 2543.12  12
   3  -8  13 41481.8 2451.30   8
   8   3  13 43899.5 2949.25   8
   3  -8  13 43030.5 3705.55   1
  -8  -3  13 45351.0 2860.79   9
  -3   8  11 94121.4 3948.45  12
  -8  -3  11 98293.2 4279.06   9
   3  -8  11 96328.9 3759.01   8
   3  -8  11 98906.7 5554.12   1
   8   3  11 100001. 4422.63   8
   3  -8   9 48682.0 3531.30   1
   3  -8   9 48991.7 2241.65   8
  -8  -3   9 50253.7 2685.04   9
   8   3   9 51407.7 2736.17   8
  -3   8   9 43420.5 2380.75  12
   3  -8   7 50893.1 3476.48   1
  -3   8   7 48752.7 2458.26  12
   3  -8   7 50085.0 2127.73   8
   8   3   7 54874.9 2656.60   8
  -8  -3   7 53749.3 2614.45   9
  -8  -3   5 12580.4 1160.00   9
   3  -8   5 13825.0 1707.15   1
   3  -8   5 14318.6 966.745   8
   8   3   5 13307.7 1141.64   8
  -3   8   5 13949.3 1205.64  12
  -8  -3   3 109472. 3920.79   9
   3  -8   3 124448. 5231.58   1
   3  -8   3 119037. 3496.10   8
   8   3   3 114539. 3904.64   8
  -8  -3   3 101817. 3654.31   8
  -3   8   3 114350. 3946.59  12
   3  -8   1 217350. 7524.38   1
  -8  -3   1 225681. 6322.16   9
   8   3   1 217542. 6160.32   8
  -8  -3   1 208444. 6105.55   8
  -3   8   1 220996. 6312.04  12
   3  -8  -1 217279. 7391.06   1
  -3   8  -1 226016. 6311.62  12
  -3   8  -1 213095. 5962.81   8
  -8  -3  -1 231307. 6333.34   9
  -8  -3  -1 219838. 5208.83  11
   8   3  -1 230693. 6187.22   8
   3  -8  -3 107817. 3417.71   9
  -3   8  -3 121476. 3779.36  12
   8   3  -3 108171. 4423.24   1
  -3   8  -3 107197. 3411.61   8
   3  -8  -3 107400. 4521.90   1
  -8  -3  -3 116985. 3777.96   9
   3  -8  -3 112862. 3198.64  10
  -3   8  -5 12397.3 956.725   2
   3  -8  -5 11674.2 1121.95  11
  -3   8  -5 11939.4 870.366   8
   8   3  -5 11527.7 1172.50   1
   3  -8  -5 12598.1 1331.29   1
   3  -8  -5 11520.7 758.391   9
  -8  -3  -5 15004.5 1080.32   9
   8   3  -7 47139.6 2322.62   1
   3  -8  -7 48473.5 1734.06   9
   3  -8  -7 52073.8 2833.39   1
   8   3  -7 53428.6 2568.00  10
   3  -8  -7 51298.2 2668.88  11
  -3   8  -7 47015.4 2288.44   2
   3  -8  -7 52351.8 1859.88   2
   8   3  -9 50022.7 2649.84  10
  -3   8  -9 48831.1 2539.36   2
   3  -8  -9 48438.6 2043.14   2
   3  -8  -9 46312.0 2685.01  11
  -3   8  -9 52094.9 2625.67   6
  -3   8 -11 102978. 4160.06   6
  -3   8 -11 95352.6 4128.98   2
   8   3 -11 95187.6 4223.04  10
   3  -8 -11 99539.2 4400.37  11
   3  -8 -11 95408.4 3549.21   2
  -3   8 -13 45008.3 2983.12   4
   3  -8 -13 43373.2 2900.57  11
  -3   8 -13 45476.6 2854.84   2
   3  -8 -15 44168.5 3179.30  11
  -3   8 -15 54791.1 3495.39   4
  -8  -3 -15 46345.9 3200.78   2
  -8  -3 -17 14069.8 1804.94   2
  -8  -2  18 4031.56 1033.80   9
  -8  -2  16 37997.4 2835.99   9
   8   2  16 34372.2 2892.43   8
   2  -8  16 34114.7 3445.59   1
  -8  -2  14 91667.7 4380.58   9
   2  -8  14 91059.5 5548.55   1
   2  -8  14 94020.4 3983.38   8
   8   2  14 98354.3 4693.80   8
  -2   8  14 80176.1 3771.21  12
  -8  -2  12 131481. 5206.25   9
   2  -8  12 137151. 6670.10   1
   2  -8  12 129867. 4648.84   8
   8   2  12 130098. 5373.89   8
  -2   8  12 131200. 4867.34  12
  -8  -2  10 67263.0 3265.91   9
  -2   8  10 65066.2 3020.09  12
   2  -8  10 63372.3 2685.82   8
   8   2  10 71193.6 3429.75   8
  -8  -2   8 48230.4 2566.48   9
   2  -8   8 49244.6 3406.52   1
   8   2   8 50662.1 2668.53   8
  -2   8   8 53938.9 2544.29  12
   8   2   8 43614.2 1787.77  11
   2  -8   8 45223.2 2039.40  12
   8   2   8 50735.8 2124.28   5
   2  -8   8 53559.6 2151.19   8
  -2   8   6 32987.0 1630.73  10
  -8  -2   6 38950.2 2101.51   9
   2  -8   6 33408.9 2651.84   1
   8   2   6 39562.0 1829.60   5
  -8  -2   6 30373.0 1645.62   4
   8   2   6 34959.8 2014.22   8
  -2   8   6 34067.8 1926.78  12
   2  -8   6 36861.5 1594.09   8
  -8  -2   4 37520.5 1629.99   4
   2  -8   4 47129.8 1911.74   2
   8   2   4 46475.0 2060.68   5
   2  -8   4 49023.6 1739.09   8
   8   2   4 42241.3 2134.84   8
  -8  -2   4 39018.9 1895.44  11
  -2   8   4 48391.4 2243.35  12
  -8  -2   4 39493.1 2089.99   9
   2  -8   4 43224.1 2934.60   1
   2  -8   2 261927. 8474.39   1
  -8  -2   2 252002. 6527.25  11
   2  -8   2 257272. 6353.81   2
   8   2   2 252518. 7043.68   5
  -2   8   2 249656. 7079.73  12
  -8  -2   2 248567. 6076.36   4
   8   2   2 268000. 7146.84   8
  -8  -2   2 263527. 7181.48   9
  -8  -2   0 319205. 8517.61   9
   2  -8   0 325574. 7392.53   2
  -2   8   0 312799. 8068.28   8
   2  -8   0 313385. 9710.93   1
   8   2   0 316366. 8412.65   8
  -2   8   0 323337. 8519.53  12
  -8  -2   0 321513. 7516.88  11
  -8  -2  -2 257332. 6913.75   9
  -2   8  -2 254703. 6853.91  12
   8   2  -2 247679. 6761.59   8
  -8  -2  -2 242651. 5776.99   4
  -2   8  -2 252925. 6361.09   8
   2  -8  -2 259980. 8098.68   1
   2  -8  -4 38078.9 1541.37   9
   8   2  -4 45603.8 2375.18   1
  -8  -2  -4 48851.1 1643.25   4
  -2   8  -4 39232.7 1600.68   8
   2  -8  -4 44379.0 2634.69   1
   8   2  -4 46464.1 1608.46   6
   2  -8  -4 43454.7 1311.30   2
  -8  -2  -4 51040.1 2139.64   9
   2  -8  -6 36002.6 1273.95   9
   8   2  -6 35299.4 1880.65   1
  -8  -2  -6 36935.1 1676.72   4
   2  -8  -6 35756.4 2335.93   1
  -2   8  -6 34885.7 1559.26   8
   2  -8  -6 37357.8 2128.60  11
   2  -8  -6 37933.8 1422.98   2
   8   2  -6 38743.5 2074.94  10
   8   2  -8 48071.5 1968.66   1
   2  -8  -8 51041.2 2006.80   2
   8   2  -8 53198.3 2651.71  10
  -2   8  -8 50173.0 2477.87   6
   2  -8  -8 48130.2 2622.55  11
   2  -8 -10 64564.7 3298.04  11
   2  -8 -10 67912.7 2713.16   2
   8   2 -10 64885.0 3241.99  10
  -2   8 -10 68841.9 3098.02   6
   2  -8 -12 129780. 5296.62  11
   2  -8 -12 128186. 4536.46   2
  -2   8 -12 126568. 5278.94   4
  -8  -2 -14 86887.3 4422.22   2
   2  -8 -14 87741.8 3857.91   2
   2  -8 -14 90038.7 4502.15  11
   2  -8 -16 31053.4 2316.58   2
  -2   8 -16 39365.7 3036.68   4
  -8  -2 -16 37509.1 2921.49   2
   8   1  17 10354.4 1672.47   8
  -8  -1  17 10988.3 1550.36   9
  -8  -1  15 21134.6 1983.77   9
   8   1  15 24080.4 2255.69   8
   1  -8  15 18032.8 2324.70   1
   1  -8  13 67934.0 3120.09   8
   8   1  13 73686.4 3852.24   8
  -1   8  13 70075.8 3243.36  12
   1  -8  13 70602.3 4578.58   1
  -8  -1  13 67122.6 3531.80   9
  -8  -1  11 84561.1 3824.82   9
   1  -8  11 90040.9 5021.31   1
   8   1  11 81881.5 2963.44   5
   1  -8  11 86729.2 3290.22   8
   8   1  11 86444.8 3992.21   8
  -1   8  11 86599.0 3557.27  12
  -8  -1   9 17722.7 1521.64   9
   1  -8   9 23956.5 2336.34   1
   8   1   9 16784.4 1147.61   5
   1  -8   9 22885.2 1302.66   8
  -1   8   9 21967.2 1539.19  12
   8   1   9 14873.0 1036.26  11
   8   1   9 18675.6 1602.56   8
   8   1   7 37082.6 1794.34   5
   8   1   7 37885.2 2188.61   8
  -1   8   7 33894.3 1935.52  12
   1  -8   7 35651.7 2790.05   1
   8   1   7 35188.3 1383.06  11
   1  -8   7 34884.0 1531.77   8
  -8  -1   7 38268.4 2125.01   9
  -1   8   5 73932.1 3030.90  12
   1  -8   5 78252.6 4088.16   1
   8   1   5 86087.5 3299.51   8
   8   1   5 81769.3 2951.14   5
   1  -8   5 77434.3 2385.64   8
  -8  -1   5 72089.6 2707.57   4
  -1   8   5 73371.8 2556.71  10
  -8  -1   5 81446.3 3175.53   9
  -8  -1   3 214045. 6369.93   9
   1  -8   3 226051. 7685.97   1
  -8  -1   3 211819. 5922.43  11
   8   1   3 216656. 6217.16   5
   8   1   3 215742. 6369.60   8
  -1   8   3 237386. 6440.31  12
   1  -8   3 221767. 5831.29   2
  -8  -1   1 177318. 5172.12   9
  -1   8   1 160013. 5002.09  12
   8   1   1 175445. 5123.13   8
   1  -8   1 155735. 6038.72   1
  -8  -1   1 167379. 4375.14  11
   1  -8   1 164704. 4315.91   2
   8   1  -1 166682. 4970.26   8
  -1   8  -1 166991. 4427.21   8
  -8  -1  -1 166708. 5063.08   9
   1  -8  -1 163173. 6022.98   1
  -1   8  -1 166087. 4977.27  12
  -1   8  -3 210594. 5253.66   8
   1  -8  -3 219218. 7212.74   1
   1  -8  -3 212570. 5405.70   9
  -8  -1  -3 226638. 6167.10   9
   8   1  -3 200468. 5468.59   6
   1  -8  -5 77257.5 2136.53   9
  -1   8  -5 81385.6 2315.89   3
   1  -8  -5 81214.2 2379.31   2
   1  -8  -5 83391.3 3801.22   1
  -8  -1  -5 78667.4 2628.06   4
   8   1  -5 71348.7 2933.22   1
  -1   8  -5 75520.0 2367.10   8
   1  -8  -5 74381.0 3144.54  11
   1  -8  -7 38294.7 2163.33  11
   1  -8  -7 38561.4 1613.20   2
  -8  -1  -7 35278.3 1773.43   4
   8   1  -7 32330.2 1494.31   1
  -1   8  -7 39855.4 2052.66   6
   8   1  -7 36292.3 2077.07  10
   1  -8  -9 19296.7 1250.17   2
   1  -8  -9 17223.6 1540.72  11
  -1   8  -9 18694.6 1442.17   6
   8   1  -9 20284.7 1648.08  10
   8   1 -11 76696.6 3745.99  10
   1  -8 -11 84338.5 3897.24  11
   1  -8 -11 85770.1 3344.75   2
  -1   8 -11 89698.4 3612.52   6
  -8  -1 -13 69889.8 3696.14   2
  -1   8 -13 72334.9 3822.74   4
   1  -8 -13 65196.3 3602.44  11
   1  -8 -13 68682.7 3186.66   2
  -8  -1 -15 24352.6 2253.21   2
  -1   8 -15 25412.1 2286.89   4
   1  -8 -15 18315.5 1682.22   2
   1  -8 -15 18250.3 1979.73  11
   1  -8 -17 10346.3 1381.26   2
  -8  -1 -17 12480.3 1711.17   2
  -1   8 -17 12330.3 1743.43   4
  -8   0  18 7473.56 1291.72   9
  -8   0  16 2239.61 743.224   9
   8   0  16 3708.17 1074.65   8
   0  -8  14 164.659 566.623   1
   8   0  14-340.070 605.559   8
   0   8  14 392.808 450.993  12
   0  -8  14 128.060 280.352   8
  -8   0  14 778.829 564.754   9
  -8   0  12 17060.3 1615.68   9
   0   8  12 19229.4 1508.06  12
   8   0  12 15835.8 1650.33   8
   0  -8  12 19121.4 1392.99   8
   0  -8  12 19741.9 2198.94   1
  -8   0  10 13099.3 1329.83   9
   0  -8  10 12200.8 1651.47   1
   0   8  10 13579.7 1266.92  12
   0  -8  10 15026.1 1070.48   8
   8   0  10 12523.1 1369.78   8
   8   0  10 14520.8 1082.04   5
  -8   0   8 58302.1 2791.76   9
   0  -8   8 62953.6 2179.57   8
   0  -8   8 58267.0 3613.15   1
   8   0   8 60648.1 2459.71   5
   8   0   8 50896.9 2068.77  11
   8   0   8 63179.6 2996.73   8
   0   8   8 62221.5 2702.47  12
   0  -8   6 84651.5 4272.61   1
   8   0   6 84726.6 3089.02   5
   0  -8   6 85448.4 2472.99   8
   0  -8   6 78751.8 2840.14  10
   0   8   6 88847.1 3288.21  12
  -8   0   6 82240.1 3315.45   9
   8   0   6 87827.5 3473.54   8
   0   8   6 75573.1 2806.44  10
   8   0   6 84030.0 2409.09  11
   0  -8   4 85204.0 4163.33   1
   0   8   4 88391.0 3227.97  12
   8   0   4 81256.4 3269.30   8
  -8   0   4 87865.5 3294.53   9
  -8   0   4 75985.4 2961.42  11
   0  -8   4 83271.8 2564.76  10
   0  -8   4 85480.8 2994.11   2
   8   0   4 80176.9 3073.90   5
   0   8   4 92077.6 2600.89  10
   8   0   2 30259.7 1658.87   5
   0   8   2 30367.5 1679.97  12
   0  -8   2 30871.0 2262.70   1
  -8   0   2 29937.4 1707.11   9
   8   0   2 29723.5 1691.46   8
   0  -8   2 31424.5 1372.34   2
  -8   0   2 27996.2 1337.74  11
  -8   0   0 1220.54 387.087   9
   0  -8   0 2098.50 744.430   1
   8   0   0 1383.95 430.369   8
   8   0   0 1542.54 381.910   6
   0   8  -2 28894.9 1042.02   8
  -8   0  -2 33953.2 1756.10   9
   0  -8  -2 29800.4 2208.90   1
   8   0  -2 29698.0 1396.89   6
   0  -8  -4 79441.9 3822.70   1
   0  -8  -4 81813.7 2234.01   9
   0   8  -4 79814.5 2170.60   8
   0   8  -4 83594.6 2516.90   3
   8   0  -6 85445.6 3386.02  10
   8   0  -6 78564.7 2793.65   1
   0  -8  -6 85625.9 2697.16   7
   0  -8  -6 81361.4 3337.07  11
  -8   0  -6 89168.6 3021.80   4
  -8   0  -8 61758.9 2656.32   4
   0  -8  -8 61402.4 2387.53   2
   0   8  -8 58043.5 2617.00   6
   0  -8  -8 60006.8 1970.21   7
   0  -8  -8 56280.3 2813.29  11
   8   0  -8 63016.6 2939.52  10
   0   8 -10 13496.6 1183.64   6
   0  -8 -10 12999.7 1354.66  11
  -8   0 -10 13701.0 1282.31   4
   8   0 -10 15361.3 1451.91  10
   0  -8 -10 13244.5 1142.08   2
   0  -8 -12 18107.1 1476.08   2
   0   8 -12 18361.9 1774.98   4
  -8   0 -12 19006.8 1695.03   4
   0  -8 -12 16593.8 1663.85  11
   0   8 -12 20141.7 1514.63   6
   0  -8 -14 333.876 431.765   2
  -8   0 -14 308.487 597.808   2
   0   8 -14 371.156 375.137   4
   0  -8 -14 1068.78 576.403  11
   0  -8 -16 4141.05 866.231   2
  -8   0 -16 3098.06 854.028   2
   0   8 -16 4154.72 1096.44   4
   0  -8 -18 7179.33 1229.45   2
  -8   1  17 23217.9 2144.98   9
   8  -1  17 24372.4 2453.15   8
   8  -1  15 9377.80 1425.96   8
  -8   1  15 11748.8 1422.98   9
  -8   1  13 3451.82 780.916   9
   8  -1  13 2040.25 644.747   8
  -1  -8  13 1998.18 529.278   8
   8  -1  11 17134.1 1232.79   5
   8  -1  11 15953.7 1621.97   8
  -1  -8  11 19831.5 1300.33   8
  -1  -8  11 21729.0 2210.01   1
   1   8  11 20735.6 1506.12  12
  -8   1  11 18736.9 1598.45   9
   8  -1   9 16920.1 1203.79   5
  -8   1   9 16344.7 1414.76   9
   8  -1   9 18475.4 1604.34   8
  -1  -8   9 19296.8 1095.04   8
   8  -1   9 15564.8 1087.99  11
   1   8   9 18927.4 1405.12  12
  -1  -8   9 18011.6 1939.36   1
   8  -1   7 75415.1 2984.07   5
   1   8   7 79289.9 3152.75  12
  -1  -8   7 83025.5 2412.22   8
   8  -1   7 79835.9 3413.82   8
  -1  -8   7 84717.9 4282.06   1
  -8   1   7 74253.4 3200.85   9
   8  -1   5 37690.6 1844.58   5
  -8   1   5 35692.8 1937.04   9
  -1  -8   5 32295.9 997.243   8
  -1  -8   5 34521.9 2518.58   1
   8  -1   5 36749.1 1995.35   8
   1   8   5 36790.7 1888.06  12
  -1  -8   5 34036.0 1496.32  10
  -8   1   3 161859. 5052.77   9
   8  -1   3 167697. 4978.56   5
   8  -1   3 158399. 5076.15   8
  -1  -8   3 161121. 6068.05   1
  -8   1   3 154729. 4682.38  11
  -8   1   1 245797. 6855.14   9
   8  -1   1 239359. 6829.38   8
   8  -1   1 240283. 5791.36  11
  -1  -8   1 247997. 8045.77   1
  -8   1  -1 236311. 6639.66   9
   8  -1  -1 233633. 6596.25   8
  -1  -8  -1 249716. 7898.46   1
   8  -1  -1 234770. 5914.68  11
   8  -1  -1 221541. 6239.90   6
   1   8  -3 157285. 4407.06   3
  -1  -8  -3 154248. 5925.25   1
   8  -1  -3 164473. 4596.76  11
  -1  -8  -5 34455.4 2430.97   1
   1   8  -5 35815.0 1388.99   3
  -1  -8  -5 33846.3 1551.07   7
   8  -1  -7 84935.7 3191.01   5
  -8   1  -7 79224.9 3018.28   4
  -1  -8  -7 68951.4 3107.82  11
  -1  -8  -7 73003.8 2465.72   7
   8  -1  -7 77006.4 3256.99  10
  -1  -8  -9 17094.0 1257.18   2
  -8   1  -9 21652.7 1541.48   4
  -1  -8  -9 20215.1 1590.38  11
   8  -1  -9 18516.9 1532.23  10
   1   8  -9 19582.8 1372.56   6
  -1  -8 -11 17226.0 1386.49   2
  -8   1 -11 17805.9 1552.80   4
   1   8 -11 16351.1 1303.58   6
   1   8 -11 17541.7 1619.29   4
   8  -1 -11 16482.7 1584.29  10
  -1  -8 -11 16761.5 1571.19  11
  -1  -8 -13 2969.38 797.626  11
   1   8 -13 3800.64 915.268   4
  -1  -8 -13 2656.07 662.690   2
  -8   1 -13 2780.69 803.766   2
  -8   1 -13 1962.41 606.089   4
  -8   1 -15 11009.5 1534.63   2
   1   8 -15 12603.4 1621.09   4
  -1  -8 -15 11935.2 1390.26   2
  -8   1 -17 25272.6 2456.48   2
   1   8 -17 26680.8 2544.29   4
  -1  -8 -17 23088.2 2118.63   2
  -1  -8 -19 11926.9 1655.79   2
   2   8  18 9503.34 1409.10   3
  -8   2  16 27284.3 2251.11   9
   2   8  16 24986.1 2264.09   3
   8  -2  16 27171.5 2507.10   8
  -2  -8  16 30079.4 2582.63   9
  -8   2  14 22979.0 1894.03   9
  -2  -8  14 18890.5 2203.41   1
   8  -2  14 25514.5 2238.09   8
  -8   2  12 41697.6 2479.31   9
   8  -2  12 42129.7 2713.53   8
  -2  -8  12 39035.1 1994.87   8
  -2  -8  12 36061.7 2958.13   1
  -8   2  10 23170.7 1697.95   9
   8  -2  10 26049.5 1937.04   8
  -2  -8  10 20692.5 1225.25   8
  -2  -8  10 22807.4 2164.27   1
  -2  -8   8 8421.54 1301.93   1
   8  -2   8 9669.74 1134.71   8
  -2  -8   8 11048.3 696.257   8
  -8   2   8 10216.8 1066.77   9
  -8   2   6 13094.2 736.354   6
  -8   2   6 13729.1 1211.88   9
  -2  -8   6 12799.0 527.927   8
   8  -2   6 13226.1 1234.78   8
  -2  -8   6 13312.9 1560.85   1
  -2  -8   6 12521.1 961.227  10
  -8   2   4 13079.3 1127.51   9
   8  -2   4 12170.1 1106.17   8
  -2  -8   4 14949.3 1628.19   1
  -8   2   4 11055.9 763.798   6
  -2  -8   2 91591.7 4220.68   1
  -8   2   2 92238.1 3327.73   9
   8  -2   2 80337.8 3231.82   8
  -8   2   0 67301.7 2703.67   9
   2   8   0 63517.1 1629.82  10
   8  -2   0 63514.4 2663.85   8
  -2  -8   0 61995.0 3376.47   1
   8  -2   0 64082.6 2096.91  11
   2   8   0 67905.9 2505.75   3
   2   8  -2 89605.6 2953.03   3
  -8   2  -2 89017.5 3368.82   9
  -2  -8  -2 89076.6 4174.40   1
   8  -2  -2 92782.9 2937.64  11
  -2  -8  -2 88261.2 2643.48   9
   8  -2  -4 14807.2 1178.15   5
  -2  -8  -4 11805.6 532.822   9
  -2  -8  -4 11219.5 863.889   7
  -2  -8  -4 11126.3 1383.93   1
   2   8  -4 12720.3 819.736   3
   8  -2  -4 14457.9 1036.96  11
   8  -2  -6 13904.0 1133.50   5
  -2  -8  -6 14501.9 1200.44  11
   8  -2  -6 13034.9 875.927   1
  -2  -8  -6 13388.1 918.130   7
   8  -2  -6 14682.8 1175.84  11
   8  -2  -6 14768.9 1266.48  10
   8  -2  -8 9775.23 979.476   5
  -8   2  -8 10359.7 1033.84   4
  -2  -8  -8 8965.42 1010.29  11
   8  -2  -8 8727.74 1056.23  10
   2   8 -10 27731.0 1609.54   6
  -2  -8 -10 23824.5 1627.99   2
   2   8 -10 23617.7 1839.48   4
   8  -2 -10 23334.7 1821.94  10
  -2  -8 -10 24997.8 1830.38  11
  -8   2 -10 22771.5 1731.15   4
   2   8 -12 41253.0 2106.08   6
   2   8 -12 44405.3 2761.21   4
  -8   2 -12 43422.8 2627.27   4
  -2  -8 -12 40694.2 2535.63  11
  -2  -8 -12 43354.5 2417.41   2
  -8   2 -14 24134.4 2166.84   2
  -2  -8 -14 24403.4 1959.05   2
   2   8 -14 23798.4 2173.02   4
  -2  -8 -14 21140.3 1939.20  11
  -8   2 -14 22831.8 2071.02   4
  -8   2 -16 31298.9 2674.83   2
  -8   2 -16 27400.1 2453.07   4
   2   8 -16 31898.9 2739.31   4
  -2  -8 -16 27294.2 2258.00   2
  -2  -8 -18 7700.56 1324.44   2
   8  -3  17 1091.54 691.141   8
  -3  -8  17 542.409 747.209   9
   3   8  17 661.068 651.385   3
  -8   3  15 18292.5 1731.83   9
  -3  -8  15 19746.9 2031.94   9
   3   8  15 18887.8 1883.43   3
   8  -3  15 19822.7 2058.68   8
  -3  -8  15 19347.7 1721.22   7
   8  -3  13 7881.49 1236.64   8
  -8   3  13 8732.76 1131.11   9
  -3  -8  13 8026.41 1383.24   1
   3   8  13 9324.26 1274.92   3
  -3  -8  13 9696.71 1187.47   7
  -8   3  11 23618.7 1732.18   9
  -3  -8  11 22424.8 1332.90   8
   8  -3  11 22086.7 1893.57   8
   3   8  11 21905.1 1814.84   3
  -3  -8  11 22824.2 2242.11   1
  -3  -8   9 25209.4 2222.71   1
  -8   3   9 24972.8 1743.57   9
   8  -3   9 25448.6 1898.14   8
  -3  -8   9 27843.0 1266.10   8
  -8   3   9 26546.2 1066.84   6
  -8   3   7 13527.5 794.361   6
  -8   3   7 12275.7 1142.87   9
   8  -3   7 12310.7 1207.74   8
  -3  -8   7 12836.0 619.799   8
  -3  -8   7 12669.6 1544.58   1
  -8   3   5 175772. 5465.99   9
  -3  -8   5 168295. 6504.19   1
   8  -3   5 176107. 5640.52   8
  -8   3   5 174494. 4778.18   6
  -8   3   3 136086. 4614.67   9
   8  -3   3 147772. 4767.19   8
   3   8   3 146042. 4659.08   3
  -3  -8   3 142476. 5688.71   1
  -8   3   3 145382. 4236.16   6
  -8   3   1 87130.1 3353.15   9
   8  -3   1 96034.0 3485.87   8
   3   8   1 92969.8 3277.02   3
  -3  -8   1 97009.6 4389.51   1
   3   8   1 91873.1 2741.45   8
  -8   3   1 93710.1 3211.01   6
  -3  -8  -1 85895.6 2754.39   9
  -3  -8  -1 83653.6 4147.26   1
   3   8  -1 85597.1 2249.98   8
  -8   3  -1 92443.5 3281.63   6
   3   8  -1 89690.1 3054.07   3
  -8   3  -1 90956.0 3358.42   9
  -3  -8  -1 82268.6 3080.86   7
   8  -3  -1 92235.9 2910.88  11
   3   8  -1 90563.7 2417.17  10
  -3  -8  -3 145638. 3766.41   9
  -3  -8  -3 144773. 4384.43   7
   3   8  -3 141380. 4191.42   3
   8  -3  -3 138414. 4319.67  11
  -3  -8  -3 145194. 5780.70   1
   3   8  -3 142002. 3839.99  10
   8  -3  -5 172935. 5322.34  11
   8  -3  -5 177827. 5219.72   1
  -3  -8  -5 166340. 4935.87   7
   8  -3  -5 175235. 5413.87   5
   8  -3  -7 11998.4 1068.31   5
   8  -3  -7 12087.2 712.736   1
   8  -3  -7 14449.6 1283.24  10
   8  -3  -7 10316.5 1072.54  11
  -3  -8  -7 13029.8 1134.50  11
   8  -3  -9 29407.9 1724.76   5
   3   8  -9 29034.3 1893.73   4
   8  -3  -9 25922.2 1867.02  10
  -8   3  -9 24250.5 947.942  12
  -3  -8  -9 27335.9 1782.08  11
  -8   3  -9 25724.6 1786.87   4
   3   8  -9 26539.9 1511.73   6
   8  -3  -9 26390.5 1893.42  11
  -8   3 -11 22109.3 1869.24   2
  -3  -8 -11 20961.7 1646.02   2
  -8   3 -11 24790.7 1900.82   4
   3   8 -11 22808.2 1867.76   4
   8  -3 -11 20193.8 1752.41  10
  -3  -8 -11 21751.8 1735.11  11
   3   8 -11 21661.0 1365.48   6
  -3  -8 -13 9345.91 1220.91   2
   3   8 -13 12430.6 1517.59   4
  -8   3 -13 10875.3 1406.26   4
  -8   3 -13 10169.2 1378.85   2
  -3  -8 -13 6935.16 1080.36  11
  -8   3 -15 22572.0 2214.37   4
   3   8 -15 16966.5 1897.06   4
  -3  -8 -15 19635.7 1898.34   2
  -8   3 -15 19306.5 2005.93   2
  -3  -8 -17 1010.56 626.736   2
   3   8 -17 1598.34 775.939   4
  -8   3 -17 2011.99 912.331   4
   8  -4  18 26874.4 3544.60   1
   4   8  18 27938.6 2513.07   3
   4   8  16 30347.4 2506.99   3
  -4  -8  16 35307.1 2883.20   9
   8  -4  16 32282.4 2712.83   8
   4   8  16 33978.6 2835.34   8
  -8   4  16 31447.8 2458.44  12
  -4  -8  14 8614.51 1304.11   9
   4   8  14 8792.94 1276.48   3
   4   8  14 8162.92 1277.50   8
  -4  -8  14 9204.19 1191.60   7
  -8   4  14 8168.66 1098.92   9
   8  -4  14 9546.15 1396.44   8
  -8   4  12 973.527 457.211   9
  -4  -8  12 1386.52 659.335   9
  -4  -8  12 994.336 669.237   1
   4   8  12 1790.09 680.813   8
   8  -4  12 588.750 448.081   8
   4   8  12 701.825 440.332   3
  -4  -8  12 1090.47 502.278   7
  -4  -8  10 16140.4 1574.86   9
  -4  -8  10 14535.6 1724.19   1
   8  -4  10 20442.0 1736.81   8
  -4  -8  10 15551.9 1010.63   8
   4   8  10 17189.9 1588.49   3
  -8   4  10 19767.8 1536.11   9
  -4  -8  10 15182.8 1399.05   7
  -4  -8   8 83940.2 3452.18   7
  -8   4   8 90820.6 3466.50   9
   8  -4   8 86369.9 3656.85   8
  -4  -8   8 82643.3 2432.12   8
   4   8   8 82981.2 3575.97   3
  -4  -8   8 85636.5 4269.39   1
  -4  -8   8 78504.5 3523.43   9
   4   8   6 190707. 6064.37   3
  -4  -8   6 188953. 6024.37   9
   8  -4   6 200077. 6178.96   8
  -8   4   6 198536. 5946.90   9
  -4  -8   6 201235. 7171.80   1
  -4  -8   6 173477. 5252.16   3
  -8   4   6 196103. 5265.95   6
   4   8   4 192230. 6055.59   3
  -4  -8   4 193229. 5968.44   9
   8  -4   4 209623. 6247.40   8
  -4  -8   4 198786. 6057.50   7
  -4  -8   4 192776. 7095.01   1
   4   8   4 199374. 5696.16   8
  -8   4   4 208756. 6114.83   9
  -8   4   4 202708. 5579.98   6
   8  -4   2 150783. 4762.46   8
  -4  -8   2 138431. 5639.18   1
  -4  -8   2 138403. 4345.53   9
   4   8   2 144937. 4579.15   3
   4   8   2 133731. 3983.77   8
  -8   4   2 144833. 4356.56   6
  -4  -8   2 132599. 4516.72   7
  -8   4   2 140269. 4609.38   9
  -8   4   0 1955.57 485.996   6
   4   8   0 1568.84 430.272   3
  -8   4   0 1997.78 605.271   9
  -4  -8   0 1759.22 389.671   9
  -4  -8   0 1856.54 633.165   1
   8  -4   0 2287.50 547.615   8
   4   8   0 1778.13 254.747   8
  -4  -8   0 2294.16 583.622   7
  -4  -8  -2 143926. 4474.97   7
  -4  -8  -2 140235. 3941.46   9
   4   8  -2 141951. 4320.51   3
   8  -4  -2 134605. 4262.54  11
   4   8  -2 144394. 3841.82  10
  -8   4  -2 134852. 4579.74   6
   8  -4  -4 197167. 6058.00   5
  -4  -8  -4 206713. 5073.84   9
  -4  -8  -4 204350. 5801.04   7
   8  -4  -4 187528. 6148.06   1
   8  -4  -4 195299. 5914.98  11
   4   8  -4 210927. 5456.59  10
   8  -4  -6 196566. 5617.68   1
   8  -4  -6 198564. 5954.21   5
  -4  -8  -6 196412. 5829.91  11
  -8   4  -6 193576. 5289.11  12
   8  -4  -6 191509. 6013.87  11
   8  -4  -6 183795. 5956.51  10
   8  -4  -8 83685.2 3311.96   5
  -4  -8  -8 85883.1 3377.25  11
   4   8  -8 89442.3 3504.57   4
   8  -4  -8 81009.3 3564.39  11
  -8   4  -8 81406.7 2545.82  12
   8  -4  -8 80512.9 3524.27  10
  -8   4 -10 16057.7 1527.35   2
   8  -4 -10 15461.7 1280.73   5
   4   8 -10 20228.3 1252.46   6
   4   8 -10 21519.0 1692.47   4
   8  -4 -10 13362.0 1404.40  11
  -8   4 -10 16491.6 1540.83   4
   8  -4 -10 14475.3 1462.84  10
  -4  -8 -10 18471.6 1488.25  11
  -4  -8 -12 574.395 449.508  11
  -8   4 -12 774.549 544.163   2
   4   8 -12 1029.91 469.990   4
  -8   4 -12 977.333 585.289   4
  -4  -8 -12 1076.42 603.604   2
  -8   4 -14 7758.97 1218.30   2
  -8   4 -14 7994.92 1243.03   4
   4   8 -14 8170.49 1278.35   4
  -4  -8 -14 7260.93 1131.54   2
  -4  -8 -16 32554.1 2559.97   2
  -8   4 -16 32765.8 2785.37   4
   4   8 -16 35227.4 2844.49   4
  -8   4 -16 35185.7 2846.24   2
  -4  -8 -18 24259.7 2353.12   2
  -5  -8  17 36666.9 3067.40   9
   8  -5  17 33298.4 2878.73   8
   5   8  17 28503.7 2529.40   3
   8  -5  17 32887.2 3871.46   1
   5   8  15 19393.5 1951.12   3
   8  -5  15 20849.0 2103.06   8
   5   8  15 24320.9 2346.29   8
  -8   5  15 21580.7 1986.16  12
  -5  -8  15 19998.3 1807.69   7
  -5  -8  15 20249.6 2093.55   9
  -8   5  13 5453.25 896.665   9
  -5  -8  13 5135.56 1070.32   9
   5   8  13 2941.86 817.368   8
  -5  -8  13 5200.94 941.731   7
   8  -5  13 4969.01 995.576   8
   5   8  13 4699.00 958.974   3
  -8   5  13 3921.14 906.347  12
  -8   5  11 17467.1 1476.40   9
  -5  -8  11 14632.7 1582.67   9
  -5  -8  11 12723.4 1333.51   7
   8  -5  11 15958.5 1587.67   8
   5   8  11 14824.3 1532.53   3
   5   8  11 13943.9 1500.03   8
  -5  -8  11 16219.4 1813.96   1
  -8   5   9 58641.1 2815.93   9
  -5  -8   9 65001.4 3238.23   9
   8  -5   9 62377.1 3123.27   8
  -5  -8   9 62964.6 3637.87   1
   5   8   9 64603.7 3140.54   8
   5   8   9 60883.4 3122.64   3
  -5  -8   9 63132.4 3024.86   7
  -8   5   7 258014. 7296.08   9
  -5  -8   7 260085. 7630.66   9
   5   8   7 258292. 7603.43   3
  -5  -8   7 239294. 5955.44   8
   8  -5   7 266104. 7678.00   8
  -5  -8   7 259696. 8614.63   1
   5   8   7 258316. 7388.30   8
  -5  -8   7 251087. 7439.34   7
   5   8   5 270068. 7969.62   3
  -8   5   5 277245. 7810.91   9
  -5  -8   5 277472. 7943.00   7
  -5  -8   5 282943. 7942.74   9
   8  -5   5 278138. 8011.76   8
  -5  -8   5 271897. 9067.03   1
   5   8   5 268340. 7584.67   8
  -5  -8   3 221792. 6384.48   9
   8  -5   3 227809. 6655.53   8
  -5  -8   3 224207. 7775.00   1
   5   8   3 217263. 5996.59   8
  -5  -8   3 217028. 6526.85   7
   5   8   3 208592. 6458.83   3
  -8   5   3 213594. 6463.57   9
  -8   5   3 222074. 6224.54   6
  -5  -8   1 63351.5 2455.18   9
  -8   5   1 60863.2 2572.51   6
  -5  -8   1 62242.6 3536.69   1
   8  -5   1 57614.9 2648.37   8
   5   8   1 63440.5 2138.79   8
   5   8   1 60993.1 2615.21   3
  -8   5   1 56882.0 2625.49   9
  -5  -8   1 57560.2 2608.67   7
  -5  -8  -1 62919.9 2281.03   9
   5   8  -1 58466.6 1833.55   8
   5   8  -1 61038.3 2515.45   3
   8  -5  -1 57480.8 3146.36   1
  -5  -8  -1 54573.1 2499.10   7
   8  -5  -1 62126.2 2438.48  11
  -8   5  -1 66570.7 2743.30   6
  -5  -8  -3 227087. 5785.62   9
  -5  -8  -3 217831. 6343.33   7
   8  -5  -3 222917. 7058.01   1
   8  -5  -3 222374. 6406.08  11
   5   8  -3 215327. 5850.48  10
  -8   5  -3 227099. 6745.41   6
  -8   5  -5 276539. 7298.10  12
  -5  -8  -5 277417. 6724.76   9
   8  -5  -5 278298. 7963.45   1
   5   8  -5 276129. 7322.18  10
   8  -5  -5 269781. 7844.11  11
   8  -5  -7 269035. 7481.39   5
   5   8  -7 267949. 7365.37   4
  -5  -8  -7 263310. 7251.53  11
  -8   5  -7 241009. 6579.08  12
   8  -5  -7 248412. 7645.30  11
   8  -5  -7 255835. 6962.89   1
   8  -5  -7 245065. 7504.58  10
  -8   5  -9 59356.6 1980.43  12
   8  -5  -9 63973.2 2790.34   5
  -8   5  -9 59347.2 2959.53   2
   8  -5  -9 57217.2 3032.72  11
   5   8  -9 62044.0 2932.28   4
   8  -5  -9 60608.6 3014.66  10
  -5  -8  -9 60176.4 2757.64  11
  -8   5 -11 14195.3 1477.24   2
   8  -5 -11 14352.6 1241.49   5
   8  -5 -11 14051.4 1562.80  11
   5   8 -11 14766.9 1478.19   4
  -5  -8 -11 18522.4 1511.01  11
  -8   5 -11 15628.7 1590.98   4
  -8   5 -13 6019.61 1117.56   2
  -5  -8 -13 3972.80 916.353   2
  -8   5 -13 4989.42 1028.62   4
   5   8 -13 4785.25 917.473   4
  -5  -8 -13 3826.47 815.992  11
  -5  -8 -15 18855.1 1892.79   2
  -8   5 -15 18445.9 2005.25   4
   5   8 -15 22264.5 2141.56   4
  -8   5 -15 19352.8 2052.95   2
  -5  -8 -17 31644.0 2658.06   2
  -8   5 -17 38029.7 3120.80   4
   8  -6  18 6197.39 1798.25   1
   8  -6  18 8275.76 1467.09   8
   6   8  16 5231.52 1129.58   8
  -6  -8  16 5689.21 1166.74   9
  -8   6  16 5287.88 1080.79  12
   6   8  16 4903.50 1082.78   3
   8  -6  16 3154.73 1375.45   1
   8  -6  16 4551.16 1061.41   8
  -6  -8  14 516.320 448.484   7
   8  -6  14 22.0447 436.304   8
   8  -6  14 87.4771 785.088   1
  -6  -8  14 137.703 501.829   9
  -8   6  14 626.682 532.336  12
   6   8  14 837.528 620.601   3
   6   8  14 502.619 474.835   8
  -6  -8  12 755.608 512.684   1
  -8   6  12 470.352 328.845   9
   8  -6  12 40.1579 384.347   8
  -8   6  12 337.417 467.742  12
  -6  -8  12 576.712 475.613   7
   6   8  12 319.721 437.048   8
  -6  -8  12-253.375 449.976   9
   6   8  12 441.620 449.343   3
  -8   6  10 19845.4 1549.44   9
  -6  -8  10 22636.1 1780.21   7
   8  -6  10 21510.7 1829.37   8
  -6  -8  10 25354.2 1996.37   9
  -6  -8  10 20884.2 2042.24   1
   6   8  10 23056.4 1899.13   8
   6   8  10 25088.8 1964.08   3
  -8   6  10 23788.5 1915.20  12
  -8   6   8 68621.8 3012.33   9
  -6  -8   8 73003.5 3421.10   9
   8  -6   8 68089.6 3274.69   8
  -6  -8   8 66885.7 3796.12   1
   6   8   8 64415.8 3140.70   8
   6   8   8 70346.3 3324.25   3
  -6  -8   8 74843.2 3314.09   7
  -8   6   6 70057.4 2964.63   9
  -6  -8   6 73788.7 3220.68   9
  -6  -8   6 78845.4 3271.64   7
   8  -6   6 66932.6 3110.91   8
  -6  -8   6 67165.4 2012.91   8
  -6  -8   6 72863.8 3874.86   1
   6   8   6 69926.2 2958.53   8
   6   8   6 75210.3 3278.76   3
  -6  -8   4 111685. 4088.45   9
   8  -6   4 116120. 4228.92   8
  -6  -8   4 116290. 5112.25   1
  -6  -8   4 108612. 2881.09   8
   6   8   4 115702. 4208.40   3
  -8   6   4 115399. 4084.15   9
   6   8   4 115670. 3851.30   8
  -6  -8   4 123325. 4309.15   7
  -8   6   2 41873.8 2060.49   6
   8  -6   2 42319.1 2191.68   8
   6   8   2 39294.2 1754.63   8
   6   8   2 39331.3 2119.38   3
  -6  -8   2 41993.7 2034.76   9
  -8   6   2 37347.0 2085.08   9
  -6  -8   2 41375.9 2195.20   7
  -6  -8   2 39066.2 2806.53   1
   8  -6   2 41296.1 2939.47   1
  -8   6   0 7040.46 835.070   6
  -6  -8   0 7080.96 731.435   9
   6   8   0 5446.98 523.538   8
   6   8   0 5760.21 750.859   3
  -6  -8   0 4564.03 713.062   7
   8  -6   0 3947.62 885.931   1
  -6  -8  -2 37987.9 1718.16   9
   6   8  -2 37939.6 1353.51   8
   8  -6  -2 41820.5 2629.20   1
  -6  -8  -2 40060.0 2070.79   7
  -8   6  -2 41973.2 2041.01  12
   8  -6  -2 38592.7 1990.90  11
  -8   6  -2 43423.0 2224.54   6
  -6  -8  -4 121376. 3534.81   9
   8  -6  -4 111306. 4480.75   1
  -8   6  -4 120766. 4435.26   6
   8  -6  -4 114618. 4189.14  11
  -8   6  -4 117066. 3883.41  12
   6   8  -4 119028. 3764.39  10
  -8   6  -6 75198.9 3373.36   6
   8  -6  -6 72267.6 3080.09  10
   6   8  -6 69967.6 2797.13   4
  -8   6  -6 74213.8 2659.51  12
  -6  -8  -6 69840.1 2758.96  11
   8  -6  -6 68123.4 3168.79  11
   8  -6  -6 73246.8 3130.75   1
   6   8  -6 69515.7 2805.20  10
  -6  -8  -6 70212.7 2242.42   9
   8  -6  -8 68391.7 2987.28   5
  -8   6  -8 68106.8 3115.21   2
   6   8  -8 64930.8 2897.87   4
   8  -6  -8 66639.9 2664.20   1
   8  -6  -8 69073.8 3152.55  10
  -8   6  -8 63464.2 2345.60  12
  -6  -8  -8 66688.6 2797.55  11
   8  -6  -8 68805.1 3281.06  11
   6   8 -10 21114.1 1670.00   4
   8  -6 -10 21738.4 1881.34  11
  -8   6 -10 21114.2 1779.51   2
   8  -6 -10 21266.7 1775.39  10
  -6  -8 -10 21945.0 1582.97  11
   8  -6 -10 22390.1 1574.04   5
  -8   6 -12 985.379 583.802   2
  -8   6 -12 245.773 444.686   4
   6   8 -12 579.910 485.191   4
  -6  -8 -12 796.940 528.384  11
   8  -6 -12 869.241 638.657  11
  -6  -8 -14 1314.96 694.608   2
  -8   6 -14-248.598 469.831   4
   6   8 -14 327.304 572.412   4
  -8   6 -14-119.246 422.432   2
  -6  -8 -16 3953.10 935.253   2
  -8   6 -16 5588.81 1209.29   4
  -8   6 -16 4619.23 1016.63   2
   7   8  17 895.139 528.632   3
   8  -7  17 990.425 552.482   8
   8  -7  17 1888.39 1029.46   1
   8  -7  15 4355.47 1009.04   8
   7   8  15 5348.72 1121.66   3
  -7  -8  15 4152.15 897.107   9
   8  -7  15 5793.63 1750.08   1
   7   8  15 5396.38 1023.77   8
  -8   7  15 5031.86 1072.83  12
   8  -7  13 7712.61 1816.12   1
   7   8  13 9520.19 1383.18   8
  -7  -8  13 11713.3 1547.17   9
  -7  -8  13 8360.88 1168.27   7
  -8   7  13 10161.7 1360.54  12
   8  -7  13 9532.65 1334.18   8
   7   8  13 10047.2 1387.70   3
  -8   7  11 4113.19 718.065   9
  -7  -8  11 5250.03 1011.01   9
   8  -7  11 2832.69 716.627   8
   7   8  11 4094.42 816.901   3
  -7  -8  11 3782.61 946.938   1
   7   8  11 3896.57 905.515   8
  -8   7  11 5501.93 990.581  12
  -7  -8  11 4045.94 795.612   7
   8  -7  11 4222.15 1450.48   1
  -8   7   9 10160.1 1079.93   9
  -7  -8   9 13042.8 1436.74   9
  -8   7   9 12949.3 1413.86  12
   8  -7   9 12908.2 1939.98   1
  -7  -8   9 15874.5 1776.60   1
   8  -7   9 12763.5 1362.66   8
   7   8   9 13907.1 1431.25   8
   7   8   9 13093.7 1426.58   3
  -7  -8   9 13821.5 1403.54   7
  -8   7   7 16144.6 1334.23   9
  -7  -8   7 16152.2 1493.13   9
  -7  -8   7 16461.4 1784.65   1
   8  -7   7 16896.8 1475.33   8
   8  -7   7 15840.8 2123.02   1
   7   8   7 16730.9 1423.12   8
   7   8   7 16336.6 1511.70   3
  -8   7   7 16251.8 1527.75  12
  -7  -8   7 17475.6 1521.20   7
  -8   7   7 11890.5 932.894   2
  -7  -8   5 58038.6 2729.52   9
   7   8   5 43358.4 1891.72   9
  -7  -8   5 54750.0 2699.76   7
  -7  -8   5 52191.3 3257.05   1
   8  -7   5 55770.4 2702.40   8
  -7  -8   5 45482.9 1661.03   8
   7   8   5 57627.6 2528.33   8
   7   8   5 55073.0 2744.22   3
   8  -7   5 52467.2 3681.87   1
  -8   7   5 48814.1 1846.40   2
  -8   7   5 54777.5 2534.16   9
  -8   7   5 59612.6 2890.24  12
  -7  -8   3 60979.2 2725.30   9
   7   8   3 51597.7 2241.26   9
  -7  -8   3 59273.3 2802.45   7
   8  -7   3 57690.6 2751.15   8
   7   8   3 62738.9 2472.30   8
   7   8   3 64653.6 2912.36   3
  -7  -8   3 55289.4 1896.13   8
  -8   7   3 61533.7 2895.90  12
   8  -7   3 59784.3 3767.20   1
   7   8   1 15780.6 1020.99   8
  -7  -8   1 14421.2 1149.19   9
   8  -7   1 16458.6 1795.35   1
  -7  -8   1 14470.7 900.459   8
  -8   7   1 17616.6 1397.48  12
  -8   7   1 16832.3 1315.21   6
  -7  -8   1 15856.1 1337.78   7
   7   8  -1 16676.6 943.653   8
   8  -7  -1 14203.9 1609.58   1
  -7  -8  -1 17369.3 1178.74   9
  -8   7  -1 14285.9 1220.07  12
  -8   7  -1 15841.7 1355.04   6
  -7  -8  -3 59889.5 2342.18   9
   8  -7  -3 59981.9 3289.21   1
  -8   7  -3 64826.1 2680.04  12
   8  -7  -3 59350.6 2765.93  11
  -8   7  -3 65541.3 3001.21   6
  -7  -8  -5 57053.1 2116.33   9
   8  -7  -5 52409.2 2524.00  10
   7   8  -5 59001.2 2308.34   4
   8  -7  -5 52303.6 2873.35   1
  -8   7  -5 52143.0 2310.90  12
   8  -7  -5 52301.8 2690.56  11
  -7  -8  -5 52776.4 2226.73  11
   7   8  -5 55911.0 2414.65  10
  -8   7  -5 60055.9 2935.49   6
  -8   7  -7 15340.0 1329.17   2
  -8   7  -7 17410.7 1140.83  12
   7   8  -7 15176.9 1201.85   4
   8  -7  -7 16490.2 1516.86  11
   8  -7  -7 16279.4 1394.94  10
   8  -7  -7 17555.1 1447.42   1
   7   8  -7 16150.0 1316.25  10
  -7  -8  -7 14946.0 1135.34  11
  -8   7  -7 18487.6 1619.87   6
  -8   7  -9 12201.5 1258.90   2
  -8   7  -9 13764.3 920.302  12
  -7  -8  -9 11510.1 1069.47  11
   7   8  -9 12758.5 1234.46   4
   8  -7  -9 12640.0 1415.26  11
   8  -7  -9 14571.0 1268.15   5
   8  -7  -9 13016.1 1316.34  10
   8  -7 -11 3519.17 626.010   5
  -8   7 -11 3230.35 760.582   2
   8  -7 -11 2915.08 738.969  11
   7   8 -11 4598.73 853.655   4
  -7  -8 -11 3711.03 665.320  11
  -8   7 -13 10673.7 1431.57   2
   7   8 -13 10166.1 1338.56   4
  -8   7 -13 10025.1 1478.06   4
   8  -7 -13 11358.2 1547.91  11
  -8   7 -15 4808.82 1065.58   2
  -7  -8 -15 4047.81 938.205   2
  -8   7 -15 6532.45 1222.22   4
   8  -8  16 2225.28 796.592   8
  -8   8  16 3313.62 923.444  12
   8  -8  16 2702.17 1244.50   1
   8   8  16 2530.88 863.748   3
   8  -8  14 2242.87 721.765   8
  -8  -8  14 2211.69 795.629   9
   8   8  14 1815.27 720.617   3
  -8  -8  14 2348.21 711.532   7
  -8   8  14 1755.40 625.799  12
   8  -8  14 2706.36 1359.21   1
   8   8  14 3176.52 914.987   8
  -8  -8  12 26708.2 2292.89   9
   8  -8  12 22014.1 1985.22   8
   8   8  12 30245.2 2362.18   3
   8   8  12 26603.9 2277.75   8
   8  -8  12 24681.5 3139.12   1
  -8  -8  12 28585.0 2160.93   7
  -8   8  12 27793.3 2280.45  12
  -8   8  10 51114.6 2597.97   9
  -8  -8  10 51440.7 3093.46   9
  -8  -8  10 51527.7 3310.79   1
   8  -8  10 53001.9 2990.21   8
   8   8  10 50707.0 3004.26   8
   8   8  10 50512.5 3018.37   3
   8  -8  10 50945.6 4292.16   1
  -8  -8  10 51462.9 2900.59   7
  -8   8  10 55785.1 3183.71  12
   8  -8   8 95273.2 5694.39   1
  -8  -8   8 93350.5 4171.68   9
   8  -8   8 93959.9 3998.75   8
   8   8   8 93381.5 4011.30   8
   8   8   8 90714.5 4053.20   3
  -8   8   8 93088.8 3690.71   9
  -8   8   8 96632.8 4241.29  12
  -8  -8   8 89578.4 3994.98   7
  -8  -8   6 116967. 4426.19   9
   8  -8   6 109801. 4222.09   8
   8   8   6 108918. 4091.28   8
   8   8   6 103864. 4257.75   3
   8  -8   6 112538. 5882.23   1
  -8   8   6 107762. 4376.49  12
  -8  -8   6 110901. 4290.64   7
  -8   8   6 109664. 3959.99   9
  -8  -8   4 47184.8 2535.55   7
  -8  -8   4 47074.1 2481.18   9
   8  -8   4 53895.9 2607.05   8
   8   8   4 46763.7 2257.69   8
  -8  -8   4 39297.7 1659.95   8
   8   8   4 47357.0 2568.40   3
   8  -8   4 50620.2 3622.70   1
  -8   8   4 51943.7 2698.89  12
  -8   8   4 43755.1 1502.08   2
  -8  -8   2 64793.7 2849.48   9
   8   8   2 66034.0 2601.82   8
   8  -8   2 67671.2 4061.92   1
  -8  -8   2 56093.7 2195.85   8
   8  -8   2 64522.9 2937.94   8
  -8   8   2 67083.6 3077.31  12
  -8  -8   2 69171.3 3081.70   7
  -8   8   0 14930.9 1310.50  12
  -8   8   0 13133.6 1229.59   6
   8  -8   0 13060.1 1647.17   1
  -8  -8   0 14433.5 1161.52   9
   8   8   0 14912.5 1002.04   8
  -8  -8   0 12660.2 971.113   8
   8   8  -2 64021.8 2295.55   8
  -8   8  -2 69318.9 2956.12  12
   8  -8  -2 67635.1 3733.01   1
  -8   8  -2 68755.2 3172.98   6
  -8  -8  -2 68875.8 2699.53   9
   8  -8  -4 53551.5 3082.31   1
  -8   8  -4 48217.9 2123.70   2
  -8   8  -4 47066.0 2285.84  12
   8   8  -4 48765.0 1946.98   4
  -8  -8  -4 53509.4 2200.74   9
   8  -8  -4 48317.9 2598.63  11
  -8   8  -4 53692.3 2790.10   6
  -8   8  -6 104091. 3885.30   2
   8   8  -6 119155. 3796.12   4
  -8   8  -6 111803. 3810.74  12
  -8  -8  -6 113872. 3649.08  11
   8  -8  -6 101036. 4316.81  11
   8  -8  -6 106896. 4515.65   1
   8   8  -6 109443. 4009.83  10
   8  -8  -6 110483. 4089.26  10
  -8   8  -6 114038. 4568.47   6
  -8  -8  -6 110567. 3531.68   9
  -8   8  -8 92682.3 4210.26   6
  -8   8  -8 88637.9 3188.69  12
   8   8  -8 97500.2 3604.21   4
   8  -8  -8 89557.7 3824.85   1
  -8   8  -8 84960.4 3658.90   2
  -8  -8  -8 91396.5 3306.10  11
   8  -8  -8 92226.3 4155.80  11
   8   8  -8 93027.9 3773.78  10
   8  -8  -8 92351.2 3826.43  10
  -8   8 -10 52046.8 2911.19   2
   8  -8 -10 54224.9 2715.50   5
   8   8 -10 59073.4 2899.18   4
  -8  -8 -10 51560.8 2466.01  11
   8  -8 -10 55056.7 3196.91  11
   8  -8 -12 26025.1 2275.84  11
  -8   8 -12 27048.0 2194.93   2
  -8   8 -14 3304.19 827.132   2
  -8   8 -14 2436.52 832.679   4
   8  -8 -14 2828.85 910.461  11
  -8   8 -16 2736.22 787.695   2
  -8  -8 -16 3097.16 970.877   2
  -8   9  15 8368.10 1341.46  12
  -9  -8  15 10799.0 1638.46   9
   9   8  15 9144.80 1567.57   8
   9   8  15 10305.7 1552.52   3
   8  -9  15 10269.0 1477.30   8
   8  -9  15 8117.66 1946.58   1
  -8   9  13 8645.33 1374.23  12
  -9  -8  13 5907.90 1176.27   9
   9   8  13 5523.67 1129.08   8
   8  -9  13 8225.95 1274.50   8
   8  -9  13 7226.24 1873.86   1
   9   8  13 6174.47 1167.48   3
  -9  -8  11 14879.7 1685.81   9
   8  -9  11 16108.3 1651.72   8
  -8   9  11 13860.4 1585.24  12
   9   8  11 12710.3 1539.06   8
   8  -9  11 17473.8 2598.71   1
   9   8  11 12676.6 1545.91   3
  -8   9   9 58768.6 3250.74  12
  -9  -8   9 49196.1 3026.18   9
  -9  -8   9 49226.4 2892.60   7
   8  -9   9 51996.8 2903.77   8
   9   8   9 50603.3 3029.04   3
   9   8   9 50903.3 2976.21   8
   8  -9   9 53696.5 4394.16   1
  -8   9   9 53997.3 2621.89   9
  -9  -8   7 132769. 5263.56   9
   8  -9   7 138512. 5124.91   8
  -8   9   7 139158. 5383.47  12
   9   8   7 140798. 5385.44   3
   9   8   7 134976. 5079.86   8
   8  -9   7 132034. 6932.40   1
  -9  -8   7 140835. 5273.54   7
  -9  -8   5 116383. 4565.78   9
   8  -9   5 116421. 4463.07   8
   8  -9   5 120643. 6263.33   1
   9   8   5 114641. 4302.47   8
  -8   9   5 118582. 4738.73  12
  -9  -8   3 71290.1 3153.51   9
   8  -9   3 77499.9 3210.82   8
   9   8   3 59048.1 1897.66   4
   8  -9   3 72221.8 4475.96   1
   9   8   3 71600.3 2888.30   8
  -8   9   3 77565.6 3412.01  12
  -9  -8   3 58021.2 2326.52   8
  -9  -8   1 24373.1 1652.73   9
  -8   9   1 23784.8 878.479   2
  -8   9   1 26168.8 1814.32  12
   8  -9   1 23457.4 2380.36   1
   9   8   1 25124.6 1481.08   8
  -9  -8   1 19773.1 1270.56   8
  -9  -8  -1 25517.2 1621.07   9
  -8   9  -1 24450.9 1129.73   2
   8  -9  -1 23299.8 2239.50   1
   9   8  -1 24670.4 914.678   4
   9   8  -1 25546.7 1379.37   8
  -8   9  -1 25024.8 1725.82  12
  -8   9  -1 25909.3 1866.63   6
  -9  -8  -3 76285.9 2962.53   9
  -8   9  -3 68990.0 2580.87   2
  -8   9  -3 71615.3 3106.22  12
   9   8  -3 77329.6 2352.19   4
   8  -9  -3 76038.8 4060.54   1
  -8   9  -3 69187.7 3396.77   6
   8  -9  -3 70273.2 3277.27  11
  -8   9  -5 115508. 4107.81  12
   9   8  -5 121272. 3678.94   4
  -9  -8  -5 116934. 3911.05   9
   8  -9  -5 110900. 4544.87  11
  -9  -8  -5 117279. 3648.44  11
  -8   9  -5 110721. 3893.62   2
   8  -9  -5 111965. 5001.20   1
   8  -9  -5 113736. 4111.54  10
   9   8  -5 117491. 4216.40  10
  -8   9  -5 123600. 4843.99   6
   8  -9  -7 129930. 5330.31   1
  -8   9  -7 134058. 4476.21  12
   9   8  -7 138926. 4458.52   4
  -9  -8  -7 130921. 4139.85  11
  -8   9  -7 131132. 4687.66   2
   8  -9  -7 131088. 5256.22  11
   8  -9  -7 137882. 4866.10  10
   9   8  -7 135853. 4899.16  10
  -8   9  -9 46635.2 2666.22   2
   9   8  -9 50071.3 2770.60  10
  -9  -8  -9 50846.2 2239.81  11
  -8   9  -9 53693.1 3115.05   6
   8  -9  -9 49394.2 2718.94  10
   8  -9  -9 48985.7 3042.01  11
  -8   9 -11 12909.8 1431.71   2
   8  -9 -11 13524.0 1636.85  11
  -8   9 -13 6354.62 1064.22   2
   8  -9 -13 5431.40 1053.31  11
  -8   9 -15 10511.0 1569.23   2
  -8   9 -15 9760.81 1572.49   4
  -7   9  16 4015.54 939.126  12
   7  -9  16 5780.30 1798.83   1
   7  -9  14 11144.4 1469.18   8
  -9  -7  14 11916.5 1622.63   9
   7  -9  14 11988.1 2256.43   1
  -7   9  14 9621.49 1378.48  12
   9   7  14 11148.1 1556.77   8
  -9  -7  12 7502.37 1249.39   9
   9   7  12 8701.25 1250.14   3
   7  -9  12 10416.0 2052.48   1
   7  -9  12 9191.21 1256.19   8
   9   7  12 8671.56 1322.74   8
  -7   9  12 8726.11 1253.37  12
  -9  -7  10 20095.0 1881.25   9
   7  -9  10 23691.7 2858.40   1
   7  -9  10 23728.4 1843.44   8
   9   7  10 19692.8 1818.28   3
   9   7  10 17910.9 1799.62   8
  -7   9  10 23030.9 1956.77  12
  -7   9  10 21652.1 1489.54   9
  -7   9   8 611.423 336.244   9
  -9  -7   8 598.148 422.975   9
   7  -9   8 833.619 623.969   1
  -7   9   8 1251.43 602.257  12
   9   7   8 714.406 464.199   8
   7  -9   8 778.996 412.022   8
  -7   9   6 10104.0 1207.91  12
  -9  -7   6 9258.31 1091.19   9
   7  -9   6 9355.26 1044.92   8
  -9  -7   6 6540.14 718.156   8
   7  -9   6 11638.1 1836.00   1
   9   7   6 9052.86 1072.87   8
  -9  -7   4 18754.3 1540.75   9
   9   7   4 16447.4 817.826   4
   7  -9   4 21030.8 1519.06   8
   7  -9   4 23207.9 2435.15   1
  -9  -7   4 15618.8 1092.68   8
   9   7   4 19896.7 1436.57   8
  -7   9   4 20162.9 1620.48  12
  -9  -7   2 13623.3 1195.65   9
   9   7   2 12999.6 1090.25   8
  -9  -7   2 10510.7 902.327   8
  -7   9   2 13813.7 1322.02  12
   7  -9   2 14450.4 1868.66   1
  -7   9   0-62.3991 89.2336   2
  -9  -7   0-575.434 436.435   9
   9   7   0-209.060 265.417   8
  -7   9   0 504.749 333.988  12
   7  -9   0 458.118 539.221   1
  -9  -7  -2 14028.4 1128.39   9
   7  -9  -2 11482.8 1504.13   1
   9   7  -2 15586.1 1033.50   8
  -7   9  -2 13572.6 835.989   2
  -7   9  -2 12509.2 1183.70  12
  -7   9  -2 11462.4 1224.94   6
  -7   9  -4 18566.0 1172.91   2
  -9  -7  -4 21549.4 1378.31   9
   7  -9  -4 18945.2 1318.91  10
   9   7  -4 21259.2 1066.43   4
  -7   9  -4 17263.4 1547.12   6
  -9  -7  -4 20993.2 1086.83  11
   7  -9  -4 21408.1 1979.36   1
   7  -9  -4 21546.7 1688.36  11
  -7   9  -4 19667.0 1414.93  12
  -7   9  -6 7968.20 1102.13   6
   7  -9  -6 7579.64 1124.96   1
  -9  -7  -6 10047.3 728.418  11
  -7   9  -6 10132.4 964.008  12
  -7   9  -6 9128.44 946.402   2
   7  -9  -6 9889.18 1225.67  11
   9   7  -6 10261.4 1090.77  10
   7  -9  -6 7122.67 852.632  10
  -9  -7  -6 9360.25 871.628   9
  -7   9  -8 1823.50 746.710   6
   9   7  -8 202.574 321.172  10
   7  -9  -8 628.054 354.791   1
  -7   9  -8 407.153 344.747   2
  -9  -7  -8 1114.50 324.040  11
  -7   9  -8 296.517 211.585  12
   7  -9  -8 716.427 514.781  11
   7  -9  -8 255.985 345.620  10
   7  -9 -10 19881.0 1519.10   5
   7  -9 -10 20249.5 1925.09  11
  -7   9 -10 19528.9 1842.23   6
   9   7 -10 21690.3 1800.65  10
  -7   9 -10 18752.0 1650.81   2
  -7   9 -12 6447.55 1133.87   2
   7  -9 -12 8477.71 1306.93  11
   7  -9 -14 8467.97 1424.22  11
  -7   9 -14 9150.37 1405.61   2
  -7   9 -14 10982.1 1657.39   4
  -7   9 -16 3343.25 949.789   2
   6  -9  17 1643.98 1113.02   1
  -9  -6  15 4038.19 999.291   9
  -6   9  15 3370.24 861.946  12
   6  -9  15 2707.13 792.461   8
   9   6  15 3898.89 1103.04   8
   6  -9  15 2546.18 1308.00   1
  -9  -6  13 34768.6 2696.73   9
   6  -9  13 36320.5 3710.76   1
   6  -9  13 35540.6 2468.84   8
  -6   9  13 35741.5 2575.86  12
   9   6  13 35803.9 2732.39   8
  -6   9  11 19504.7 1814.76  12
  -9  -6  11 20959.5 1948.16   9
   6  -9  11 21223.4 2662.64   1
   6  -9  11 22857.4 1820.53   8
   9   6  11 21480.6 1970.47   8
  -6   9   9 75874.6 2910.50   9
  -9  -6   9 75869.5 3731.70   9
  -6   9   9 74739.9 3630.13  12
   6  -9   9 77439.8 3392.75   8
   6  -9   9 80001.8 5147.59   1
   9   6   9 70094.6 3564.80   8
  -9  -6   7 101675. 4314.67   9
   6  -9   7 111667. 4066.33   8
   6  -9   7 106219. 5838.84   1
   9   6   7 109106. 4286.73   8
  -6   9   7 101767. 4288.68  12
  -9  -6   5 94300.2 3793.26   9
   6  -9   5 89691.0 3418.71   8
   6  -9   5 86728.5 4944.73   1
   9   6   5 92337.1 3603.05   8
  -6   9   5 94398.1 3808.55  12
  -9  -6   3 38845.0 2152.39   9
   6  -9   3 33511.4 1859.02   8
   6  -9   3 35693.4 2922.06   1
   9   6   3 38069.2 1989.10   8
  -9  -6   3 32145.0 1692.35   8
  -6   9   3 32770.4 2040.96  12
  -9  -6   1 20554.4 1456.45   9
   6  -9   1 21915.0 2140.98   1
   9   6   1 19372.5 1298.22   8
  -6   9   1 20405.4 1512.99  12
  -9  -6  -1 23524.3 1499.30   9
   6  -9  -1 18379.0 1914.09   1
   9   6  -1 21883.8 1299.14   8
  -6   9  -1 19580.2 1434.29  12
  -6   9  -1 18876.8 852.407   2
  -9  -6  -3 38983.0 1948.28   9
  -6   9  -3 36258.7 1958.00  12
  -6   9  -3 35257.2 1557.36   2
   6  -9  -3 38593.8 1753.21  10
   6  -9  -3 38187.3 2639.02   1
  -9  -6  -5 89436.6 2652.02  11
   6  -9  -5 90281.1 3251.51  10
  -6   9  -5 92508.6 3376.81  12
  -9  -6  -5 92663.1 3304.78   9
   6  -9  -5 94819.1 4315.41   1
   6  -9  -5 84276.9 3756.41  11
  -6   9  -5 94804.4 3933.92   6
  -6   9  -5 86837.3 3152.80   2
  -6   9  -7 102680. 3837.27   2
   6  -9  -7 102912. 4537.94   1
   6  -9  -7 99409.7 4316.63  11
  -6   9  -7 112514. 4477.22   6
  -9  -6  -7 107360. 3161.69  11
   9   6  -7 106964. 4132.99  10
   6  -9  -7 101711. 3801.14  10
  -6   9  -7 104178. 3615.18  12
   6  -9  -9 70185.8 3412.68   1
   6  -9  -9 70048.5 3587.89  11
   9   6  -9 75000.9 3437.04  10
  -6   9  -9 64599.3 3142.94   2
  -6   9  -9 75016.1 3625.93   6
  -6   9 -11 24541.7 2048.79   6
   6  -9 -11 22120.8 2015.80  11
  -6   9 -11 20385.4 1793.22   2
   9   6 -11 23944.3 1969.47  10
   6  -9 -13 38638.3 2896.00  11
  -6   9 -13 38835.1 2753.63   2
  -6   9 -15 1807.50 810.574   2
  -6   9 -15 4246.45 1128.12   4
   6  -9 -15 3013.03 973.202  11
  -9  -5  16 20734.8 2231.99   9
   5  -9  16 15799.1 2608.19   1
  -9  -5  14 10774.9 1516.87   9
   5  -9  14 12694.2 1456.64   8
   9   5  14 13982.1 1783.90   8
   5  -9  14 11461.0 2052.97   1
  -5   9  14 10899.8 1391.78  12
   5  -9  12 18599.7 2585.97   1
  -5   9  12 15667.6 1630.04  12
  -9  -5  12 20000.5 1890.87   9
   5  -9  12 20888.2 1721.77   8
   9   5  12 20661.7 1967.56   8
  -9  -5  10 37697.5 2525.17   9
   5  -9  10 34056.5 3267.40   1
   5  -9  10 36405.2 2181.74   8
   9   5  10 41111.1 2622.38   8
  -5   9  10 37852.6 2452.15  12
   5  -9   8 99099.1 3748.47   8
  -9  -5   8 96289.0 4139.60   9
   5  -9   8 96407.7 5514.47   1
   9   5   8 92922.5 4069.00   8
  -5   9   8 102436. 4157.90  12
  -9  -5   6 210094. 6788.31   9
   5  -9   6 208904. 8471.38   1
   5  -9   6 214325. 6313.37   8
  -5   9   6 208160. 6752.25  12
   9   5   6 221914. 6782.66   8
  -5   9   4 151803. 5353.43  12
  -9  -5   4 165592. 5433.04   9
   5  -9   4 161649. 6874.64   1
   5  -9   4 163323. 4975.08   8
   9   5   4 164007. 5285.21   8
  -9  -5   2 38626.0 2058.42   9
   5  -9   2 31897.3 2669.50   1
   9   5   2 34374.3 1866.89   8
  -5   9   2 35264.1 2049.53  12
  -5   9   0 6591.76 839.083  12
  -9  -5   0 4510.08 673.369   9
   5  -9   0 7218.53 1239.19   1
   9   5   0 6244.74 708.706   8
  -5   9  -2 33860.4 1914.37  12
   9   5  -2 35906.7 1743.93   8
  -9  -5  -2 40151.4 1971.07   9
   5  -9  -2 35466.4 2550.18   1
  -5   9  -2 36228.6 1389.65   2
  -9  -5  -4 163332. 4987.55   9
  -9  -5  -4 155397. 3907.79  11
  -5   9  -4 166924. 5029.04  12
   5  -9  -4 160282. 6083.58   1
  -5   9  -4 163700. 4632.02   2
   5  -9  -4 156487. 4631.34  10
  -5   9  -6 216345. 6030.71  12
  -5   9  -6 213612. 6067.86   2
   5  -9  -6 212868. 7219.74   1
  -5   9  -6 236518. 6936.31   6
   5  -9  -6 207474. 6746.29  11
   5  -9  -6 211071. 5994.24  10
   9   5  -6 211344. 6487.58  10
  -9  -5  -6 214696. 6062.77   9
  -5   9  -8 95928.9 4088.44   6
   5  -9  -8 93245.1 4189.37   1
  -5   9  -8 89462.7 3651.20   2
   5  -9  -8 92494.2 4116.75  11
   9   5  -8 98017.2 3968.10  10
   9   5 -10 37317.4 2439.04  10
   5  -9 -10 37288.7 2576.72  11
  -5   9 -10 36080.4 2304.99   2
  -5   9 -10 41079.6 2559.14   6
   5  -9 -12 15519.9 1728.92  11
  -5   9 -12 17287.3 1728.73   2
  -5   9 -14 10012.9 1454.83   2
  -5   9 -14 14196.0 1755.46   4
   5  -9 -14 12145.7 1650.04  11
  -9  -5 -16 16763.8 1993.82   2
  -5   9 -16 18154.7 2147.99   4
   5  -9 -16 19931.8 2236.82  11
  -5   9 -16 19747.3 2117.19   2
   4  -9  17 27200.6 3359.81   1
  -9  -4  17 31763.6 2793.79   9
  -9  -4  15 28625.1 2510.23   9
  -4   9  15 28485.9 2260.30  12
   4  -9  15 29458.3 3361.61   1
   9   4  15 31124.7 2661.72   8
   4  -9  13 8913.65 1809.08   1
  -9  -4  13 8070.44 1232.40   9
   4  -9  13 7132.29 1008.96   8
   9   4  13 6329.43 1191.54   8
  -4   9  13 8857.83 1235.96  12
  -9  -4  11 4377.76 881.607   9
   9   4  11 4278.67 947.818   8
   4  -9  11 2895.48 653.712   8
  -4   9  11 3328.59 705.256  12
   4  -9  11 3174.90 1182.53   1
   4  -9   9 44935.2 3641.37   1
   4  -9   9 48056.4 2340.87   8
   9   4   9 44835.3 2670.38   8
  -4   9   9 45457.1 2577.48  12
  -9  -4   9 42463.3 2627.25   9
   4  -9   7 72553.4 4502.22   1
   4  -9   7 71474.5 2862.38   8
  -4   9   7 69295.3 3240.95  12
   9   4   7 79117.7 3435.99   8
  -9  -4   7 75433.3 3421.38   9
  -9  -4   5 161258. 5328.08   9
   4  -9   5 148451. 4646.58   8
   4  -9   5 145346. 6575.54   1
   9   4   5 159760. 5253.73   8
  -4   9   5 156091. 5250.17  12
   4  -9   3 132100. 5872.08   1
   9   4   3 130703. 4441.86   8
  -9  -4   3 137667. 4641.12   9
  -4   9   3 127156. 4547.18  12
   4  -9   1 22028.4 2086.19   1
  -9  -4   1 21958.6 1481.18   9
  -4   9   1 23185.2 1543.76  12
   9   4   1 20578.2 1389.05   8
  -4   9  -1 19358.6 1403.09  12
   4  -9  -1 21683.1 1997.96   1
   9   4  -1 22147.3 1345.02   8
  -9  -4  -1 19726.5 1375.08   9
   4  -9  -3 116669. 3958.92   9
  -4   9  -3 116347. 3940.81   8
  -4   9  -3 137105. 4320.05  12
   4  -9  -3 141553. 5455.60   1
   4  -9  -3 130472. 3685.72  10
  -9  -4  -3 134116. 4283.32   9
   4  -9  -5 158848. 5903.40   1
  -4   9  -5 158933. 4608.44   2
  -4   9  -5 158057. 4779.28  12
   4  -9  -5 155276. 5301.92  11
  -9  -4  -5 151285. 4774.97   9
   9   4  -7 58913.9 3038.82   1
   4  -9  -7 63809.2 2283.40   9
   4  -9  -7 80836.8 3728.59   1
   4  -9  -7 75680.1 3393.46  11
  -4   9  -7 77309.3 2973.94   2
  -4   9  -7 78462.4 3357.93   6
   9   4  -7 70783.0 3136.22  10
   9   4  -9 48914.0 2701.60  10
   4  -9  -9 44205.0 2718.62  11
  -4   9  -9 46205.1 2487.38   2
  -4   9  -9 47461.2 2694.38   6
  -4   9 -11 4897.58 906.921   6
  -4   9 -11 4969.87 924.952   2
   4  -9 -11 5109.28 1000.30  11
   9   4 -11 1822.26 558.245  10
  -4   9 -13 6094.41 1131.42   2
   4  -9 -13 7992.28 1260.04  11
  -4   9 -13 8306.97 1304.91   4
  -9  -4 -15 28216.2 2515.99   2
  -4   9 -15 31268.5 2690.67   4
   4  -9 -15 28281.9 2543.36  11
  -9  -3  18 2427.74 846.079   9
   9   3  16 8799.35 1416.41   8
  -9  -3  16 10964.6 1563.05   9
   3  -9  16 10816.5 2050.89   1
  -9  -3  14 40402.9 2847.05   9
   3  -9  14 35172.8 3577.15   1
   3  -9  14 38732.1 2434.81   8
   9   3  14 39238.3 2912.86   8
  -3   9  14 40825.2 2595.17  12
  -9  -3  12 58028.3 3293.17   9
  -3   9  12 56789.0 3047.03  12
   3  -9  12 56495.2 2787.82   8
   9   3  12 53843.3 3267.11   8
   3  -9  12 61149.7 4474.32   1
  -9  -3  10 28812.0 2131.67   9
   3  -9  10 32451.9 3054.59   1
   3  -9  10 31823.1 1831.48   8
   9   3  10 25552.8 2056.16   8
  -3   9  10 33409.9 2164.64  12
   3  -9   8 73647.5 4547.27   1
   3  -9   8 77196.3 2914.51   8
   9   3   8 75376.7 3501.81   8
  -3   9   8 75395.0 3368.85  12
  -9  -3   8 74743.6 3454.01   9
  -9  -3   6 22858.8 1694.50   9
   3  -9   6 23184.1 2326.73   1
   3  -9   6 20984.2 1254.40   8
   9   3   6 21702.8 1652.56   8
  -3   9   6 23084.5 1669.48  12
  -9  -3   4 30886.0 1897.24   9
   3  -9   4 33727.4 2705.70   1
   3  -9   4 34714.5 1578.31   8
   9   3   4 31870.1 1895.17   8
  -3   9   4 35075.8 2003.84  12
   3  -9   2 142086. 5887.57   1
  -9  -3   2 142895. 4690.47   9
   9   3   2 135228. 4514.00   8
  -3   9   2 138770. 4617.57  12
  -9  -3   2 132096. 3961.19  11
  -9  -3   0 135845. 4477.39   9
  -3   9   0 131611. 4124.20   8
   9   3   0 134149. 4341.53   8
  -3   9   0 127152. 4383.73  12
  -9  -3   0 131297. 3476.60  11
   3  -9   0 146458. 5760.09   1
   3  -9  -2 142902. 5589.11   1
   9   3  -2 139687. 4358.87   8
  -3   9  -2 125621. 4015.64   8
  -3   9  -2 136642. 4454.96  12
  -9  -3  -2 144144. 4545.76   9
   3  -9  -2 136083. 3587.69  10
   3  -9  -2 135681. 4193.81   9
  -9  -3  -4 32145.8 1757.96   9
   3  -9  -4 28809.9 1394.64   9
  -3   9  -4 29991.1 1671.79  12
   9   3  -4 29644.0 2093.80   1
  -3   9  -4 28365.0 1427.75   8
   3  -9  -4 31929.0 2331.86   1
   3  -9  -6 18097.0 965.255   9
   3  -9  -6 19727.6 1577.79  11
   9   3  -6 20751.8 1533.13  10
   3  -9  -6 19206.5 1748.84   1
  -3   9  -6 16179.0 1071.06   8
   9   3  -6 17947.1 1492.75   1
  -3   9  -6 17953.9 1467.03   6
   9   3  -6 18110.1 801.123   6
   3  -9  -8 72695.4 3490.35  11
   3  -9  -8 78012.0 3802.55   1
  -3   9  -8 73417.8 3147.97   2
   3  -9  -8 76455.2 2552.17   2
   9   3  -8 76127.8 3442.81  10
  -3   9  -8 78381.9 3417.28   6
   3  -9 -10 27552.1 2125.49  11
  -3   9 -10 27503.5 1955.86   2
   3  -9 -10 30632.0 1617.66   2
   9   3 -10 32101.4 2215.48  10
  -3   9 -10 30092.1 2068.90   6
  -3   9 -12 60648.3 3161.74   6
   3  -9 -12 55472.7 3335.19  11
  -3   9 -14 42176.6 3063.64   4
   3  -9 -14 40508.4 2972.05  11
  -9  -3 -16 11119.8 1631.34   2
  -3   9 -16 12663.1 1772.54   4
   3  -9 -16 11217.8 1661.69  11
  -9  -2  17 5425.46 1216.97   9
  -9  -2  15 29436.8 2474.95   9
   9   2  15 29276.2 2582.97   8
   2  -9  15 27849.7 3094.68   1
  -2   9  13 94753.7 4148.58  12
  -9  -2  13 102870. 4604.66   9
   2  -9  13 90760.0 5638.05   1
   2  -9  13 100198. 3961.09   8
   9   2  13 91556.4 4580.24   8
  -9  -2  11 85706.5 4010.52   9
   2  -9  11 89220.7 5276.50   1
   2  -9  11 89576.8 3452.72   8
   9   2  11 85896.4 4123.02   8
  -2   9  11 91297.6 3872.55  12
  -9  -2   9 60519.6 3122.34   9
   2  -9   9 58045.1 3987.23   1
   9   2   9 65425.4 2634.24   5
   2  -9   9 67824.9 2626.71   8
   9   2   9 60421.4 3180.90   8
  -2   9   9 67809.3 3099.72  12
  -9  -2   7 42417.6 2436.36   9
   2  -9   7 49134.7 3475.74   1
   9   2   7 49839.2 2246.87   5
   2  -9   7 53346.5 2049.56   8
   9   2   7 45505.9 2562.41   8
  -2   9   7 48316.1 2507.87  12
  -2   9   5 4918.08 749.690  12
   9   2   5 5589.71 728.701   5
  -9  -2   5 4844.39 747.615   9
   2  -9   5 5676.73 560.209   8
  -9  -2   5 4221.48 529.539   4
   2  -9   5 5440.29 1105.61   1
   9   2   5 4553.55 741.569   8
   2  -9   3 61919.7 3624.77   1
  -9  -2   3 63244.9 2772.20   9
   2  -9   3 59706.5 2183.79   2
   9   2   3 62618.9 2633.90   5
  -9  -2   3 55966.6 1936.40   4
   9   2   3 64529.5 2731.64   8
  -9  -2   3 58645.7 2312.74  11
  -2   9   3 62163.2 2726.05  12
   2  -9   1 247886. 5889.31   2
  -9  -2   1 242160. 6973.08   9
  -9  -2   1 236214. 6007.95  11
   9   2   1 263441. 7056.54   5
  -9  -2   1 227462. 5560.47   4
   9   2   1 252236. 6911.52   8
  -2   9   1 251333. 6982.58  12
   2  -9   1 259253. 8474.94   1
   2  -9  -1 222657. 5269.54   2
  -9  -2  -1 249613. 6805.45   9
   9   2  -1 248284. 6654.33   8
  -2   9  -1 232704. 6116.42   8
  -2   9  -1 247923. 6735.77  12
   2  -9  -1 238788. 7973.43   1
  -2   9  -3 58585.7 2097.67   8
  -9  -2  -3 64607.1 2677.83   9
  -9  -2  -3 64219.2 1867.35   4
   2  -9  -3 60540.4 2201.47   9
   2  -9  -5 5522.32 927.411   1
   9   2  -5 3946.96 390.394   6
  -9  -2  -5 4850.11 516.402   4
   2  -9  -5 4147.09 403.556   9
  -2   9  -5 4292.46 473.816   8
   2  -9  -5 4960.94 377.010   2
   9   2  -5 4979.39 773.268   1
   2  -9  -7 47746.5 1748.24   2
   2  -9  -7 50584.2 2955.24   1
  -2   9  -7 42504.0 1288.82   3
   9   2  -7 41195.2 2072.14   1
   2  -9  -7 39521.5 2363.59  11
   2  -9  -7 42409.4 1357.35   9
  -2   9  -7 43463.5 2346.69   6
   9   2  -7 44217.1 2401.14  10
   2  -9  -9 60197.0 1963.86   7
   2  -9  -9 57708.8 3079.76  11
   2  -9  -9 62249.5 2404.40   2
   9   2  -9 59892.7 3050.33  10
  -2   9  -9 60785.8 2929.60   6
   2  -9 -11 86071.4 4095.72  11
   2  -9 -11 86986.2 3343.32   2
   9   2 -11 87663.8 4077.42  10
  -2   9 -11 88833.4 3821.92   6
  -2   9 -13 99812.5 4717.43   4
   2  -9 -13 97625.4 4669.07  11
   2  -9 -13 94596.7 3839.73   2
  -9  -2 -15 27608.7 2444.36   2
   2  -9 -15 28750.6 2517.46  11
  -2   9 -15 28044.9 2521.95   4
  -9  -1  18-593.929 648.105   9
   9   1  16 3603.65 1029.31   8
  -9  -1  16 3047.55 837.086   9
  -9  -1  14 25327.2 2198.46   9
   9   1  14 25659.9 2314.85   8
  -1   9  14 27394.3 2008.78  12
   1  -9  14 28442.1 3058.05   1
   1  -9  12 45900.1 3673.53   1
   1  -9  12 44467.0 2262.25   8
   9   1  12 41957.3 2816.02   8
  -9  -1  12 39874.8 2643.61   9
  -1   9  12 45901.7 2564.35  12
  -1   9  10 17778.6 1535.60  12
   1  -9  10 18542.0 2208.31   1
  -9  -1  10 16869.2 1548.71   9
   9   1  10 17426.0 1250.66   5
   1  -9  10 20229.9 1283.73   8
   9   1  10 17819.4 1659.00   8
  -1   9   8 40945.7 2270.64  12
   9   1   8 45182.0 2123.98   5
   1  -9   8 47320.9 3422.23   1
   1  -9   8 44819.4 1836.45   8
   9   1   8 44643.4 2538.51   8
   9   1   8 38824.5 1566.28  11
  -9  -1   8 42554.2 2439.80   9
   1  -9   6 75810.3 4246.19   1
  -9  -1   6 74610.3 3236.28   9
   9   1   6 75611.4 2948.89   5
   1  -9   6 76344.8 2398.02   8
   9   1   6 77848.9 3318.16   8
  -1   9   6 73642.0 3121.66  12
  -1   9   6 66547.5 2573.52  10
   1  -9   4 65927.7 2543.58   2
  -9  -1   4 68709.5 2976.04   9
   9   1   4 73384.5 2872.67   5
  -9  -1   4 62224.2 2367.71   4
   9   1   4 69912.4 3015.20   8
  -1   9   4 75877.4 3041.97  12
   1  -9   4 70174.4 2213.71  10
   1  -9   4 74236.6 3975.96   1
  -9  -1   2 61929.8 2637.97   9
  -9  -1   2 55336.2 2058.34  11
   1  -9   2 54787.6 3325.01   1
  -1   9   2 56946.7 2536.58  12
   9   1   2 56607.8 2560.35   8
   1  -9   2 53560.0 1493.67  10
   1  -9   2 59928.4 2038.47   2
   9   1   2 56198.8 2508.59   5
   1  -9   0 126653. 5337.46   1
  -9  -1   0 126067. 4327.05   9
   9   1   0 125556. 4271.61   8
  -1   9   0 132709. 4317.56  12
   1  -9   0 128748. 3391.09   2
  -9  -1  -2 63895.2 2630.51   9
   1  -9  -2 58801.8 3301.63   1
   9   1  -2 58399.5 2478.08   8
  -1   9  -2 55222.2 1888.86   8
   9   1  -2 52331.0 2136.53   6
   1  -9  -4 67262.0 2143.56   9
  -9  -1  -4 73987.1 2320.32   4
   1  -9  -4 63847.6 3532.27   1
  -1   9  -4 67072.3 2086.51   8
   9   1  -4 64162.6 2221.85   6
  -9  -1  -4 68142.5 2846.21   9
   1  -9  -6 77581.6 2366.20   2
   1  -9  -6 66959.5 1851.70   9
  -9  -1  -6 72271.5 2623.10   4
   1  -9  -6 74147.5 3778.09   1
   9   1  -6 70176.5 2871.59   1
  -1   9  -6 75988.3 2165.03   3
   1  -9  -6 71380.7 3179.88  11
   1  -9  -8 43511.3 1854.55   2
   1  -9  -8 42803.6 2498.00  11
  -9  -1  -8 48100.4 2208.01   4
   1  -9  -8 41256.0 1635.03   7
   9   1  -8 43540.7 2448.62  10
  -1   9  -8 43768.6 2319.69   6
   9   1  -8 39833.3 1612.95   1
   1  -9 -10 18659.6 1283.88   2
  -9  -1 -10 18869.9 1487.20   4
  -1   9 -10 18746.6 1503.83   6
   1  -9 -10 16522.0 1626.79  11
   9   1 -10 18267.0 1663.31  10
  -1   9 -12 44519.3 2519.60   6
  -1   9 -12 44855.3 2865.57   4
   1  -9 -12 39860.9 2213.76   2
   1  -9 -12 40156.9 2712.44  11
   9   1 -12 40971.5 2708.50  10
  -9  -1 -14 31545.1 2501.39   2
  -1   9 -14 32967.7 2615.83   4
   1  -9 -14 25680.7 1913.56   2
   1  -9 -14 26578.0 2307.80  11
  -9  -1 -16 4050.77 1007.48   2
   1  -9 -16 3219.18 973.075  11
  -1   9 -16 4660.84 1115.81   4
  -9   0  17 1718.34 672.967   9
   0  -9  15 1293.13 871.401   1
  -9   0  15 2075.22 682.668   9
   9   0  15 455.115 643.014   8
   0  -9  13-624.925 659.885   1
  -9   0  13 1486.97 670.975   9
   9   0  13-85.8899 533.809   8
   0   9  13 445.956 406.515  12
   0  -9  11 10349.9 1661.17   1
  -9   0  11 10102.6 1242.80   9
   0   9  11 10975.3 1161.22  12
   0  -9  11 9566.64 891.494   8
   9   0  11 8506.06 877.268   5
   9   0  11 10225.0 1316.94   8
   9   0   9 31733.0 1772.46   5
   0  -9   9 31765.8 1500.29   8
   0   9   9 33480.3 2015.42  12
  -9   0   9 28989.5 2020.91   9
   0  -9   9 33116.6 2797.11   1
   9   0   9 32276.1 2197.48   8
   9   0   7 3354.47 548.743   5
  -9   0   7 3677.85 742.260   9
   9   0   7 3532.12 365.737  11
   0  -9   7 4051.18 408.134   8
   9   0   7 3288.74 663.778   8
   0   9   7 4443.58 701.599  12
   0  -9   7 3141.46 817.671   1
   0   9   5 28691.1 1743.81  12
  -9   0   5 29404.0 1823.68   9
   0  -9   5 29983.1 2467.69   1
   9   0   5 28957.0 1875.24   8
   9   0   5 29345.9 1708.28   5
   0  -9   5 26617.6 1297.44  10
   0   9   5 27062.4 1288.24  10
  -9   0   3 26254.6 1669.72   9
   9   0   3 28368.7 1650.80   5
   0   9   3 23810.6 1568.48  12
   9   0   3 25998.6 1663.85   8
   0  -9   3 22670.0 1275.98   2
  -9   0   3 23570.7 1342.36  11
   0  -9   3 21805.8 2068.11   1
   0  -9   3 22520.4 901.748  10
  -9   0   1 29492.3 1730.10   9
   9   0   1 27049.3 1657.77   8
   0  -9   1 25467.7 2198.99   1
  -9   0  -1 26898.0 1654.08   9
   0  -9  -1 25974.1 2177.87   1
   9   0  -1 26908.1 1603.63   8
   0   9  -1 28007.4 1131.07   8
   9   0  -1 25988.3 1449.85   6
   9   0  -3 21292.9 1181.56   6
   0   9  -3 24409.8 877.408   8
  -9   0  -3 23528.4 1509.55   9
   0  -9  -5 30558.2 2317.85   1
   9   0  -5 31189.3 1830.20   5
   0  -9  -5 26737.6 897.208   9
   0   9  -5 29779.0 1252.28   3
  -9   0  -7 4091.12 610.563   4
   9   0  -7 3493.40 465.783   1
   0  -9  -7 4287.02 486.733   7
   0  -9  -7 4334.10 786.475  11
   9   0  -7 5098.45 815.216  10
   0  -9  -9 29741.7 2071.82  11
   0  -9  -9 30285.5 1650.20   2
  -9   0  -9 29018.0 1828.35   4
   0   9  -9 30999.0 1893.10   6
   9   0  -9 26195.0 1939.33  10
   0  -9 -11 10566.8 1058.62   2
  -9   0 -11 10106.4 1173.97   4
   0   9 -11 9828.18 1079.57   6
   0  -9 -11 10405.2 1283.94  11
   9   0 -11 11194.3 1328.01  10
   0  -9 -13 1139.88 440.708   2
   0   9 -13 97.6389 493.363   4
  -9   0 -13 20.1209 413.569   4
   0  -9 -13 816.109 528.643  11
   0  -9 -15 1438.43 622.763   2
  -9   0 -15 1478.24 612.665   2
   0   9 -15 585.086 559.340   4
   0  -9 -15 1219.84 655.147  11
   1   9  18-54.4373 523.795   3
  -9   1  16 12702.7 1608.15   9
   9  -1  16 16169.0 1951.70   8
   9  -1  14 38236.8 2829.91   8
  -1  -9  14 36435.6 3281.24   1
  -9   1  14 35248.1 2520.58   9
  -9   1  12 44822.6 2693.92   9
   9  -1  12 43254.4 2145.71   5
   9  -1  12 40335.5 2761.20   8
  -1  -9  12 39743.9 3310.47   1
   9  -1  10 35812.7 1927.60   5
  -9   1  10 35535.1 2283.44   9
  -1  -9  10 33957.2 2884.13   1
   9  -1  10 34366.5 2347.47   8
  -1  -9  10 33595.1 1601.57   8
   1   9  10 32098.8 2028.08  12
   9  -1   8 13791.2 1164.80   5
  -1  -9   8 10851.5 1528.67   1
   1   9   8 15207.7 1307.44  12
  -1  -9   8 15057.6 817.527   8
  -9   1   8 14694.2 1361.43   9
   9  -1   8 15428.5 1464.73   8
   9  -1   8 11573.3 830.794  11
   9  -1   6 84.4819 286.016   5
  -9   1   6 317.556 391.698   9
   1   9   6 266.053 211.008  10
   9  -1   6 1141.57 506.069   8
  -1  -9   6 200.208 386.811   1
  -1  -9   6 456.107 107.439   8
   1   9   6 81.6814 296.197  12
  -1  -9   6 245.811 223.717  10
  -9   1   4 101584. 3836.59   9
   9  -1   4 107546. 3805.00   5
   9  -1   4 103017. 3904.60   8
  -1  -9   4 103765. 4872.08   1
   1   9   4 102117. 2961.70  10
  -1  -9   2 264183. 8806.10   1
  -9   1   2 271456. 7547.88   9
   9  -1   2 262020. 7446.88   5
   9  -1   2 278950. 7614.63   8
   1   9   2 255153. 5977.72  10
   9  -1   2 267133. 6155.79  11
   9  -1   0 333540. 7909.34  11
  -1  -9   0 349668. 10524.5   1
  -9   1   0 334527. 9009.20   9
   1   9  -2 245990. 5825.32   8
  -1  -9  -2 270306. 8706.94   1
   1   9  -2 258803. 6743.70   3
   9  -1  -2 268437. 6592.63  11
  -9   1  -2 268773. 7364.12   9
   9  -1  -2 240637. 6726.52   6
   9  -1  -4 107613. 3881.28   5
   9  -1  -4 109675. 3530.18  11
  -1  -9  -4 99812.9 2710.45   9
  -1  -9  -4 112211. 4912.36   1
   1   9  -4 102715. 3174.20   3
   9  -1  -6 383.946 323.466   5
  -1  -9  -6 799.342 397.229  11
  -1  -9  -6 284.535 194.181   7
  -9   1  -8 15283.2 1245.63   4
  -1  -9  -8 15183.7 925.940   7
  -1  -9  -8 14640.6 1355.34  11
   9  -1  -8 15025.3 1415.39  10
  -1  -9 -10 36573.5 1980.62   2
   1   9 -10 36652.8 2054.05   6
  -9   1 -10 37268.4 2210.81   4
  -1  -9 -10 30520.4 2177.02  11
   9  -1 -10 32623.9 2269.22  10
   1   9 -12 44281.9 2806.54   4
  -9   1 -12 40715.7 2567.53   4
   9  -1 -12 38122.7 2639.57  10
  -1  -9 -12 43243.7 2385.23   2
  -1  -9 -12 41471.7 2680.54  11
   1   9 -12 41846.4 2285.28   6
  -9   1 -14 39674.0 2877.07   2
   1   9 -14 37874.0 2769.31   4
  -9   1 -14 39098.9 2730.92   4
  -1  -9 -14 36321.0 2687.51  11
  -1  -9 -14 38036.3 2419.43   2
  -1  -9 -16 10480.0 1377.73   2
  -9   1 -16 14805.0 1780.85   2
   1   9 -16 15154.3 1911.27   4
  -2  -9  17 13692.2 1881.37   9
   9  -2  17 11394.0 1765.63   8
   2   9  17 10796.8 1544.26   3
  -9   2  15 55749.1 3287.73   9
   9  -2  15 58776.4 3701.52   8
   2   9  15 52845.1 3355.57   3
  -9   2  13 115849. 4787.10   9
   9  -2  13 108246. 4977.76   8
  -2  -9  13 105549. 5705.38   1
   9  -2  11 131692. 4447.29   5
  -9   2  11 124627. 4874.66   9
   9  -2  11 122224. 5101.83   8
  -2  -9  11 120587. 3879.73   8
  -2  -9  11 130640. 6078.16   1
  -9   2   9 118286. 4434.48   9
  -2  -9   9 111754. 5380.60   1
   9  -2   9 114524. 4610.01   8
  -2  -9   9 105015. 3182.56   8
  -9   2   7 15465.5 1328.86   9
  -2  -9   7 13549.0 567.115   8
   9  -2   7 14820.8 1371.85   8
  -2  -9   7 14198.3 1682.04   1
  -9   2   5 3021.07 589.919   9
   9  -2   5 2577.00 598.315   8
  -9   2   3 159359. 5204.00   9
  -2  -9   3 156598. 6312.76   1
   9  -2   3 160368. 5253.26   8
  -9   2   1 303011. 8244.65   9
   9  -2   1 273448. 8106.95   8
  -2  -9   1 298236. 9617.43   1
   9  -2   1 293623. 7130.21  11
   2   9  -1 295869. 7915.34   3
   9  -2  -1 302273. 8362.19   8
  -2  -9  -1 282777. 9603.18   1
   9  -2  -1 308269. 7594.83  11
  -9   2  -1 306469. 8436.99   9
  -2  -9  -3 163232. 4209.00   9
  -2  -9  -3 161604. 6373.03   1
   2   9  -3 161389. 4652.63   3
   9  -2  -3 156058. 4706.66  11
  -2  -9  -3 162598. 4859.09   7
   9  -2  -5 2354.08 521.541   5
  -2  -9  -5 2618.63 486.128   7
   9  -2  -5 3719.56 608.416  11
  -2  -9  -7 14482.4 1282.37  11
   9  -2  -7 14060.2 1254.38   5
   9  -2  -7 12296.2 787.346   1
  -2  -9  -7 14425.1 972.764   7
   9  -2  -7 14642.0 1337.75  10
   2   9  -9 115893. 3987.16   6
  -9   2  -9 104634. 3018.15  12
  -9   2  -9 109231. 4149.13   4
  -2  -9  -9 110302. 4321.22  11
   9  -2  -9 101431. 4298.40  10
   9  -2 -11 122806. 5069.70  10
   2   9 -11 131632. 5171.15   4
  -9   2 -11 132292. 4985.90   4
  -2  -9 -11 122214. 4923.42  11
   2   9 -11 125643. 4394.07   6
  -2  -9 -11 124335. 4577.50   2
  -2  -9 -13 108237. 4445.33   2
   2   9 -13 118706. 5065.89   4
  -9   2 -13 113622. 4892.14   4
  -9   2 -13 105946. 4889.17   2
  -2  -9 -13 102660. 4670.32  11
  -9   2 -15 53971.5 3535.88   2
   2   9 -15 59222.5 3685.57   4
  -9   2 -15 57830.8 3563.75   4
  -2  -9 -15 55617.3 3427.40  11
  -2  -9 -15 53350.1 3105.63   2
  -2  -9 -17 14380.5 1690.82   2
   3   9  18 3820.82 957.930   3
  -3  -9  16 13768.0 1777.67   9
   3   9  16 17729.5 2076.74   8
   9  -3  16 12250.4 1716.76   8
   3   9  16 14305.6 1747.92   3
  -3  -9  14 34539.9 2434.66   7
  -9   3  14 35342.4 2478.26   9
   3   9  14 34940.8 2607.04   3
  -3  -9  14 42458.6 2951.77   9
   9  -3  14 38278.5 2852.04   8
  -9   3  12 44343.3 2647.65   9
   9  -3  12 43822.0 2887.01   8
   3   9  12 43628.6 2804.25   3
  -3  -9  12 47812.0 3490.59   1
  -9   3  10 81464.6 3613.04   9
   9  -3  10 84028.8 3893.24   8
  -3  -9  10 79762.9 2648.16   8
  -3  -9  10 82053.3 4553.95   1
  -9   3   8 62158.5 2961.18   9
   9  -3   8 60833.2 3112.11   8
  -3  -9   8 61291.6 1809.43   8
  -3  -9   8 63257.5 3813.66   1
  -9   3   8 60591.3 2014.42   6
  -9   3   6 25980.9 1286.90   6
  -9   3   6 28957.3 1848.26   9
   9  -3   6 28816.6 1909.72   8
  -3  -9   6 28244.2 2450.19   1
  -9   3   4 59987.6 2756.15   9
   9  -3   4 57883.5 2789.78   8
   3   9   4 58757.6 2720.76   3
  -3  -9   4 57993.5 3520.31   1
  -9   3   4 60522.4 2292.79   6
  -9   3   2 139878. 4379.21   6
  -9   3   2 145229. 4817.56   9
   9  -3   2 137016. 4784.83   8
  -3  -9   2 148309. 5987.46   1
   3   9   2 142855. 4673.01   3
   9  -3   0 122472. 4322.27   8
   9  -3   0 123405. 3627.38  11
  -3  -9   0 122705. 5352.86   1
   3   9   0 125644. 3285.62   8
   3   9   0 120153. 4041.55   3
  -3  -9   0 117369. 3749.58   9
  -9   3   0 122230. 4313.19   9
  -3  -9  -2 141696. 4001.99   9
  -3  -9  -2 137485. 5897.03   1
   3   9  -2 144316. 4404.62   3
   9  -3  -2 139687. 4297.23  11
   3   9  -2 146832. 3705.39  10
  -3  -9  -2 145141. 4584.29   7
   9  -3  -4 57268.1 2482.11  11
  -3  -9  -4 58404.6 1803.64   9
  -3  -9  -4 60104.6 2452.01   7
   9  -3  -6 28236.8 1801.80   5
   9  -3  -6 30724.0 1620.20   1
  -3  -9  -6 27913.3 1523.66   7
   9  -3  -6 31976.5 1860.05  11
  -3  -9  -6 25696.2 1708.84  11
   9  -3  -6 27362.7 1849.36  10
   9  -3  -8 65360.6 2907.60   5
  -9   3  -8 60452.8 2142.68  12
   9  -3  -8 64011.4 3028.55  11
  -3  -9  -8 62780.0 2947.17  11
   9  -3  -8 62789.1 3071.10  10
   9  -3 -10 86240.4 3514.02   5
   3   9 -10 87915.8 3837.78   4
  -9   3 -10 83561.5 3749.55   4
   3   9 -10 82236.8 3212.14   6
  -3  -9 -10 79068.5 3600.03  11
   9  -3 -10 84174.0 3888.81  10
   9  -3 -12 41880.4 2768.28  10
  -3  -9 -12 47304.0 2635.99   2
  -9   3 -12 41917.9 2819.42   2
   3   9 -12 50596.4 2994.46   4
  -9   3 -12 44278.3 2781.38   4
  -3  -9 -12 44258.3 2708.55  11
  -3  -9 -14 35471.3 2466.40   2
  -9   3 -14 35309.5 2728.65   2
   3   9 -14 39599.1 2828.80   4
  -9   3 -14 40735.1 2833.29   4
  -3  -9 -14 35111.7 2536.20  11
  -3  -9 -16 14088.1 1654.13   2
  -9   3 -16 12835.3 1732.01   2
   3   9 -16 15503.5 1924.77   4
  -9   3 -16 15133.7 1862.07   4
  -3  -9 -18 4636.54 1014.49   2
   4   9  17 29287.9 2603.50   3
   9  -4  17 29304.9 2711.80   8
  -9   4  15 26625.7 2179.82   9
  -4  -9  15 33242.5 2727.18   9
   9  -4  15 30108.2 2595.39   8
  -9   4  15 28247.1 2381.74  12
   4   9  15 28231.3 2544.13   8
   4   9  15 28775.4 2432.46   3
  -4  -9  15 27869.3 2196.76   7
  -4  -9  13 1324.71 494.649   7
  -9   4  13 1983.84 679.057   9
  -4  -9  13 3918.69 923.930   9
  -4  -9  13 1136.66 438.082   1
   9  -4  13 1135.07 568.297   8
   4   9  13 1997.37 763.759   8
   4   9  13 2215.68 783.965   3
   9  -4  11 3313.51 820.937   8
  -9   4  11 3689.28 777.062   9
  -4  -9  11 2176.79 739.868   9
   4   9  11 2321.04 655.521   3
  -4  -9  11 2486.49 737.499   1
  -4  -9  11 3364.24 769.512   7
  -9   4   9 7034.42 922.440   9
  -4  -9   9 7347.33 1302.17   1
  -4  -9   9 6219.59 499.753   8
   9  -4   9 8139.56 1125.35   8
   4   9   9 6192.48 1003.28   3
  -4  -9   9 5936.06 932.957   7
  -9   4   9 6351.07 557.616   6
  -9   4   7 24582.0 1273.24   6
  -9   4   7 24725.2 1736.48   9
   4   9   7 27550.1 1922.55   3
   9  -4   7 24273.8 1842.17   8
  -4  -9   7 25040.5 2291.10   1
   4   9   5 31933.5 1954.41   3
  -9   4   5 31736.2 1917.17   9
   9  -4   5 32204.1 2052.64   8
  -4  -9   5 29034.6 2455.08   1
  -9   4   5 32104.2 1570.36   6
  -4  -9   3 48839.0 2307.81   9
   9  -4   3 49291.5 2508.76   8
  -4  -9   3 50511.2 3231.82   1
   4   9   3 46649.5 1991.19   8
   4   9   3 48548.0 2411.58   3
  -4  -9   3 51133.8 2445.76   7
  -9   4   3 49579.5 2147.46   6
  -9   4   3 49384.5 2451.77   9
  -9   4   1 10923.2 1111.29   9
  -4  -9   1 11963.8 976.348   9
   9  -4   1 10806.6 1103.29   8
  -4  -9   1 14511.3 1676.81   1
   4   9   1 12239.2 774.207   8
   4   9   1 12772.5 1112.30   3
  -4  -9   1 12931.4 1138.81   7
  -9   4   1 12272.0 1040.70   6
  -4  -9  -1 14212.6 1142.80   7
  -4  -9  -1 11816.6 865.046   9
  -4  -9  -1 11736.5 1541.76   1
   4   9  -1 11813.7 562.716   8
   4   9  -1 11874.8 1010.96   3
   9  -4  -1 12513.9 916.291  11
  -9   4  -1 13630.5 1175.04   6
   9  -4  -3 53085.2 2545.63   5
  -4  -9  -3 46822.4 1755.12   9
   9  -4  -3 47121.5 2171.13  11
  -4  -9  -3 49054.5 2248.94   7
   4   9  -3 51140.5 1804.14  10
  -4  -9  -5 30561.2 1075.34   9
   9  -4  -5 28835.5 1853.72   5
   9  -4  -5 31114.9 1872.42   1
  -4  -9  -5 29178.6 1637.43   7
   9  -4  -5 29787.7 1804.04  11
   9  -4  -7 25057.3 1380.79   1
   9  -4  -7 28936.2 1835.11   5
  -9   4  -7 27452.3 1371.22  12
   9  -4  -7 27959.0 1871.14  11
  -4  -9  -7 24122.1 1667.32  11
   9  -4  -7 25227.5 1781.25  10
   9  -4  -9 5458.21 898.909  11
   9  -4  -9 7359.84 909.200   5
   4   9  -9 7503.98 1027.79   4
   9  -4  -9 6209.50 966.981  10
  -4  -9  -9 6611.16 914.522  11
  -9   4  -9 5854.56 497.345  12
   4   9 -11 3061.86 531.527   6
   9  -4 -11 3457.64 657.244   5
  -9   4 -11 3667.61 835.466   2
  -9   4 -11 3608.61 761.915   4
   4   9 -11 3205.75 757.479   4
  -4  -9 -11 3291.47 779.607  11
   9  -4 -11 3003.05 791.224  10
  -9   4 -13 1333.03 503.329   2
  -4  -9 -13 1243.66 579.593   2
  -9   4 -13 1419.45 656.527   4
   4   9 -13 3511.54 877.636   4
  -4  -9 -13 2201.94 744.593  11
  -9   4 -15 27435.4 2469.44   2
  -9   4 -15 28707.5 2495.83   4
  -4  -9 -15 25507.8 2187.49   2
  -4  -9 -17 27057.5 2413.93   2
  -9   4 -17 32347.3 2874.27   4
   5   9  18 28680.4 2627.93   3
  -5  -9  16 19169.5 2128.36   9
   9  -5  16 21139.9 2227.32   8
   5   9  16 23271.5 2352.90   8
   9  -5  16 15841.3 2675.50   1
  -9   5  16 21356.4 2090.30  12
   5   9  16 17110.5 1945.84   3
  -9   5  14 19448.6 1769.48   9
  -5  -9  14 24022.5 2266.60   9
  -5  -9  14 20347.3 1871.26   7
   9  -5  14 21491.4 2125.63   8
   5   9  14 20871.5 2019.84   3
   5   9  14 21609.6 2148.85   8
  -9   5  14 20571.7 1960.14  12
   5   9  12 7330.91 1192.92   8
  -5  -9  12 9335.97 1559.25   1
  -5  -9  12 9087.88 1355.75   9
   9  -5  12 8690.58 1279.87   8
  -9   5  12 10763.1 1232.78   9
   5   9  12 7731.38 1220.45   3
  -5  -9  12 8371.35 1128.86   7
  -5  -9  10 3162.49 696.213   7
  -5  -9  10 5479.86 1112.28   1
   5   9  10 3131.32 782.703   8
  -9   5  10 4053.41 764.981   9
  -5  -9  10 3098.67 752.616   9
   9  -5  10 4201.71 882.020   8
   5   9  10 4216.66 880.790   3
  -9   5   8 27754.3 1889.67   9
  -5  -9   8 31543.6 2135.71   9
   5   9   8 27599.9 2010.16   3
   9  -5   8 27472.0 2008.60   8
  -5  -9   8 28198.1 1006.70   8
  -5  -9   8 27033.1 2407.63   1
   5   9   8 31720.0 2021.64   8
  -5  -9   8 33033.4 2117.67   7
  -9   5   8 26589.8 1450.34   6
  -9   5   6 27839.0 1861.46   9
  -5  -9   6 34063.1 2065.03   9
   9  -5   6 26405.4 1902.83   8
  -5  -9   6 31192.1 2558.08   1
   5   9   6 34749.6 1939.99   8
   5   9   6 32200.4 2062.35   3
  -5  -9   6 29490.3 1950.29   7
  -9   5   6 28750.0 1560.54   6
  -9   5   4 59392.6 2822.80   9
  -5  -9   4 63269.3 2823.11   9
  -9   5   4 63395.1 2580.65   6
   9  -5   4 57978.2 2866.42   8
  -5  -9   4 57421.4 3597.98   1
   5   9   4 62948.0 2545.61   8
  -5  -9   4 66103.0 2943.44   7
   5   9   4 67838.0 2992.51   3
  -5  -9   2 41252.9 2030.01   9
   9  -5   2 39265.0 2237.34   8
  -5  -9   2 41239.1 2927.29   1
   5   9   2 41170.0 1748.09   8
   5   9   2 40890.8 2177.15   3
  -9   5   2 44067.5 2095.10   6
  -5  -9   2 38765.1 2129.80   7
  -9   5   2 40550.0 2208.59   9
  -5  -9   0 110084. 3683.47   9
   9  -5   0 117891. 4273.20   8
  -5  -9   0 114012. 4082.92   7
  -5  -9   0 112258. 5282.54   1
   5   9   0 119675. 3266.72   8
   5   9   0 110430. 3976.05   3
  -9   5   0 112611. 4061.55   6
  -5  -9  -2 39713.5 1719.49   9
   9  -5  -2 40877.8 2603.71   1
  -5  -9  -2 41222.7 2110.28   7
   9  -5  -2 42379.4 2026.70  11
   5   9  -2 42697.0 1651.00  10
  -9   5  -2 39356.8 2204.20   6
   5   9  -4 61539.1 2307.76  10
  -9   5  -4 64212.9 2986.07   6
  -5  -9  -4 64539.1 2130.19   9
  -5  -9  -4 63147.3 2673.26   7
   9  -5  -4 61425.3 3040.68   1
   9  -5  -4 61281.0 2745.30  11
   9  -5  -6 28698.8 1799.43   1
  -9   5  -6 30044.0 1556.03  12
   9  -5  -6 29894.2 1918.30  11
  -5  -9  -6 27388.1 1696.60  11
   9  -5  -6 30468.1 1914.73   5
   9  -5  -6 31486.6 1960.66  10
   9  -5  -8 33156.1 2018.46   5
  -5  -9  -8 29317.5 1832.89  11
  -9   5  -8 28661.6 1397.18  12
   5   9  -8 30198.1 1915.21   4
   9  -5  -8 29919.5 1461.84   1
   9  -5  -8 31868.4 2110.85  11
   9  -5  -8 30466.0 2057.88  10
   5   9 -10 3720.80 551.451   6
   9  -5 -10 4018.91 703.435   5
  -9   5 -10 3738.15 830.818   2
   5   9 -10 3230.00 691.194   4
   9  -5 -10 3825.77 858.021  10
   9  -5 -10 3570.17 816.468  11
  -5  -9 -10 4071.02 704.223  11
  -5  -9 -12 9160.92 1149.43  11
  -9   5 -12 7765.79 1215.18   2
  -9   5 -12 6955.06 1127.98   4
   5   9 -12 8391.87 1243.97   4
  -9   5 -14 18909.2 1976.61   2
  -5  -9 -14 19010.2 1798.21  11
  -9   5 -14 20296.1 2058.86   4
   5   9 -14 21944.1 2084.38   4
  -5  -9 -14 18573.8 1882.14   2
  -9   5 -16 21147.9 2258.33   4
   5   9 -16 24305.2 2368.79   4
  -5  -9 -16 22654.0 2157.52   2
   9  -6  17 3676.80 924.889   8
   9  -6  17 4003.09 1630.09   1
   6   9  17 4583.22 1090.36   3
   9  -6  15 6075.56 1751.69   1
  -6  -9  15 9189.65 1501.75   9
   9  -6  15 9160.52 1468.12   8
  -9   6  15 8079.32 1305.93  12
   6   9  15 8463.17 1364.39   3
  -6  -9  15 8245.13 1210.05   7
   6   9  15 9745.84 1564.92   8
  -9   6  13 38009.3 2460.49   9
  -6  -9  13 43549.2 3021.24   9
   9  -6  13 42468.6 2921.95   8
   6   9  13 39891.7 2898.10   8
   6   9  13 42807.1 2892.56   3
  -9   6  13 37970.2 2733.85  12
  -6  -9  13 39976.5 2632.78   7
   6   9  11 18513.3 1779.26   3
  -6  -9  11 17617.6 1783.33   9
  -9   6  11 20318.9 1703.64   9
   9  -6  11 20909.3 1909.87   8
  -6  -9  11 15117.4 1909.31   1
   6   9  11 19668.1 1806.48   8
  -9   6  11 18641.8 1800.00  12
  -6  -9  11 16398.0 1626.77   7
  -6  -9   9 3721.50 1075.69   1
  -9   6   9 5624.15 840.613   9
  -6  -9   9 2402.07 671.988   9
   9  -6   9 3617.62 808.179   8
   6   9   9 2860.26 758.019   3
  -6  -9   9 3235.05 737.428   7
   6   9   9 3477.95 765.093   8
   6   9   7 9292.79 1064.17   8
  -9   6   7 8274.86 1000.90   9
  -6  -9   7 9294.05 1154.17   9
   9  -6   7 8847.88 1137.18   8
   6   9   7 9489.94 1166.97   3
  -6  -9   7 10687.3 1219.79   7
  -6  -9   7 9460.65 1396.28   1
  -9   6   5 50919.2 2599.01   9
  -6  -9   5 54728.8 2710.73   9
  -6  -9   5 54997.8 2781.07   7
   9  -6   5 52848.0 2771.79   8
  -6  -9   5 57340.1 3550.23   1
   6   9   5 54560.2 2492.02   8
   6   9   5 51573.4 2709.88   3
  -9   6   5 56252.9 2429.97   6
  -6  -9   3 88429.7 3492.26   9
   9  -6   3 90901.7 3750.06   8
  -6  -9   3 84569.7 4513.68   1
   6   9   3 92289.9 3199.19   8
   6   9   3 92603.7 3705.39   3
  -6  -9   3 94143.6 3730.43   7
  -9   6   3 87805.5 3624.87   9
  -9   6   3 92827.1 3456.97   6
  -6  -9   1 181853. 5549.17   9
   9  -6   1 175918. 5936.49   8
  -6  -9   1 186857. 7352.63   1
   6   9   1 187530. 5113.51   8
   6   9   1 185745. 5881.04   3
  -6  -9   1 187120. 5966.76   7
   9  -6   1 184720. 7207.12   1
  -9   6   1 198531. 5925.05   6
   9  -6  -1 195198. 7064.97   1
  -6  -9  -1 188384. 5485.90   9
   9  -6  -1 196331. 5771.51  11
   6   9  -1 192949. 4914.84   8
  -6  -9  -1 189597. 5989.37   7
  -9   6  -1 190890. 6063.88   6
  -6  -9  -3 94159.0 3012.79   9
  -9   6  -3 86985.4 3682.24   6
  -6  -9  -3 87735.2 3465.32   7
  -9   6  -3 85842.9 3327.72  12
   9  -6  -3 91503.2 4134.23   1
   6   9  -3 89059.7 3007.00  10
   9  -6  -3 89037.2 3472.26  11
  -9   6  -5 57432.1 2890.22   6
   9  -6  -5 51844.9 2793.14   1
  -9   6  -5 52887.2 2333.58  12
  -6  -9  -5 53609.7 1928.43   9
   9  -6  -5 50879.3 2599.66  11
   6   9  -5 54901.2 2292.87  10
   6   9  -7 9490.32 985.550   4
  -9   6  -7 11113.2 896.729  12
   9  -6  -7 9315.41 991.657   1
   9  -6  -7 8856.69 1060.11  11
  -6  -9  -7 8470.45 897.362  11
   6   9  -7 9276.76 955.124  10
   9  -6  -7 10622.3 1145.17   5
   9  -6  -7 8193.57 1036.06  10
   9  -6  -9 3382.23 711.901  10
   9  -6  -9 2919.03 610.196   5
  -9   6  -9 2479.96 654.344   2
   6   9  -9 4537.28 737.985   4
  -6  -9  -9 4532.75 749.681  11
   9  -6  -9 3739.79 844.353  11
  -9   6 -11 18170.6 1733.60   2
   9  -6 -11 18070.0 1491.58   5
   6   9 -11 20692.7 1763.72   4
   9  -6 -11 15795.0 1687.62  11
   9  -6 -11 20426.5 1835.01  10
  -6  -9 -11 17974.8 1529.10  11
  -9   6 -13 39758.5 2807.69   2
  -9   6 -13 38271.7 2802.27   4
   6   9 -13 37542.0 2633.70   4
  -6  -9 -13 34122.5 2347.27  11
  -9   6 -15 7177.87 1318.96   2
  -6  -9 -15 6393.91 1166.33   2
  -9   6 -15 10020.6 1579.37   4
   6   9 -15 8094.43 1364.69   4
  -6  -9 -17 4670.20 1037.80   2
   9  -7  16 5515.61 1903.57   1
   9  -7  16 6951.52 1337.20   8
  -9   7  16 3537.00 940.596  12
   7   9  16 5837.84 1210.61   3
  -9   7  14 6421.12 1172.94  12
   9  -7  14 5349.46 1705.61   1
   7   9  14 7572.11 1346.97   8
  -7  -9  14 6707.57 1280.22   9
   7   9  14 5930.65 1158.17   3
   9  -7  14 7092.52 1275.38   8
  -7  -9  14 5258.18 964.108   7
   9  -7  12 18336.5 2756.36   1
  -7  -9  12 16473.8 1827.69   9
   9  -7  12 18948.1 1895.36   8
   7   9  12 20105.4 1961.64   8
   7   9  12 16472.6 1745.53   3
  -9   7  12 16078.2 1755.58  12
  -9   7  12 17339.2 1562.41   9
  -7  -9  12 19258.2 1799.96   7
   7   9  10 6580.79 1017.53   8
  -7  -9  10 5569.10 1171.58   1
  -9   7  10 6652.62 939.888   9
  -7  -9  10 7947.54 1218.13   9
   9  -7  10 6060.74 1588.04   1
  -9   7  10 5459.84 987.433  12
   9  -7  10 5190.39 926.300   8
  -7  -9  10 7128.84 1071.64   7
   7   9  10 5531.04 963.109   3
  -9   7   8 60718.6 2893.53   9
  -7  -9   8 62379.7 3245.42   9
   9  -7   8 53873.5 4218.30   1
   9  -7   8 56229.4 3051.26   8
  -7  -9   8 59138.9 3730.94   1
   7   9   8 56883.5 2943.07   8
   7   9   8 55950.0 3094.54   3
  -9   7   8 55252.2 3134.84  12
  -7  -9   8 54808.5 2990.05   7
  -7  -9   6 19930.4 1621.24   9
   9  -7   6 18455.7 2312.80   1
   9  -7   6 17698.9 1570.01   8
  -7  -9   6 18390.6 2041.14   1
   7   9   6 19670.0 1477.90   8
   7   9   6 17394.4 1557.16   3
  -9   7   6 18349.2 1478.37   9
  -7  -9   6 19314.7 1630.80   7
  -9   7   6 14425.5 1009.27   2
  -7  -9   4 20677.2 1574.94   9
  -7  -9   4 19750.6 2087.91   1
   9  -7   4 16462.8 1476.81   8
   7   9   4 16230.7 1242.42   8
   7   9   4 16630.9 1483.35   3
  -7  -9   4 15754.6 710.563   8
   9  -7   4 14491.1 1980.72   1
  -7  -9   4 18512.2 1532.30   7
  -9   7   4 16377.5 1396.08   9
  -7  -9   2 86733.8 3388.40   9
   9  -7   2 91329.5 4833.18   1
   9  -7   2 79784.2 3532.87   8
   7   9   2 85919.8 3020.42   8
   7   9   2 81366.9 3516.80   3
  -9   7   2 84611.6 3611.12  12
  -7  -9   2 87368.9 3627.21   7
  -9   7   2 87909.9 3500.19   6
  -7  -9   0 89926.1 3317.94   9
   7   9   0 90556.3 2906.22   8
   9  -7   0 84177.2 4490.51   1
  -9   7   0 89731.2 3643.54  12
  -7  -9   0 85219.6 3568.61   7
  -9   7   0 94454.0 3731.33   6
  -7  -9  -2 87656.2 3104.68   9
   7   9  -2 89149.2 2594.68   8
   9  -7  -2 94276.5 4417.99   1
   9  -7  -2 82463.2 3402.95  11
  -9   7  -2 82221.5 3394.54  12
  -9   7  -2 87394.8 3671.63   6
   9  -7  -4 17490.7 1438.97  11
  -7  -9  -4 18186.1 1109.41   9
   9  -7  -4 17807.2 1695.69   1
  -9   7  -4 17522.7 1304.80  12
   7   9  -4 16539.6 1169.10  10
  -9   7  -4 18783.0 1591.44   6
  -9   7  -6 19823.8 1713.94   6
   9  -7  -6 17803.8 1459.37  10
   7   9  -6 18773.9 1296.18   4
  -9   7  -6 18044.2 1251.71  12
   9  -7  -6 17763.2 1533.82  11
  -7  -9  -6 16748.3 1246.57  11
   7   9  -6 18414.6 1334.47  10
   9  -7  -6 18592.0 1598.56   1
  -7  -9  -6 17677.7 1013.03   9
  -9   7  -8 54248.3 2291.91  12
   9  -7  -8 60649.7 2928.59   5
  -9   7  -8 58615.0 2892.45   2
   7   9  -8 56985.9 2707.25   4
   9  -7  -8 54917.4 2901.66  10
   9  -7  -8 60152.9 3172.40  11
  -7  -9  -8 56936.5 2594.36  11
   7   9  -8 57930.6 2768.39  10
   9  -7 -10 6931.97 954.236   5
  -9   7 -10 6206.54 1023.77   2
   7   9 -10 5238.14 876.040   4
   9  -7 -10 7473.55 1110.76  10
   9  -7 -10 8786.42 1258.29  11
  -7  -9 -10 6468.36 864.372  11
  -9   7 -12 16709.8 1754.06   2
  -7  -9 -12 17605.6 1537.46  11
   7   9 -12 19439.4 1770.00   4
   9  -7 -12 16972.7 1827.13  11
  -9   7 -14 4332.46 1010.34   2
  -9   7 -14 4762.82 1067.00   4
  -7  -9 -16 5320.14 1101.94   2
   9  -8  17 23183.7 2411.94   8
   8   9  17 22611.0 2380.88   3
   9  -8  15 9299.74 2109.62   1
  -8  -9  15 9755.34 1628.43   9
   8   9  15 9772.92 1505.31   3
   9  -8  15 7912.30 1387.21   8
   8   9  15 8167.93 1434.67   8
  -9   8  15 7880.92 1362.47  12
  -8  -9  13 802.828 495.611   7
  -8  -9  13 2498.15 928.367   9
   9  -8  13-505.426 1180.43   1
   9  -8  13 1913.61 741.614   8
   8   9  13 728.397 499.655   8
   8   9  13 733.342 587.595   3
  -9   8  13 1859.10 793.257  12
  -9   8  11 22477.8 1746.77   9
  -8  -9  11 24786.3 2188.14   9
  -9   8  11 24760.8 2150.96  12
   9  -8  11 22086.0 2011.61   8
   8   9  11 24350.4 2127.01   8
   8   9  11 23500.4 2096.87   3
   9  -8  11 21161.0 2931.76   1
  -8  -9  11 21680.1 1891.82   7
  -9   8   9 83710.9 3684.54   9
  -8  -9   9 90576.9 4218.53   9
  -8  -9   9 86797.7 4732.20   1
   9  -8   9 88925.9 4091.79   8
   8   9   9 85789.0 3991.40   8
   8   9   9 86098.6 4127.05   3
  -9   8   9 94093.9 4310.38  12
   9  -8   9 84858.6 5607.86   1
  -8  -9   9 92933.1 4149.75   7
  -8  -9   7 119071. 4796.54   9
  -8  -9   7 111674. 5509.33   1
   9  -8   7 116348. 4705.83   8
   8   9   7 128034. 4678.88   8
   8   9   7 115585. 4770.05   3
   9  -8   7 115005. 6349.29   1
  -9   8   7 107379. 4735.64  12
  -8  -9   7 125021. 4828.38   7
  -9   8   7 113214. 4389.65   9
   9  -8   5 100824. 5652.10   1
  -8  -9   5 100316. 4172.33   9
   9  -8   5 106996. 4280.09   8
  -9   8   5 107363. 4096.66   9
   8   9   5 100257. 3883.18   8
   8   9   5 95809.0 4179.21   3
  -9   8   5 108489. 4437.77  12
  -8  -9   5 99267.5 4224.56   7
  -8  -9   3 34229.3 2142.71   7
  -8  -9   3 32675.2 2019.57   9
   9  -8   3 31691.3 2046.18   8
   8   9   3 33483.9 1790.00   8
   8   9   3 34402.3 2157.85   3
  -8  -9   3 27471.7 1268.54   8
   9  -8   3 31663.8 2876.28   1
  -9   8   3 30536.1 2058.16  12
  -8  -9   1 9993.22 1031.86   9
  -9   8   1 10347.4 1165.31  12
   8   9   1 11569.8 931.903   8
   9  -8   1 11573.4 1676.25   1
  -8  -9   1 9703.27 1118.06   7
  -9   8   1 11570.7 1195.55   6
  -9   8  -1 10604.6 1157.35   6
  -8  -9  -1 10617.2 997.544   9
  -9   8  -1 10467.9 1130.26  12
   9  -8  -1 13253.5 1631.14   1
   8   9  -1 10891.5 805.365   8
   9  -8  -3 32680.7 2042.15  11
  -8  -9  -3 32510.5 1717.25   9
   9  -8  -3 33472.5 2556.84   1
  -9   8  -3 32158.5 1906.36  12
  -9   8  -3 35962.0 2251.68   6
   9  -8  -5 93885.1 4441.25   1
  -9   8  -5 101435. 3698.79   2
  -8  -9  -5 108644. 3464.91   9
   8   9  -5 105440. 3497.34   4
  -8  -9  -5 98755.3 3522.48  11
   9  -8  -5 98711.4 4151.49  11
   8   9  -5 100448. 3726.42  10
   9  -8  -5 103404. 3966.38  10
  -9   8  -5 99794.3 3726.36  12
  -9   8  -5 112503. 4486.52   6
  -9   8  -7 126323. 5044.06   6
  -9   8  -7 116424. 3997.34  12
  -9   8  -7 117391. 4366.91   2
   8   9  -7 115836. 4285.44  10
   9  -8  -7 114178. 4744.36  11
   8   9  -7 122354. 4150.91   4
   9  -8  -7 119939. 4523.36  10
   9  -8  -7 121151. 4763.75   1
  -8  -9  -7 110604. 3934.78  11
  -9   8  -9 85176.6 3807.11   2
   9  -8  -9 89243.9 3798.59   5
   8   9  -9 91539.6 3685.60   4
  -8  -9  -9 87296.4 3422.88  11
   9  -8  -9 85657.5 4125.14  11
   8   9  -9 88358.3 3765.80  10
   9  -8  -9 83235.0 3862.83  10
  -9   8 -11 24507.9 2026.07   2
   9  -8 -11 22503.6 1740.72   5
   8   9 -11 22811.6 1853.60   4
   9  -8 -11 22883.7 2092.53  11
  -9   8 -13 2602.80 783.975   2
  -9   8 -13 2818.13 887.549   4
   9  -8 -13 788.183 545.815  11
  -9   8 -15 6504.01 1224.28   2
  -9   8 -15 7081.23 1236.94   4
  -9   9  16 32982.4 2799.93  12
   9   9  16 30034.2 2759.57   3
   9   9  14 3859.99 1027.70   3
  -9   9  14 6221.97 1222.38  12
  -9  -9  14 5673.21 1241.32   9
   9   9  14 5396.45 1148.56   8
   9  -9  14 7768.52 1939.18   1
   9  -9  14 5645.20 1121.22   8
  -9  -9  12 3171.35 944.669   9
   9   9  12 1974.14 745.800   8
   9  -9  12 1089.50 667.340   8
  -9  -9  12 2449.70 727.274   7
  -9   9  12 1279.21 484.820  12
   9  -9  12 2877.76 1268.03   1
   9   9  12 1229.17 594.035   3
   9  -9  10 21503.7 2827.98   1
  -9  -9  10 18238.5 1881.70   9
  -9   9  10 21632.6 2052.45  12
   9  -9  10 22759.8 1944.35   8
   9   9  10 19276.8 1866.37   3
   9   9  10 17067.1 1763.02   8
  -9  -9  10 20715.0 1888.20   7
  -9   9  10 20724.3 1651.51   9
  -9  -9   8 56552.0 3225.30   9
  -9  -9   8 53594.7 3090.59   7
   9  -9   8 58257.2 3125.64   8
   9   9   8 55222.2 3187.74   3
   9   9   8 55111.0 3018.43   8
   9  -9   8 56733.6 4528.32   1
  -9   9   8 56294.6 3259.85  12
  -9   9   8 55779.6 2818.98   9
  -9  -9   6 213122. 7193.96   9
   9  -9   6 225593. 7191.64   8
   9   9   6 212786. 7252.48   3
   9   9   6 218582. 6875.21   8
   9  -9   6 212519. 9235.60   1
  -9   9   6 216621. 7365.51  12
  -9  -9   6 208204. 7146.49   7
  -9   9   4 116462. 4698.21  12
   9  -9   4 115363. 4487.77   8
   9   9   4 111782. 4121.48   8
   9  -9   4 111347. 6009.72   1
  -9  -9   4 111188. 4576.59   7
  -9  -9   4 111076. 4439.32   9
  -9   9   2 9159.88 1136.92  12
  -9  -9   2 6417.97 907.626   9
   9  -9   2 8642.58 1598.56   1
   9   9   2 7519.42 821.709   8
  -9  -9   2 5676.62 620.898   8
  -9   9   0 6420.07 926.578   6
  -9   9   0 4030.48 736.107  12
  -9  -9   0 4248.53 650.178   9
   9   9   0 5096.62 616.983   8
   9  -9   0 4138.96 1062.79   1
  -9   9  -2 5725.15 965.126   6
  -9   9  -2 7277.65 675.505   2
  -9  -9  -2 8079.72 879.438   9
   9   9  -2 8401.17 595.121   4
  -9   9  -2 7968.36 1031.43  12
   9   9  -2 8490.12 717.271   8
   9  -9  -2 5517.17 1109.55   1
   9  -9  -4 115452. 5229.39   1
  -9   9  -4 108749. 4120.20  12
  -9   9  -4 107624. 3744.06   2
  -9  -9  -4 114711. 3891.88   9
   9   9  -4 111569. 3465.96   4
   9  -9  -4 109991. 4448.74  11
  -9   9  -4 120095. 4765.90   6
  -9   9  -6 206920. 6420.96   2
   9  -9  -6 210378. 7488.48   1
  -9   9  -6 215631. 6459.75  12
   9  -9  -6 215025. 6713.46  10
   9   9  -6 220401. 6158.78   4
   9   9  -6 208291. 6595.79  10
  -9   9  -6 235642. 7557.31   6
   9  -9  -6 214443. 7191.29  11
  -9  -9  -6 208996. 6051.01  11
  -9  -9  -6 207724. 6034.46   9
  -9   9  -8 53101.9 2805.11   2
   9  -9  -8 55636.2 2921.00  10
   9   9  -8 59651.8 2678.89   4
  -9   9  -8 54927.5 2481.06  12
  -9  -9  -8 54425.5 2411.29  11
   9  -9  -8 52176.7 3116.13  11
   9   9  -8 57055.3 2881.49  10
   9  -9 -10 20950.3 1710.85   5
   9   9 -10 18252.5 1557.29   4
   9  -9 -10 18492.7 1903.67  11
   9  -9 -10 18005.8 1715.21  10
  -9   9 -10 17581.6 1661.63   2
  -9   9 -12 2906.65 849.247   2
   9  -9 -12 2073.69 775.995  11
  -9   9 -14 5845.80 1088.38   2
   9  -9 -14 3636.47 1009.04  11
  -9   9 -14 5347.24 1185.70   4
  -9  10  15 14066.0 1842.82  12
 -10  -9  13 2053.65 803.348   9
   9 -10  13 1329.74 599.294   8
   9 -10  13 1499.66 649.087   1
  -9  10  13 504.116 518.537  12
  10   9  13 1346.59 750.744   8
  10   9  11 4395.35 947.588   8
  -9  10  11 2822.69 801.693  12
 -10  -9  11 3577.25 997.856   9
   9 -10  11 4010.61 1380.31   1
   9 -10  11 4428.78 935.889   8
 -10  -9   9 2936.23 767.554   9
   9 -10   9 1791.67 1015.74   1
   9 -10   9 2188.12 651.208   8
  10   9   9 4392.56 924.077   8
  -9  10   9 1328.88 628.397  12
 -10  -9   7 18658.9 1757.21   9
   9 -10   7 17810.1 1644.30   8
  10   9   7 15903.2 1550.73   8
   9 -10   7 15788.5 2406.26   1
  -9  10   7 17669.7 1753.58  12
   9 -10   5 66427.5 3278.41   8
   9 -10   5 69100.5 4777.11   1
  10   9   5 67934.6 3156.69   8
  -9  10   5 66480.8 3515.12  12
 -10  -9   5 67071.8 3416.03   9
 -10  -9   3 32840.6 2144.28   9
   9 -10   3 28255.1 2903.61   1
  10   9   3 31499.7 1902.23   8
  -9  10   3 34569.0 2320.54  12
 -10  -9   1 5377.54 870.124   9
   9 -10   1 3707.51 1044.49   1
  10   9   1 4631.77 673.380   8
  -9  10   1 4162.04 847.282  12
  -9  10  -1 4590.42 857.245   6
  10   9  -1 4216.99 586.837   8
  -9  10  -1 4335.48 447.840   2
 -10  -9  -1 3484.92 678.338   9
   9 -10  -1 4426.65 1218.03   1
  -9  10  -1 3180.64 679.173  12
  -9  10  -3 34676.1 1637.38   2
  -9  10  -3 28531.0 1930.94  12
   9 -10  -3 34748.3 2852.97   1
   9 -10  -3 30036.3 2162.28  11
 -10  -9  -3 30756.7 1850.67   9
  -9  10  -3 33176.6 2333.89   6
 -10  -9  -5 64676.9 2789.43   9
  -9  10  -5 67973.4 2795.47   2
  10   9  -5 66980.6 2459.08   4
  -9  10  -5 68114.4 3067.99  12
   9 -10  -5 66784.1 3427.60  11
 -10  -9  -5 62725.2 2478.10  11
   9 -10  -5 68803.6 3940.88   1
   9 -10  -5 66769.8 3007.77  10
  10   9  -5 68978.8 3092.95  10
  -9  10  -5 73436.4 3655.34   6
  -9  10  -7 18305.3 1414.31  12
  10   9  -7 17041.9 1246.17   4
   9 -10  -7 19640.1 1905.07   1
   9 -10  -7 18830.6 1791.00  11
   9 -10  -7 19078.5 1558.44  10
  10   9  -7 16484.8 1477.76  10
  -9  10  -7 19243.6 1852.82   6
  -9  10  -7 15999.6 1375.16   2
  -9  10  -9 3192.32 907.926   6
  -9  10  -9 3118.35 665.421   2
   9 -10  -9 3597.49 753.614  10
   9 -10  -9 3937.99 939.679  11
  10   9  -9 1382.12 489.868  10
   9 -10 -11 4224.06 954.845  11
  -9  10 -11 3719.98 896.306   2
  -9  10 -13 1300.42 634.353   2
   9 -10 -13 2390.87 961.660  11
  -9  10 -15 13138.9 1761.38   2
  -8  10  16 4995.58 1128.02  12
   8 -10  14 1730.29 868.735   1
 -10  -8  14 2942.82 953.164   9
   8 -10  14 3538.76 859.475   8
  10   8  14 2239.92 902.943   8
  -8  10  14 3638.30 900.274  12
   8 -10  12 7974.13 1195.79   8
 -10  -8  12 6528.23 1307.41   9
   8 -10  12 7020.25 1828.80   1
  10   8  12 7341.84 1279.92   8
  -8  10  12 7237.20 1249.85  12
 -10  -8  10 39308.2 2733.54   9
   8 -10  10 34087.9 2380.10   8
   8 -10  10 40264.2 3915.49   1
  10   8  10 37593.8 2643.24   8
  -8  10  10 34138.0 2591.38  12
 -10  -8   8 48445.3 2972.72   9
   8 -10   8 50736.5 2808.03   8
   8 -10   8 43158.0 3906.84   1
  10   8   8 49619.0 2881.09   8
  -8  10   8 45167.2 2889.50  12
 -10  -8   6 43092.9 2684.39   9
   8 -10   6 45543.4 2557.77   8
   8 -10   6 39888.9 3629.05   1
  10   8   6 47026.2 2610.98   8
  -8  10   6 44629.7 2758.30  12
 -10  -8   4 90137.3 3868.35   9
   8 -10   4 86505.4 3691.46   8
   8 -10   4 88070.0 5288.10   1
  10   8   4 85085.9 3557.54   8
  -8  10   4 84696.1 3893.83  12
   8 -10   2 60348.8 4154.47   1
  -8  10   2 62569.9 3161.87  12
  10   8   2 67390.2 2866.80   8
 -10  -8   2 64802.3 3084.65   9
  -8  10   0 73370.6 2079.53   2
 -10  -8   0 79347.0 3326.84   9
   8 -10   0 76468.9 4525.15   1
  10   8   0 82110.5 3025.09   8
  -8  10   0 78466.8 3484.41  12
 -10  -8  -2 66082.8 2897.47   9
   8 -10  -2 67289.7 4054.45   1
  10   8  -2 61196.6 2482.24   8
  -8  10  -2 61692.8 2961.49  12
  -8  10  -2 64826.2 2216.70   2
  -8  10  -2 66634.0 3317.96   6
 -10  -8  -4 86458.0 3352.93   9
   8 -10  -4 83750.3 4454.78   1
  -8  10  -4 85544.4 3523.49  12
   8 -10  -4 84613.4 3841.48  11
  -8  10  -4 90422.9 4011.89   6
   8 -10  -4 89573.4 3354.78  10
  -8  10  -4 80339.9 2986.03   2
 -10  -8  -6 42586.8 1786.19  11
  -8  10  -6 47251.1 2360.32  12
  -8  10  -6 42531.4 2188.11   2
   8 -10  -6 44345.3 3001.14   1
   8 -10  -6 44633.3 2719.63  11
  10   8  -6 42198.6 2414.64  10
   8 -10  -6 47260.6 2388.48  10
  -8  10  -6 49831.6 2895.34   6
 -10  -8  -6 43574.5 2155.84   9
   8 -10  -8 45949.8 2948.32   1
  -8  10  -8 46344.4 2286.99  12
   8 -10  -8 48724.8 2970.40  11
   8 -10  -8 48223.3 2600.90  10
  10   8  -8 46332.3 2668.84  10
  -8  10  -8 44743.6 2481.57   2
  -8  10  -8 54564.2 3154.29   6
  -8  10 -10 39183.4 2779.11   6
  -8  10 -10 35960.3 2383.62   2
   8 -10 -10 32664.0 2552.66  11
  10   8 -10 35611.1 2427.83  10
  -8  10 -12 5544.70 1035.51   2
   8 -10 -12 7590.63 1363.01  11
  -8  10 -14 1747.79 720.272   2
  -8  10 -14 3460.51 953.857   4
   8 -10 -14 1837.99 604.362  11
  -7  10  15 22923.8 2263.07  12
 -10  -7  15 26405.9 2586.79   9
   7 -10  15 21610.9 3209.98   1
   7 -10  13 8579.41 1909.76   1
 -10  -7  13 9815.62 1512.99   9
  10   7  13 8869.05 1466.69   8
   7 -10  13 8467.33 1275.27   8
  -7  10  13 6728.87 1173.28  12
   7 -10  11 12505.2 2250.04   1
 -10  -7  11 12427.6 1553.98   9
   7 -10  11 13052.5 1425.92   8
  10   7  11 10915.7 1469.09   8
  -7  10  11 12472.5 1511.14  12
 -10  -7   9 20987.0 1919.42   9
   7 -10   9 22341.8 1773.69   8
   7 -10   9 20254.6 2645.38   1
  -7  10   9 20407.8 1891.91  12
  10   7   9 21211.4 1877.67   8
 -10  -7   7 21623.9 1865.35   9
  -7  10   7 19324.1 1744.37  12
   7 -10   7 20626.3 1617.90   8
   7 -10   7 23074.4 2716.12   1
  10   7   7 21843.9 1768.12   8
 -10  -7   5 33376.5 2210.24   9
   7 -10   5 34625.3 2067.56   8
   7 -10   5 37452.2 3313.30   1
  10   7   5 35251.1 2146.56   8
  -7  10   5 34405.1 2312.86  12
 -10  -7   3 29287.4 1962.60   9
   7 -10   3 22733.4 2506.94   1
  10   7   3 29921.7 1830.10   8
  -7  10   3 22357.6 1773.44  12
 -10  -7   1 81464.2 3403.93   9
   7 -10   1 82244.9 4694.69   1
  -7  10   1 73558.1 3401.98  12
  10   7   1 80699.1 3153.82   8
  -7  10  -1 80273.4 2321.23   2
 -10  -7  -1 83865.5 3356.64   9
   7 -10  -1 79424.1 4453.32   1
  10   7  -1 76376.2 2986.95   8
  -7  10  -1 87116.9 3538.54  12
 -10  -7  -3 25698.2 1652.96   9
   7 -10  -3 27404.8 1534.89  10
  -7  10  -3 27265.4 1790.09  12
  -7  10  -3 28465.0 2049.33   6
  -7  10  -3 27473.1 1345.28   2
   7 -10  -3 26011.5 2331.37   1
 -10  -7  -5 31894.0 1827.37   9
  -7  10  -5 35160.8 2340.41   6
   7 -10  -5 32185.5 1799.41  10
   7 -10  -5 33705.2 2588.90   1
  -7  10  -5 36564.5 2030.60  12
 -10  -7  -5 33015.2 1349.92  11
   7 -10  -5 37106.6 2376.48  11
  -7  10  -5 32461.3 1729.38   2
  -7  10  -7 21166.9 1449.41  12
   7 -10  -7 22772.6 2053.54   1
   7 -10  -7 17789.1 1700.46  11
  -7  10  -7 23618.4 1938.39   6
   7 -10  -7 20766.7 1517.74  10
  -7  10  -7 19678.8 1471.03   2
  10   7  -7 19606.0 1625.50  10
  -7  10  -9 23446.9 1785.32   2
  10   7  -9 22899.2 1854.07  10
   7 -10  -9 24006.4 2105.80  11
  -7  10  -9 21820.3 1956.06   6
  -7  10 -11 11951.5 1492.11   6
  -7  10 -11 10317.0 1280.24   2
   7 -10 -11 11350.9 1524.60  11
  10   7 -11 12959.7 1500.07  10
  -7  10 -13 8287.48 1299.51   2
   7 -10 -13 9330.31 1474.64  11
  -7  10 -15 20329.1 2130.77   2
   6 -10  16 14368.2 2614.53   1
   6 -10  14 10343.3 1988.30   1
 -10  -6  14 13541.0 1761.27   9
  10   6  14 8750.38 1445.11   8
  -6  10  14 10507.9 1459.76  12
 -10  -6  12 11430.4 1444.40   9
   6 -10  12 9799.83 1276.79   8
  10   6  12 9431.45 1405.54   8
  -6  10  12 8532.42 1257.21  12
   6 -10  12 10754.9 2084.84   1
   6 -10  10 13196.1 2150.10   1
 -10  -6  10 14702.7 1627.13   9
   6 -10  10 13534.3 1345.53   8
  10   6  10 17229.0 1740.56   8
  -6  10  10 13988.8 1512.07  12
 -10  -6   8 123277. 5001.44   9
   6 -10   8 124179. 6681.59   1
   6 -10   8 129723. 4613.30   8
  10   6   8 112404. 4787.03   8
  -6  10   8 124966. 5006.29  12
 -10  -6   6 36110.8 2301.52   9
   6 -10   6 31357.4 1913.58   8
  10   6   6 31579.7 2091.58   8
  -6  10   6 30105.4 2136.37  12
   6 -10   6 30083.3 3014.42   1
 -10  -6   4 18427.6 1558.98   9
  -6  10   4 23647.2 1782.93  12
   6 -10   4 25759.9 2569.11   1
   6 -10   4 22049.8 1502.93   8
  10   6   4 23823.0 1661.22   8
 -10  -6   2 44095.6 2395.26   9
   6 -10   2 47661.0 3410.87   1
  10   6   2 41595.4 2190.21   8
  -6  10   2 44778.9 2459.07  12
 -10  -6   0 12615.9 1211.91   9
  -6  10   0 11974.1 1229.70  12
   6 -10   0 10025.7 1471.40   1
  10   6   0 12281.8 1044.18   8
 -10  -6  -2 48859.3 2360.16   9
  10   6  -2 45461.1 2104.37   8
  -6  10  -2 43889.0 2344.22  12
   6 -10  -2 41964.4 3064.72   1
 -10  -6  -4 23170.7 1544.76   9
  -6  10  -4 20665.4 1509.53  12
  -6  10  -4 21268.2 1242.50   2
   6 -10  -4 21053.4 1297.81  10
 -10  -6  -4 23683.5 920.765  11
   6 -10  -4 19794.0 1972.06   1
  -6  10  -4 23425.7 1800.65   6
  -6  10  -6 33840.9 1829.88   2
  -6  10  -6 37679.9 2395.14   6
  -6  10  -6 34857.9 1908.35  12
   6 -10  -6 35210.2 2576.82   1
 -10  -6  -6 29575.3 1169.24  11
   6 -10  -6 31990.0 2227.00  11
   6 -10  -6 33508.5 1806.97  10
  10   6  -6 32082.3 2045.87  10
 -10  -6  -6 33657.2 1857.35   9
  -6  10  -8 112490. 4292.95   2
   6 -10  -8 112564. 4869.79  11
   6 -10  -8 119422. 5095.06   1
  -6  10  -8 127355. 5005.32   6
  10   6  -8 116567. 4619.32  10
   6 -10 -10 15100.8 1683.97  11
  10   6 -10 16307.3 1617.37  10
  -6  10 -10 13940.8 1422.47   2
  -6  10 -10 16790.9 1718.73   6
   6 -10 -12 9022.70 1444.63  11
  -6  10 -12 10364.6 1340.63   2
  -6  10 -14 9972.51 1442.73   2
  -6  10 -14 12577.4 1717.97   4
   6 -10 -14 10123.1 1553.39  11
  -6  10 -16 15807.8 1966.30   2
   5 -10  17 31221.1 3737.63   1
 -10  -5  15 21616.9 2229.81   9
  -5  10  15 17823.3 1916.40  12
  10   5  15 24375.9 2437.86   8
   5 -10  15 20285.9 2953.87   1
   5 -10  13 7068.60 1691.54   1
 -10  -5  13 8479.28 1400.42   9
   5 -10  13 6632.69 1007.99   8
  10   5  13 8569.04 1314.70   8
  -5  10  13 7708.47 1192.93  12
   5 -10  11 6761.70 949.530   8
  -5  10  11 6139.94 1046.50  12
 -10  -5  11 4874.78 966.918   9
   5 -10  11 9526.31 1867.82   1
  10   5  11 8394.01 1287.92   8
 -10  -5   9 49950.6 2941.11   9
   5 -10   9 48508.6 3987.55   1
   5 -10   9 49830.6 2511.20   8
  10   5   9 46030.4 2830.72   8
  -5  10   9 50440.2 2897.07  12
 -10  -5   7 165858. 5903.47   9
   5 -10   7 175291. 7768.38   1
   5 -10   7 166294. 5297.40   8
  10   5   7 158692. 5757.78   8
  -5  10   7 160180. 5818.57  12
 -10  -5   5 185176. 6247.42   9
   5 -10   5 193006. 8035.98   1
   5 -10   5 192054. 5727.07   8
  10   5   5 187152. 6140.79   8
  -5  10   5 187771. 6275.36  12
 -10  -5   3 150012. 5141.99   9
   5 -10   3 145745. 6562.99   1
  -5  10   3 140669. 5084.41  12
  10   5   3 147850. 4957.84   8
 -10  -5   1 9908.34 1060.38   9
   5 -10   1 8100.58 1372.47   1
  10   5   1 7552.31 859.670   8
  -5  10   1 7266.28 967.427  12
 -10  -5  -1 9568.01 990.416   9
  -5  10  -1 9400.76 1031.26  12
  10   5  -1 7901.47 812.868   8
   5 -10  -1 6608.14 1157.87   1
  -5  10  -3 137054. 4714.57  12
   5 -10  -3 141554. 5935.38   1
   5 -10  -3 142122. 4094.33  10
 -10  -5  -3 139984. 4704.71   9
  -5  10  -5 189370. 5784.15  12
   5 -10  -5 181649. 6939.41   1
  -5  10  -5 182456. 5404.21   2
   5 -10  -5 184774. 5378.86  10
  -5  10  -5 190907. 6338.99   6
   5 -10  -5 188587. 6364.50  11
 -10  -5  -5 194309. 5828.38   9
  -5  10  -7 168471. 5860.62   6
   5 -10  -7 158118. 6212.27   1
   5 -10  -7 158712. 5857.85  11
  -5  10  -7 149828. 5086.78   2
  10   5  -7 167711. 5664.97  10
  -5  10  -9 44481.3 2523.45   2
   5 -10  -9 48907.7 2988.36   1
  -5  10  -9 49404.1 2874.65   6
   5 -10  -9 45942.9 2877.27  11
  10   5  -9 46963.5 2735.03  10
  -5  10 -11 6498.35 1057.54   6
  -5  10 -11 7950.51 1133.27   2
   5 -10 -11 6335.09 1131.05  11
  10   5 -11 7628.72 1154.76  10
  -5  10 -13 7603.87 1265.22   2
   5 -10 -13 10343.0 1518.65  11
  -5  10 -15 24808.2 2451.65   4
   5 -10 -15 19694.1 2196.57  11
 -10  -4  16 56450.2 3775.67   9
   4 -10  16 49725.6 4649.18   1
 -10  -4  14 17726.1 1968.92   9
  10   4  14 16729.9 1950.49   8
   4 -10  14 20962.5 2842.58   1
  -4  10  14 14565.7 1644.71  12
 -10  -4  12 613.123 446.780   9
   4 -10  12 2105.40 600.736   8
  -4  10  12 1174.89 490.181  12
  10   4  12 1928.91 687.057   8
   4 -10  10 46506.6 3920.50   1
 -10  -4  10 48003.5 2935.82   9
   4 -10  10 48140.1 2447.07   8
  10   4  10 54906.0 3133.41   8
  -4  10  10 47996.7 2820.60  12
   4 -10   8 18830.8 2373.62   1
  -4  10   8 22553.9 1798.41  12
   4 -10   8 23310.6 1500.30   8
  10   4   8 20212.0 1737.55   8
 -10  -4   8 20124.3 1719.02   9
 -10  -4   6 92782.4 3859.45   9
   4 -10   6 88207.7 5082.88   1
   4 -10   6 86783.4 3186.75   8
  -4  10   6 84238.7 3715.28  12
  10   4   6 85946.2 3743.15   8
 -10  -4   4 89381.5 3699.57   9
   4 -10   4 85691.2 4824.79   1
  10   4   4 84956.2 3552.55   8
  -4  10   4 90090.8 3710.19  12
   4 -10   2 62286.8 3874.48   1
 -10  -4   2 65158.0 2895.13   9
  -4  10   2 60780.3 2844.60  12
  10   4   2 62727.5 2749.33   8
 -10  -4   2 54222.9 2194.22  11
 -10  -4   0 1244.48 414.762   9
  -4  10   0 720.002 376.220  12
  10   4   0 680.424 357.310   8
 -10  -4   0 1052.91 220.087  11
   4 -10   0 323.928 578.156   1
 -10  -4  -2 65325.2 2821.06   9
  10   4  -2 63305.2 2643.63   8
  -4  10  -2 62063.5 2782.08  12
   4 -10  -2 64918.7 3714.46   1
   4 -10  -2 63990.8 2079.99  10
 -10  -4  -4 97363.4 3504.01   9
  -4  10  -4 89479.6 3369.55  12
   4 -10  -4 85269.1 4283.73   1
   4 -10  -6 87889.0 4280.99   1
   4 -10  -6 87205.7 3744.00  11
  -4  10  -6 94831.6 3809.34   6
   4 -10  -8 16394.2 1726.79   1
   4 -10  -8 17057.4 1633.53  11
  -4  10  -8 18530.0 1649.47   6
  10   4  -8 20742.8 1708.10  10
  -4  10 -10 49454.2 2742.57   2
  10   4 -10 49820.7 2916.39  10
   4 -10 -10 49794.8 3036.91  11
  -4  10 -10 54918.3 3011.85   6
  -4  10 -12 1923.95 633.288   6
  10   4 -12 1662.34 692.222  10
   4 -10 -12 733.172 504.665  11
  -4  10 -14 17165.7 1905.03   4
   4 -10 -14 13606.6 1747.44  11
 -10  -3  17 3638.10 996.910   9
  10   3  15 5961.34 1266.19   8
 -10  -3  15 4442.79 1012.13   9
   3 -10  15 5864.25 1575.74   1
  -3  10  15 5463.61 1023.79  12
 -10  -3  13 3037.05 796.911   9
   3 -10  13 2418.77 1078.32   1
  10   3  13 3568.88 941.145   8
  -3  10  13 3318.25 813.873  12
 -10  -3  11 10755.2 1372.77   9
   3 -10  11 13667.4 1227.79   8
   3 -10  11 11060.2 1904.94   1
  10   3  11 11545.2 1491.27   8
  -3  10  11 10850.9 1299.27  12
 -10  -3   9 14883.5 1543.57   9
   3 -10   9 11361.8 1019.56   8
  -3  10   9 12196.3 1342.54  12
  10   3   9 13852.2 1472.33   8
   3 -10   9 10942.3 1795.91   1
 -10  -3   7 21659.3 1774.27   9
   3 -10   7 23768.8 2492.29   1
   3 -10   7 28010.7 1481.42   8
  10   3   7 20445.8 1720.93   8
  -3  10   7 23122.3 1764.12  12
 -10  -3   5 6981.10 983.863   9
   3 -10   5 9290.25 1571.39   1
   3 -10   5 7060.28 693.087   8
  -3  10   5 8785.37 1025.50  12
  10   3   5 7426.17 987.596   8
   3 -10   3 40164.9 3015.11   1
 -10  -3   3 35546.8 2083.61   9
  10   3   3 35610.0 2052.24   8
  -3  10   3 35837.4 2094.50  12
 -10  -3   3 30982.0 1626.50  11
 -10  -3   1 15054.9 1298.93   9
  10   3   1 12565.8 1139.50   8
 -10  -3   1 14563.1 861.375  11
  -3  10   1 16505.7 1355.21  12
   3 -10   1 17212.0 1843.22   1
 -10  -3  -1 14201.0 544.738  11
 -10  -3  -1 18022.2 1356.00   9
  10   3  -1 16978.3 1277.63   8
  -3  10  -1 12955.4 994.640   8
   3 -10  -1 15194.2 664.206  10
  -3  10  -1 14461.7 1219.89  12
   3 -10  -1 13023.0 1603.46   1
   3 -10  -3 33079.1 1650.27   9
  -3  10  -3 39053.6 2007.88  12
  -3  10  -3 32366.3 1584.86   8
   3 -10  -3 31607.7 2501.62   1
 -10  -3  -3 37887.8 2030.35   9
   3 -10  -5 5461.68 555.965   9
   3 -10  -5 5974.96 1074.33   1
  -3  10  -5 6393.00 648.565   8
  10   3  -5 6691.88 574.386   6
   3 -10  -7 19593.9 1684.55  11
  -3  10  -7 23153.7 1731.95   6
   3 -10  -7 18627.8 1845.56   1
  -3  10  -7 21339.9 907.477   3
  10   3  -7 23820.2 1748.69  10
   3 -10  -9 12222.0 1411.85  11
  -3  10  -9 12088.2 1316.07   6
  10   3  -9 11624.7 1296.65  10
   3 -10 -11 9501.31 1296.57  11
  10   3 -11 9588.17 1305.76  10
  -3  10 -13 3790.02 944.246   4
   3 -10 -13 4928.21 1082.20  11
 -10  -3 -15 1900.23 637.782   2
  -3  10 -15 4288.96 1052.71   4
   3 -10 -15 3803.36 946.787  11
   2 -10  16 10805.7 2041.79   1
 -10  -2  16 10607.0 1584.63   9
  10   2  16 13545.2 1892.09   8
 -10  -2  14 21995.0 2120.41   9
   2 -10  14 16567.4 2458.07   1
  -2  10  14 18494.8 1757.47  12
  10   2  14 20731.1 2143.44   8
  -2  10  12 19257.4 1723.64  12
 -10  -2  12 20859.7 1929.25   9
   2 -10  12 17990.0 2407.89   1
  10   2  12 20587.9 2005.04   8
  10   2  10 11524.3 1392.57   8
 -10  -2  10 11721.8 1396.93   9
   2 -10  10 11172.8 1856.04   1
   2 -10  10 11897.0 1028.73   8
  -2  10  10 13599.7 1399.88  12
   2 -10   8 23030.8 2470.26   1
 -10  -2   8 27420.9 1972.17   9
  10   2   8 27132.7 1672.16   5
   2 -10   8 23047.3 1332.39   8
  10   2   8 23565.9 1894.76   8
  -2  10   8 23083.4 1749.51  12
   2 -10   6 48211.8 3525.89   1
 -10  -2   6 51788.8 2708.34   9
  10   2   6 50889.3 2428.08   5
  -2  10   6 48278.4 2577.24  12
   2 -10   6 49219.7 1922.92   8
  10   2   6 48839.7 2655.03   8
 -10  -2   4 13585.7 1268.66   9
  10   2   4 15115.6 1230.28   5
 -10  -2   4 11668.6 815.354   4
  10   2   4 12152.3 1193.47   8
   2 -10   4 10218.2 868.757   2
  -2  10   4 13553.0 1273.55  12
   2 -10   4 16062.1 1902.34   1
   2 -10   2 6135.29 528.555   2
  -2  10   2 6770.67 889.373  12
 -10  -2   2 4550.23 753.463   9
  10   2   2 5884.96 813.496   5
 -10  -2   2 5309.28 556.869  11
 -10  -2   2 4632.97 377.706   4
   2 -10   2 5580.22 1022.58   1
  10   2   2 5139.66 776.926   8
   2 -10   0 14744.3 662.299   2
 -10  -2   0 14298.5 1247.77   9
  10   2   0 13209.4 1227.94   5
   2 -10   0 14765.0 1699.46   1
  -2  10   0 14062.7 1202.15  12
  -2  10   0 12439.7 936.904   8
  10   2   0 14140.6 1161.40   8
 -10  -2   0 14109.6 693.901  11
 -10  -2  -2 6372.65 853.346   9
 -10  -2  -2 6653.14 362.844   4
  -2  10  -2 4759.51 543.077   8
   2 -10  -2 5666.42 1110.36   1
  10   2  -2 7184.14 807.752   8
  -2  10  -2 4958.48 759.543  12
 -10  -2  -4 13606.8 756.408   4
   2 -10  -4 12119.2 491.327   2
  -2  10  -4 11659.6 771.676   8
   2 -10  -4 13074.8 1573.45   1
   2 -10  -4 12481.1 824.492   9
  10   2  -4 11683.8 827.496   6
 -10  -2  -4 11905.3 1130.88   9
   2 -10  -6 45266.6 1567.40   9
 -10  -2  -6 44682.6 1899.41   4
   2 -10  -6 48719.1 3125.38   1
  10   2  -6 35092.1 2233.67   1
  -2  10  -6 40373.1 1749.64   8
  -2  10  -6 50910.6 1714.10   3
   2 -10  -6 49316.0 2664.11  11
   2 -10  -6 50221.9 1623.98   2
   2 -10  -8 23988.0 1907.30  11
  -2  10  -8 27657.3 1912.30   6
   2 -10  -8 24759.4 1269.65   2
  10   2  -8 22165.5 1783.98  10
   2 -10 -10 12294.2 1011.67   2
  10   2 -10 11166.1 1360.58  10
   2 -10 -10 11138.0 1336.65  11
  -2  10 -10 12168.4 1291.33   6
   2 -10 -12 18491.9 1411.69   2
   2 -10 -12 19041.0 1883.73  11
  10   2 -12 19034.4 1874.53  10
  -2  10 -12 21521.6 1797.84   6
  -2  10 -14 23772.8 2269.63   4
   2 -10 -14 18937.0 2025.74  11
 -10  -2 -16 11007.3 1635.55   2
  -2  10 -16 11522.1 1707.76   4
   2 -10 -16 9730.16 1556.90  11
 -10  -1  17 20465.6 2218.99   9
   1 -10  15 6638.14 1590.67   1
 -10  -1  15 7729.71 1299.24   9
  10   1  15 8094.41 1415.00   8
   1 -10  13 1555.17 760.232   1
 -10  -1  13 2900.07 743.435   9
  10   1  13 3215.79 840.721   8
  -1  10  13 2562.01 638.599  12
   1 -10  11 2401.11 900.145   1
  10   1  11 3385.64 601.513   5
 -10  -1  11 2866.29 768.334   9
   1 -10  11 2562.65 501.841   8
  -1  10  11 2901.09 599.282  12
  10   1  11 2645.26 755.284   8
   1 -10   9 95479.9 5316.93   1
 -10  -1   9 96131.1 4126.63   9
  10   1   9 95410.6 3586.73   5
  -1  10   9 90585.2 3885.08  12
   1 -10   9 91867.4 3134.10   8
  10   1   9 91382.5 4152.07   8
   1 -10   7 190959. 7853.75   1
 -10  -1   7 183198. 6266.09   9
  10   1   7 190034. 5876.40   5
   1 -10   7 189649. 5071.75   8
  10   1   7 187269. 6350.51   8
  -1  10   7 193589. 6213.40  12
 -10  -1   5 158999. 5286.52   9
  10   1   5 165682. 5079.51   5
  10   1   5 160912. 5326.39   8
  -1  10   5 167504. 5270.07  12
   1 -10   5 158579. 6673.21   1
 -10  -1   3 52276.8 2567.12   9
  10   1   3 53927.2 2539.36   5
  -1  10   3 53589.2 2571.40  12
   1 -10   3 50877.0 2040.31   2
  10   1   3 49905.7 2536.43   8
   1 -10   3 55933.5 3547.91   1
 -10  -1   3 47149.3 2072.61  11
   1 -10   3 50252.1 1547.07  10
 -10  -1   1 23020.4 1610.88   9
  10   1   1 21963.8 1564.53   5
  -1  10   1 22934.2 1582.73  12
   1 -10   1 24185.3 2234.33   1
  10   1   1 20900.0 1504.81   8
 -10  -1   1 19409.1 1017.32  11
   1 -10   1 21269.3 1035.96   2
 -10  -1  -1 24552.6 1621.06   9
  10   1  -1 22820.8 1522.32   8
  -1  10  -1 19058.8 1047.31   8
   1 -10  -1 19891.9 1980.69   1
  -1  10  -3 46927.1 1663.58   8
   1 -10  -3 56893.5 3403.49   1
  10   1  -3 44372.7 1938.76   6
 -10  -1  -3 57730.6 2579.22   9
   1 -10  -5 141697. 3879.40   9
 -10  -1  -5 163422. 4377.32   4
   1 -10  -5 162419. 6309.48   1
  -1  10  -5 143531. 3927.15   8
  -1  10  -5 155912. 4204.36   3
   1 -10  -7 185565. 4924.58   2
   1 -10  -7 193000. 7099.02   1
 -10  -1  -7 186438. 5377.58   4
   1 -10  -7 181628. 6138.53  11
  10   1  -7 179260. 6066.48  10
 -10  -1  -9 94408.9 3658.04   4
   1 -10  -9 89625.3 4087.74  11
  10   1  -9 90293.7 4064.84  10
   1 -10  -9 96411.7 2955.88   7
  -1  10  -9 98756.9 3991.08   6
   1 -10  -9 96509.3 3293.46   2
  -1  10 -11 2630.26 612.175   6
   1 -10 -11 3004.78 562.821   2
  10   1 -11 3200.63 762.802  10
   1 -10 -11 2888.17 780.089  11
  -1  10 -13 2300.69 653.217   6
   1 -10 -13 3747.77 694.444   2
  -1  10 -13 1781.61 568.044   4
   1 -10 -13 2161.71 720.408  11
   1 -10 -15 9024.10 1458.89  11
 -10  -1 -15 9641.86 1534.21   2
  -1  10 -15 11470.8 1684.52   4
 -10   0  16 27426.1 2448.17   9
  10   0  16 32523.5 2884.22   8
  10   0  14 10892.1 1568.28   8
 -10   0  14 8177.87 1260.57   9
   0 -10  14 11080.2 1948.49   1
 -10   0  12 6734.00 1065.52   9
  10   0  12 6526.70 1136.99   8
   0  10  12 7003.19 1030.07  12
   0 -10  12 7957.31 1515.29   1
 -10   0  10 45182.6 2709.22   9
  10   0  10 45399.2 2290.51   5
   0  10  10 41889.1 2483.17  12
   0 -10  10 44049.5 1900.40   8
  10   0  10 45232.9 2803.09   8
   0 -10  10 45076.3 3551.69   1
   0  10   8 41561.0 2382.96  12
 -10   0   8 42105.0 2504.01   9
  10   0   8 43259.6 2249.74   5
   0 -10   8 42101.3 1623.54   8
  10   0   8 42214.0 2550.96   8
   0 -10   8 42312.8 3285.10   1
 -10   0   6 107401. 4101.83   9
  10   0   6 105929. 3838.03   5
  10   0   6 102169. 4080.36   8
   0  10   6 92083.6 3132.31  10
   0  10   6 108177. 4022.58  12
   0 -10   6 108424. 5331.56   1
   0 -10   6 86173.4 3111.25  10
 -10   0   4 94365.6 3753.88   9
  10   0   4 91659.0 3572.58   5
  10   0   4 84904.5 3623.45   8
   0  10   4 100438. 3725.22  12
   0 -10   4 90504.3 4740.30   1
   0 -10   4 87086.2 2610.79  10
   0  10   4 91082.6 2628.04  10
 -10   0   2 85645.9 3541.74   9
   0 -10   2 89906.8 2972.06   2
  10   0   2 88600.7 3575.13   8
  10   0   2 96539.5 3646.65   5
   0 -10   2 100249. 4818.67   1
 -10   0   2 86533.4 2958.48  11
 -10   0   0 8035.00 946.524   9
  10   0   0 8884.26 972.012   8
   0 -10   0 7181.84 1227.30   1
 -10   0  -2 100373. 3716.94   9
   0  10  -2 87415.9 2530.64   8
   0 -10  -2 93479.1 4612.06   1
   0  10  -4 93409.4 2910.24   3
   0 -10  -4 86585.9 4409.40   1
   0  10  -4 82314.0 2233.51   8
   0 -10  -4 84004.2 2548.23   9
  10   0  -6 112526. 4125.02   5
 -10   0  -6 108120. 3528.66   4
   0 -10  -6 106935. 5000.03   1
   0  10  -6 101412. 3016.51   3
   0 -10  -6 105197. 4130.72  11
   0 -10  -8 42800.5 1913.96   2
 -10   0  -8 43319.4 2173.55   4
   0 -10  -8 40346.6 1762.69   7
   0 -10  -8 40864.3 2449.51  11
  10   0  -8 39928.2 2435.09  10
   0 -10 -10 46673.2 2222.58   2
 -10   0 -10 44776.5 2468.65   4
   0 -10 -10 45481.0 2758.36  11
  10   0 -10 43562.4 2702.07  10
   0  10 -10 47877.4 2544.05   6
   0  10 -12 5972.53 916.068   6
   0 -10 -12 7663.76 929.122   2
   0  10 -12 6181.76 1079.73   4
  10   0 -12 5614.36 961.577  10
 -10   0 -12 7057.29 1042.68   4
   0 -10 -12 7179.74 1164.28  11
   0 -10 -14 9700.95 1137.73   2
 -10   0 -14 11656.3 1650.29   2
   0  10 -14 14761.5 1751.41   4
   0 -10 -14 10539.6 1482.64  11
   0  10 -16 33362.5 2867.49   4
 -10   0 -16 34538.3 2882.46   2
   0 -10 -16 29385.3 2662.47  11
 -10   1  17 12964.0 1701.88   9
   1  10  17 16794.4 2033.32   3
 -10   1  15 38485.2 2818.91   9
  10  -1  15 42465.8 3169.24   8
 -10   1  13 58135.3 3345.43   9
  10  -1  13 58866.6 3583.67   8
  -1 -10  13 59199.4 4297.15   1
 -10   1  11 48900.3 2865.29   9
  10  -1  11 47338.5 2411.14   5
  10  -1  11 45589.5 2937.72   8
  -1 -10  11 48230.2 3688.80   1
  10  -1   9 6700.08 881.188   5
 -10   1   9 5812.54 937.957   9
  -1 -10   9 8245.14 609.646   8
  10  -1   9 5996.05 1006.03   8
  -1 -10   9 7396.71 1406.32   1
  -1 -10   7 4824.79 1172.26   1
  10  -1   7 4426.50 720.305   5
 -10   1   7 3940.00 724.877   9
  -1 -10   7 4077.46 288.144   8
  10  -1   7 4302.63 823.430   8
  10  -1   7 3690.09 389.317  11
   1  10   5 18307.2 1008.09  10
 -10   1   5 16693.3 1465.39   9
  10  -1   5 18328.2 1420.68   5
  10  -1   5 17521.9 1490.29   8
  -1 -10   5 20959.3 2157.58   1
 -10   1   3 72748.7 3147.57   9
  10  -1   3 77271.0 3131.70   5
  10  -1   3 67067.6 1810.38  11
   1  10   3 72439.5 1960.71  10
  10  -1   3 71371.9 3154.28   8
  -1 -10   3 75030.3 4149.42   1
 -10   1   1 106452. 4024.86   9
  10  -1   1 110125. 4037.77   5
  10  -1   1 106525. 2881.32  11
  10  -1   1 102851. 3964.55   8
  -1 -10   1 100154. 4964.18   1
 -10   1  -1 104081. 3924.92   9
  10  -1  -1 96807.7 3794.74   8
   1  10  -1 103853. 2814.84   8
  -1 -10  -1 92007.3 4739.06   1
  10  -1  -1 101920. 3069.82  11
   1  10  -3 73170.6 2635.33   3
  -1 -10  -3 69448.1 3956.62   1
 -10   1  -3 70799.3 3117.64   9
  -1 -10  -5 16033.5 618.017   9
  -1 -10  -5 14995.1 594.065   9
  10  -1  -5 20456.1 1531.31   5
  -1 -10  -5 18515.7 1962.08   1
   1  10  -5 17394.0 1013.30   3
  -1 -10  -5 16529.8 1130.71   7
  10  -1  -7 3606.45 501.138   1
  10  -1  -7 4778.44 796.311   5
 -10   1  -7 4945.11 680.308   4
  -1 -10  -7 4479.79 566.163   7
  -1 -10  -7 4068.17 792.101  11
  10  -1  -7 3512.32 720.132  10
  -1 -10  -9 7634.43 847.012   2
 -10   1  -9 8487.64 993.514   4
  -1 -10  -9 7027.07 1015.99  11
   1  10  -9 7656.88 934.753   6
  10  -1  -9 7721.19 1113.06  10
  -1 -10 -11 44355.4 2345.37   2
  -1 -10 -11 43100.9 2759.18  11
 -10   1 -11 52940.8 2827.04   4
  10  -1 -11 48706.7 2955.03  10
   1  10 -11 48276.7 2535.59   6
  -1 -10 -13 56453.7 2957.23   2
 -10   1 -13 60962.5 3602.70   2
  -1 -10 -13 60008.9 3502.74  11
   1  10 -13 66128.1 3725.28   4
 -10   1 -13 62690.1 3429.31   4
   1  10 -15 42839.9 3113.91   4
 -10   1 -15 42229.2 3119.14   2
  -1 -10 -15 38253.7 2539.79   2
  -1 -10 -15 37138.4 2839.54  11
  10  -2  16 33269.2 2929.88   8
   2  10  16 33893.8 2765.17   3
 -10   2  16 30103.3 2522.21   9
 -10   2  14 63852.1 3609.46   9
  10  -2  14 70900.2 4060.97   8
  -2 -10  14 60727.4 4397.25   1
 -10   2  12 135147. 5463.68   9
  10  -2  12 144347. 4950.58   5
  10  -2  12 139540. 5815.40   8
  -2 -10  12 137953. 6740.45   1
  10  -2  10 96988.2 3812.36   5
 -10   2  10 95281.6 4159.69   9
  10  -2  10 92118.0 4328.52   8
  -2 -10  10 98190.3 5295.23   1
  10  -2   8 43701.1 2296.62   5
 -10   2   8 41289.0 2407.38   9
  -2 -10   8 36638.9 1136.04   8
  10  -2   8 42650.0 2581.40   8
  -2 -10   8 39966.3 3151.14   1
  10  -2   6 9306.45 1036.90   5
 -10   2   6 11160.2 1172.35   9
  -2 -10   6 9614.31 1435.63   1
  10  -2   6 10618.1 1230.75   8
 -10   2   4 18013.2 1464.82   9
  10  -2   4 19067.9 1458.98   5
  10  -2   4 18472.5 1500.35   8
  -2 -10   4 17442.0 1962.27   1
 -10   2   2 201433. 6315.17   9
  10  -2   2 204021. 6292.24   5
  -2 -10   2 204964. 7663.09   1
  10  -2   2 200750. 5035.53  11
  10  -2   2 197554. 6302.33   8
   2  10   2 198008. 4679.17  10
 -10   2   0 120735. 4375.18   9
  10  -2   0 115665. 4295.66   8
  -2 -10   0 121961. 5503.97   1
   2  10   0 116229. 4008.75   3
  10  -2   0 122546. 3478.24  11
   2  10  -2 198005. 5708.18   3
  10  -2  -2 203998. 5534.98  11
 -10   2  -2 200235. 6279.99   9
  10  -2  -4 19689.8 1499.84   5
  -2 -10  -4 19268.2 852.323   9
  -2 -10  -4 18135.6 1942.08   1
   2  10  -4 19472.6 1170.11   3
  10  -2  -4 16591.0 1196.20  11
  -2 -10  -4 18393.1 1272.92   7
  -2 -10  -6 10689.9 1147.39  11
  10  -2  -6 10565.1 1122.12   5
  10  -2  -6 10218.5 1044.18  11
  -2 -10  -6 11139.2 927.721   7
  10  -2  -8 43916.0 2411.06   5
  -2 -10  -8 41666.8 1889.48   7
 -10   2  -8 42650.9 2268.78   4
  -2 -10  -8 42485.4 2451.05  11
  10  -2  -8 41924.1 2495.35  10
  10  -2 -10 99030.9 4341.71  10
  -2 -10 -10 95668.1 3693.93   2
 -10   2 -10 91769.4 3963.03   4
  -2 -10 -10 90778.5 4079.08  11
   2  10 -10 96507.3 3758.64   6
  -2 -10 -12 137424. 5054.78   2
   2  10 -12 148232. 5773.85   4
 -10   2 -12 138583. 5427.62   4
   2  10 -12 138174. 4879.07   6
  -2 -10 -12 135104. 5505.17  11
  10  -2 -12 130297. 5543.99  10
  -2 -10 -14 61740.1 3327.99   2
  -2 -10 -14 63897.4 3682.86  11
 -10   2 -14 68930.6 3944.12   2
   2  10 -14 72179.9 4017.88   4
 -10   2 -14 72139.2 3869.16   4
 -10   2 -16 36039.9 2942.95   2
   2  10 -16 37668.6 3029.09   4
 -10   2 -16 36317.0 2890.85   4
  -2 -10 -16 30421.7 2641.12  11
  -2 -10 -16 32905.7 2485.08   2
   3  10  17 4327.11 1063.13   3
 -10   3  15 17260.1 1834.15   9
  -3 -10  15 18251.0 2009.59   9
  -3 -10  15 14397.9 1634.95   7
  10  -3  15 18668.8 2133.35   8
   3  10  15 15757.9 1879.67   3
 -10   3  13 28711.7 2228.73   9
  -3 -10  13 30504.9 2935.27   1
  10  -3  13 30391.5 2491.68   8
   3  10  13 25699.4 2254.45   3
 -10   3  11 57635.0 3136.32   9
  10  -3  11 55741.4 3312.12   8
   3  10  11 58490.7 3306.64   3
  -3 -10  11 59768.1 4053.39   1
 -10   3   9 71211.9 3394.58   9
  10  -3   9 73623.0 3622.24   8
  -3 -10   9 68717.6 4263.71   1
 -10   3   7 27789.5 1953.50   9
  10  -3   7 30146.6 2118.21   8
  -3 -10   7 30844.4 2706.64   1
 -10   3   5 14139.8 1339.12   9
  -3 -10   5 10766.1 1564.93   1
  10  -3   5 11979.8 1253.76   8
   3  10   5 9810.78 1089.02   3
 -10   3   3 17627.3 1456.74   9
  10  -3   3 17947.6 1510.33   8
  -3 -10   3 21498.9 2179.23   1
   3  10   3 19711.1 1486.67   3
 -10   3   1 63986.8 2944.56   9
  10  -3   1 61908.9 2921.89   8
  -3 -10   1 57643.6 3674.53   1
   3  10   1 63444.1 2148.47   8
  10  -3   1 65170.1 2226.10  11
   3  10   1 65190.0 2792.95   3
  -3 -10  -1 62767.9 2343.73   9
  -3 -10  -1 65624.2 3836.58   1
   3  10  -1 62284.1 1743.46   8
  -3 -10  -1 62923.3 2724.90   7
  10  -3  -1 62901.0 2355.39  11
   3  10  -1 63657.7 1732.94  10
 -10   3  -1 62930.7 2965.38   9
   3  10  -1 59986.0 2584.71   3
  10  -3  -3 20630.9 1301.02  11
  -3 -10  -3 17590.1 941.686   9
  -3 -10  -3 18493.6 1958.41   1
   3  10  -3 17885.9 1198.05   3
  -3 -10  -3 17763.4 1290.23   7
  10  -3  -3 21369.4 1609.00   5
  -3 -10  -5 11495.8 527.810   9
  10  -3  -5 13201.6 1276.95   5
  -3 -10  -5 13228.7 1058.38   7
  10  -3  -5 10080.4 1004.05  11
  -3 -10  -7 29329.4 1595.90   7
  10  -3  -7 33710.4 2051.82   5
  10  -3  -7 28008.9 1500.03   1
  10  -3  -7 26558.1 1810.07  11
  -3 -10  -7 26383.9 1820.47  11
  10  -3  -7 27478.0 1953.67  10
  10  -3  -9 71176.4 3213.90   5
 -10   3  -9 68066.3 3212.41   4
  -3 -10  -9 70262.8 3322.87  11
  10  -3  -9 62615.9 3305.49  10
   3  10 -11 57854.0 3226.66   4
 -10   3 -11 61131.8 3190.96   4
  -3 -10 -11 55762.1 3070.26  11
  10  -3 -11 54744.7 3208.99  10
   3  10 -11 58204.8 2717.01   6
  -3 -10 -13 30392.7 2164.73   2
 -10   3 -13 25859.5 2293.49   2
   3  10 -13 32133.4 2509.75   4
 -10   3 -13 30541.6 2382.05   4
  -3 -10 -13 30190.6 2323.96  11
  -3 -10 -15 15517.6 1663.99   2
  -3 -10 -15 14748.6 1716.17  11
 -10   3 -15 17188.7 1963.42   2
   3  10 -15 20121.5 2119.63   4
 -10   3 -15 18375.1 1987.67   4
 -10   3 -17 4099.32 1085.67   4
 -10   4  16 476.429 434.134  12
  10  -4  16 1710.63 874.641   8
   4  10  16 1066.07 617.978   3
  10  -4  14 1876.13 809.393   8
 -10   4  14 1349.07 517.747   9
  -4 -10  14 654.002 705.092   9
   4  10  14 2130.40 811.320   3
   4  10  14 359.957 576.930   8
  -4 -10  14 1552.53 582.160   7
 -10   4  12 1326.52 505.581   9
  -4 -10  12 2939.46 844.364   9
  -4 -10  12 3303.95 1064.32   1
  10  -4  12 1397.47 557.461   8
   4  10  12 746.088 440.455   3
  -4 -10  12 1750.81 563.090   7
 -10   4  10 918.466 485.457   9
  -4 -10  10 1672.14 702.923   9
  -4 -10  10 64.2666 705.955   1
  -4 -10  10 828.349 446.338   7
   4  10  10 775.362 473.599   3
  10  -4  10 1639.57 651.538   8
 -10   4   8 6788.53 993.595   9
  -4 -10   8 5546.26 1201.99   1
  10  -4   8 8830.30 1168.95   8
   4  10   8 6169.01 974.708   3
 -10   4   8 7218.35 653.963   6
 -10   4   6 4189.47 549.419   6
  -4 -10   6 3106.38 987.674   1
 -10   4   6 3926.79 773.509   9
  10  -4   6 3280.04 722.965   8
   4  10   6 4825.10 791.828   3
 -10   4   4 19776.2 1574.55   9
  -4 -10   4 22880.4 1593.11   9
  10  -4   4 20520.9 1614.29   8
  -4 -10   4 21772.2 2223.98   1
   4  10   4 21888.0 1367.47   8
   4  10   4 20555.5 1599.62   3
 -10   4   4 22119.6 1363.84   6
  -4 -10   2 2806.45 892.867   1
 -10   4   2 4514.03 639.563   6
 -10   4   2 3403.70 685.161   9
   4  10   2 4011.57 703.080   3
  -4 -10   2 4846.95 681.036   9
  10  -4   2 5213.37 875.489   8
   4  10   2 4627.92 524.712   8
  -4 -10   2 5362.33 853.689   7
 -10   4   0 21464.4 1476.59   6
  -4 -10   0 19718.6 1261.69   9
  10  -4   0 20463.6 1568.39   8
  -4 -10   0 21076.4 2124.74   1
   4  10   0 21462.1 966.584   8
   4  10   0 20629.2 1452.52   3
  -4 -10   0 20275.9 1496.06   7
  10  -4   0 21379.1 1224.09  11
 -10   4   0 22491.7 1630.81   9
  10  -4  -2 4996.97 815.694   5
  -4 -10  -2 3958.88 512.815   9
  -4 -10  -2 4857.01 1105.91   1
   4  10  -2 5641.52 708.142   3
  -4 -10  -2 4616.60 704.568   7
  10  -4  -2 4104.94 568.620  11
   4  10  -2 4810.79 426.254  10
  10  -4  -4 21186.0 1601.41   5
  -4 -10  -4 20265.1 977.141   9
  10  -4  -4 24732.1 1820.46   1
  -4 -10  -4 18661.0 1360.63   7
  10  -4  -4 23105.8 1490.16  11
  10  -4  -6 4379.40 708.095   1
  10  -4  -6 3762.56 738.749   5
  -4 -10  -6 3948.02 627.621   7
  10  -4  -6 4961.86 763.253  11
  -4 -10  -6 3873.24 703.290  11
  10  -4  -8 8412.86 1024.79   5
 -10   4  -8 6378.00 630.724  12
  10  -4  -8 6260.50 967.599  11
  -4 -10  -8 6861.30 900.546  11
  10  -4  -8 6903.94 1015.63  10
   4  10 -10 1285.12 390.928   6
  10  -4 -10 1825.95 469.892   5
 -10   4 -10 678.898 461.857   4
   4  10 -10 1500.94 615.689   4
  -4 -10 -10 639.666 467.809  11
  10  -4 -10 248.736 415.043  11
  10  -4 -10 1119.17 487.497  10
 -10   4 -12 1088.98 506.997   2
  -4 -10 -12 1754.91 618.043  11
 -10   4 -12 1756.54 620.354   4
   4  10 -12 2883.04 737.512   4
  10  -4 -12 2782.40 851.299  10
 -10   4 -14-2.26268 533.372   2
  -4 -10 -14 720.040 522.972   2
 -10   4 -14 1450.18 617.320   4
   4  10 -14 1173.87 665.837   4
  -4 -10 -14 1815.99 687.959  11
  -4 -10 -16 1669.13 725.256   2
 -10   4 -16 2058.75 925.609   4
   4  10 -16 1443.83 694.696   4
   5  10  17 456.925 759.240   3
   5  10  15 6178.96 1270.61   8
  -5 -10  15 4850.90 984.808   7
  -5 -10  15 9009.71 1534.60   9
  10  -5  15 6379.94 1244.49   8
 -10   5  15 6028.77 1142.12  12
   5  10  15 5454.81 1149.25   3
 -10   5  13 33579.5 2407.20   9
  -5 -10  13 36236.5 2779.49   9
  10  -5  13 35515.1 2750.24   8
   5  10  13 35996.3 2730.67   8
  -5 -10  13 29538.1 2337.68   7
   5  10  13 34559.9 2620.51   3
 -10   5  11 37581.1 2410.52   9
  -5 -10  11 35323.3 2569.46   9
  10  -5  11 35231.3 2587.01   8
  -5 -10  11 39971.4 3217.25   1
   5  10  11 32792.2 2438.05   8
   5  10  11 36320.3 2574.64   3
  -5 -10  11 34325.9 2391.92   7
 -10   5   9 31002.0 2084.10   9
  -5 -10   9 26997.5 2121.37   9
  10  -5   9 29092.6 2229.92   8
  -5 -10   9 23963.7 2466.44   1
   5  10   9 26874.9 1996.13   8
   5  10   9 26151.5 2056.17   3
  -5 -10   9 25846.7 1982.14   7
 -10   5   9 29405.1 1469.35   6
  -5 -10   7 6572.52 1293.20   1
 -10   5   7 8631.41 1047.38   9
  -5 -10   7 8283.51 1096.89   9
   5  10   7 9831.99 1086.73   8
  10  -5   7 9048.52 1176.26   8
  -5 -10   7 9947.82 1186.93   7
   5  10   7 8016.96 1088.45   3
 -10   5   7 7084.26 748.924   6
 -10   5   5 5380.97 686.487   6
  -5 -10   5 4359.93 1094.48   1
 -10   5   5 5148.90 812.198   9
  -5 -10   5 4093.74 747.472   9
  10  -5   5 3940.93 765.492   8
   5  10   5 3827.43 620.762   8
   5  10   5 4048.25 768.495   3
  -5 -10   5 3856.51 749.598   7
  -5 -10   3 13115.2 1251.31   7
  -5 -10   3 13183.1 1193.81   9
  10  -5   3 12765.6 1306.53   8
   5  10   3 11957.3 967.013   8
   5  10   3 13115.1 1267.41   3
 -10   5   3 10880.5 1153.78   9
 -10   5   3 13017.5 1108.40   6
  -5 -10   3 12095.9 1673.44   1
  -5 -10   1 91770.8 3397.67   9
  10  -5   1 93474.9 3822.94   8
  -5 -10   1 99395.9 5023.57   1
   5  10   1 91539.9 2907.80   8
   5  10   1 92787.7 3661.04   3
  -5 -10   1 89946.9 3682.34   7
 -10   5   1 100751. 3679.19   6
 -10   5   1 95617.5 3859.21   9
  -5 -10  -1 99155.6 3237.65   9
  10  -5  -1 86302.9 3253.05  11
  -5 -10  -1 88079.0 4772.89   1
   5  10  -1 92630.5 2533.25   8
   5  10  -1 91907.2 3530.60   3
  -5 -10  -1 89478.9 3612.42   7
 -10   5  -1 99299.9 3786.36   6
 -10   5  -3 13892.7 1297.43   6
  10  -5  -3 12076.1 1077.28  11
  -5 -10  -3 11280.4 817.931   9
  10  -5  -3 11772.4 1377.13   1
  -5 -10  -3 11642.0 1094.52   7
   5  10  -3 10932.7 782.648  10
  -5 -10  -5 5233.97 443.038   9
  10  -5  -5 3141.09 655.060   1
  10  -5  -5 3378.97 744.393   5
  -5 -10  -5 4037.47 646.850   7
  10  -5  -5 3642.24 637.993  11
  10  -5  -7 8361.29 1054.91   5
  10  -5  -7 8376.19 1028.04  11
 -10   5  -7 8310.14 785.936  12
  -5 -10  -7 6965.62 909.758  11
  10  -5  -7 8502.23 1072.80  10
  10  -5  -7 8866.30 941.163   1
  10  -5  -9 27339.6 1878.80   5
   5  10  -9 30908.2 2062.44   4
  10  -5  -9 24147.4 1966.08  10
  10  -5  -9 25813.5 2014.71  11
  -5 -10  -9 29326.0 1962.29  11
 -10   5 -11 29343.2 2325.70   2
  10  -5 -11 38515.7 2305.97   5
 -10   5 -11 35986.3 2511.89   4
   5  10 -11 40856.5 2572.20   4
  10  -5 -11 33174.7 2485.56  11
  -5 -10 -11 35956.3 2327.97  11
  10  -5 -11 34908.1 2509.83  10
 -10   5 -13 31846.2 2534.47   2
 -10   5 -13 34255.4 2645.82   4
   5  10 -13 32526.9 2504.95   4
  -5 -10 -13 32617.6 2376.29  11
 -10   5 -15 4913.46 1104.19   2
  -5 -10 -15 4813.76 1020.42   2
 -10   5 -15 5832.13 1229.97   4
   5  10 -15 4888.52 1078.36   4
  -5 -10 -17 166.989 500.332   2
  10  -6  16 9138.57 2186.40   1
  10  -6  16 11534.7 1731.72   8
 -10   6  16 8920.57 1460.83  12
   6  10  16 10908.0 1604.44   3
  -6 -10  14 67124.0 4035.98   9
  10  -6  14 61050.2 3821.67   8
   6  10  14 65094.1 3944.48   8
   6  10  14 60618.8 3754.38   3
  -6 -10  14 59514.4 3509.05   7
 -10   6  14 60896.4 3708.05  12
  -6 -10  12 106986. 4965.62   9
 -10   6  12 92993.7 4281.42   9
  10  -6  12 104625. 4918.26   8
  -6 -10  12 92086.3 5285.80   1
   6  10  12 109593. 4892.95   8
   6  10  12 106278. 4889.90   3
 -10   6  12 100367. 4808.12  12
  -6 -10  12 97380.1 4543.96   7
 -10   6  10 52594.4 2881.38   9
  -6 -10  10 46221.5 2965.87   9
  10  -6  10 51987.6 3100.70   8
  -6 -10  10 48606.4 3579.38   1
   6  10  10 48449.2 2881.52   8
   6  10  10 48012.0 2992.44   3
  -6 -10  10 51256.6 2975.09   7
 -10   6   8 4718.32 654.087   6
 -10   6   8 5777.92 940.913   9
  -6 -10   8 4775.76 854.455   9
   6  10   8 5066.83 859.068   8
  10  -6   8 3985.33 847.298   8
   6  10   8 5569.04 947.347   3
  -6 -10   8 5903.40 1228.91   1
  -6 -10   8 4957.97 893.839   7
 -10   6   6 4791.18 680.133   6
 -10   6   6 4788.31 848.019   9
  -6 -10   6 4252.85 797.497   9
  10  -6   6 4847.60 921.889   8
   6  10   6 3801.67 710.148   8
   6  10   6 4443.87 776.751   3
  -6 -10   6 3478.39 766.917   7
  -6 -10   6 1951.80 752.321   1
 -10   6   4 71000.2 3245.29   9
  -6 -10   4 71500.4 3160.87   9
  10  -6   4 68742.9 3302.75   8
  -6 -10   4 65578.4 4097.54   1
   6  10   4 66435.0 2775.98   8
   6  10   4 65920.9 3198.86   3
  -6 -10   4 66621.8 3206.56   7
 -10   6   4 72862.3 2974.90   6
  -6 -10   2 127878. 4389.15   9
  10  -6   2 131192. 4808.94   8
  -6 -10   2 113745. 5693.38   1
   6  10   2 126703. 3914.05   8
   6  10   2 128187. 4632.25   3
  -6 -10   2 114931. 4516.93   7
 -10   6   2 129749. 4474.65   6
 -10   6   2 123616. 4665.17   9
  -6 -10   0 339283. 8925.59   9
  -6 -10   0 326929. 9396.07   7
   6  10   0 332925. 8204.90   8
   6  10   0 326829. 9265.45   3
  10  -6   0 329475. 10821.5   1
 -10   6   0 352815. 9510.31   6
  -6 -10  -2 122951. 3897.02   9
  10  -6  -2 123414. 5340.38   1
  10  -6  -2 120826. 4255.03  11
  -6 -10  -2 126104. 4498.54   7
 -10   6  -2 125373. 4673.27   6
 -10   6  -4 71051.0 3369.06   6
  -6 -10  -4 70424.3 2474.16   9
  -6 -10  -4 75060.0 3131.35   7
 -10   6  -4 69585.3 2937.10  12
  10  -6  -4 73231.5 3641.88   1
  10  -6  -4 66800.0 3051.92  11
   6  10  -4 72110.0 2631.42  10
  10  -6  -6 3636.30 728.205   5
  10  -6  -6 3319.08 650.885   1
 -10   6  -6 3715.01 587.879  12
  10  -6  -6 2844.16 632.301  11
  -6 -10  -6 2872.57 555.098  11
   6  10  -6 4246.25 633.258  10
  10  -6  -6 3641.13 791.271  10
  -6 -10  -6 4487.19 415.652   9
  10  -6  -8 5685.81 930.629   5
   6  10  -8 6349.20 966.661   4
  10  -6  -8 5087.90 890.838  10
 -10   6  -8 5423.65 645.807  12
  10  -6  -8 4616.91 885.285  11
  -6 -10  -8 5321.90 780.563  11
 -10   6 -10 44178.2 2757.76   2
  10  -6 -10 45864.6 2606.33   5
   6  10 -10 49199.9 2746.75   4
  10  -6 -10 47347.9 2953.87  11
  -6 -10 -10 47730.2 2614.32  11
  10  -6 -10 48341.3 2901.63  10
  10  -6 -12 96825.0 4723.60  11
  -6 -10 -12 95796.2 4229.57  11
 -10   6 -12 103338. 4756.80   4
   6  10 -12 98297.0 4469.30   4
  10  -6 -12 93148.9 4564.44  10
 -10   6 -12 96612.5 4582.20   2
 -10   6 -14 61597.3 3767.49   2
  -6 -10 -14 57680.4 3451.21   2
   6  10 -14 61745.0 3647.55   4
  -6 -10 -14 52696.0 3188.21  11
  -6 -10 -16 11404.0 1589.34   2
 -10   6 -16 13716.5 1873.43   4
   6  10 -16 10705.5 1558.08   4
  10  -7  15 14656.6 2728.72   1
  10  -7  15 17563.3 2034.77   8
   7  10  15 22210.7 2319.63   8
   7  10  15 18322.9 2068.47   3
 -10   7  15 16383.1 1952.06  12
  -7 -10  15 16714.2 1818.42   7
  10  -7  13 73216.2 5835.46   1
  -7 -10  13 78655.2 4356.43   9
  10  -7  13 74759.2 4205.90   8
   7  10  13 81135.5 4293.54   8
   7  10  13 80538.4 4295.02   3
 -10   7  13 74727.5 4147.73  12
  -7 -10  13 71385.2 3895.29   7
 -10   7  11 54255.9 3054.56   9
  -7 -10  11 62736.6 3613.60   9
  10  -7  11 58000.7 3470.69   8
  -7 -10  11 63419.3 4096.55   1
   7  10  11 66119.6 3538.64   8
   7  10  11 62714.5 3581.36   3
 -10   7  11 56149.9 3424.30  12
  -7 -10  11 62336.3 3427.46   7
  10  -7  11 52802.1 4672.61   1
 -10   7   9 26125.6 1963.01   9
  -7 -10   9 29349.1 2269.05   9
  10  -7   9 25447.0 2099.32   8
  -7 -10   9 28970.4 2651.06   1
   7  10   9 28642.0 2118.22   8
   7  10   9 31818.4 2339.08   3
 -10   7   9 29690.6 2310.89  12
  -7 -10   9 26885.0 2128.38   7
   7  10   7 132.619 542.948   3
 -10   7   7 467.401 403.493   9
  -7 -10   7 318.771 430.075   9
  10  -7   7 433.452 558.046   8
  -7 -10   7 362.939 517.217   7
   7  10   7-241.963 482.734   8
  -7 -10   7 784.923 590.820   1
 -10   7   7 438.870 277.144   6
  -7 -10   5 20555.6 1698.70   7
  -7 -10   5 22362.0 1713.99   9
  10  -7   5 19877.0 1707.88   8
  -7 -10   5 22018.1 2297.82   1
   7  10   5 22006.1 1536.95   8
   7  10   5 19941.2 1727.86   3
 -10   7   5 19895.5 1468.60   6
 -10   7   5 20315.5 1639.98   9
  -7 -10   3 33132.0 2036.61   9
  10  -7   3 36008.8 2223.67   8
  -7 -10   3 36736.5 3005.73   1
   7  10   3 33766.7 1783.57   8
   7  10   3 29954.8 2061.68   3
  10  -7   3 38937.7 3207.36   1
  -7 -10   3 33253.6 2172.49   7
 -10   7   3 35564.2 2072.57   6
 -10   7   3 33752.6 2169.42   9
  -7 -10   1 111595. 4032.82   9
   7  10   1 114112. 3571.20   8
   7  10   1 109542. 4305.72   3
  10  -7   1 101026. 5326.79   1
  -7 -10   1 115616. 4411.94   7
 -10   7   1 119303. 4387.43   6
  -7 -10  -1 118774. 3936.81   9
   7  10  -1 110199. 3266.04   8
  10  -7  -1 114779. 5341.97   1
 -10   7  -1 111712. 4300.89  12
  -7 -10  -1 116255. 4409.66   7
  10  -7  -1 113828. 4125.18  11
 -10   7  -1 125450. 4589.48   6
 -10   7  -3 34145.9 1990.84  12
  -7 -10  -3 35043.2 1713.62   9
  10  -7  -3 30747.7 2435.83   1
  10  -7  -3 33453.6 2036.05  11
   7  10  -3 35860.7 1730.69  10
 -10   7  -3 32319.2 2166.36   6
  -7 -10  -5 20515.1 1143.01   9
  10  -7  -5 20110.1 1810.70   1
 -10   7  -5 20366.2 1445.71  12
  10  -7  -5 19839.8 1622.58  11
   7  10  -5 19336.3 1311.53  10
 -10   7  -5 22759.7 1858.68   6
  10  -7  -7 580.833 380.142   5
   7  10  -7 618.409 378.124   4
  10  -7  -7 684.048 508.361  11
  10  -7  -7 698.064 347.300   1
 -10   7  -7 735.214 337.833  12
  -7 -10  -7 660.900 334.486  11
   7  10  -7 335.657 318.341  10
  10  -7  -7 814.483 451.010  10
  10  -7  -9 27241.5 1978.14   5
 -10   7  -9 29541.3 2078.55   2
   7  10  -9 28018.6 1922.77   4
  10  -7  -9 31115.1 2296.87  11
  -7 -10  -9 26387.5 1810.63  11
  10  -7  -9 28290.5 2129.77  10
 -10   7 -11 56886.1 3267.76   2
  10  -7 -11 57495.6 3014.63   5
   7  10 -11 59375.2 3191.44   4
  -7 -10 -11 53511.4 2871.83  11
  10  -7 -11 61075.4 3537.71  11
  10  -7 -11 58370.1 3351.23  10
 -10   7 -13 71290.3 4035.70   2
  10  -7 -13 72918.1 4224.67  11
 -10   7 -13 85174.9 4467.90   4
   7  10 -13 79241.3 4026.42   4
  -7 -10 -15 15257.1 1824.82   2
 -10   7 -15 16886.6 1973.25   2
 -10   7 -15 19684.1 2195.76   4
   7  10 -15 15913.7 1866.90   4
  10  -8  16 9427.43 1589.27   8
 -10   8  16 7070.49 1279.48  12
   8  10  16 10290.1 1598.80   3
   8  10  14 3254.45 902.818   3
  10  -8  14 3534.70 859.823   8
  -8 -10  14 4053.19 1047.92   9
  10  -8  14 3844.04 1612.69   1
 -10   8  14 3938.99 1067.71  12
   8  10  14 4175.78 1066.40   8
  -8 -10  14 2389.17 695.623   7
  -8 -10  12 9328.98 1451.51   9
  10  -8  12 6166.19 1173.24   8
   8  10  12 9347.85 1418.53   8
 -10   8  12 8901.83 1408.59  12
  -8 -10  12 6837.81 1137.36   7
  10  -8  12 10258.4 2190.27   1
   8  10  12 6872.92 1187.70   3
  -8 -10  10 32317.8 2445.37   9
  -8 -10  10 28028.6 2678.35   1
  10  -8  10 26094.7 2190.93   8
 -10   8  10 28299.9 2046.40   9
   8  10  10 32177.3 2358.99   8
   8  10  10 31872.1 2475.36   3
  10  -8  10 25136.4 3189.28   1
 -10   8  10 28661.4 2378.85  12
  -8 -10  10 31293.6 2338.60   7
  -8 -10   8 36112.5 2464.87   9
  -8 -10   8 34002.7 2950.63   1
  10  -8   8 34475.8 2449.51   8
   8  10   8 32580.9 2247.65   8
   8  10   8 36854.7 2534.23   3
  10  -8   8 33698.7 3475.19   1
 -10   8   8 36997.6 2604.05  12
  -8 -10   8 34250.6 2413.64   7
 -10   8   8 32919.4 2213.73   9
  -8 -10   6 107630. 4508.69   9
  -8 -10   6 98797.5 5328.38   1
  10  -8   6 113109. 4625.95   8
   8  10   6 103785. 4147.77   8
   8  10   6 105549. 4544.70   3
  10  -8   6 114021. 6320.28   1
 -10   8   6 106446. 4654.94  12
  -8 -10   6 109349. 4581.74   7
 -10   8   6 111194. 4385.64   9
  -8 -10   4 58806.3 2935.19   9
  10  -8   4 52765.3 2933.83   8
   8  10   4 55590.0 2597.35   8
   8  10   4 54519.7 2954.67   3
  10  -8   4 51384.0 3943.18   1
 -10   8   4 57702.3 3106.62  12
  -8 -10   4 57943.4 3055.00   7
 -10   8   4 62320.3 2913.77   6
 -10   8   2 9367.61 1098.35   6
  -8 -10   2 10985.4 1105.38   9
 -10   8   2 8546.68 1138.13  12
  10  -8   2 9392.10 1679.34   1
  10  -8   2 7759.06 1044.64   8
   8  10   2 11469.0 968.386   8
  -8 -10   2 10255.4 1238.86   7
 -10   8   0 2319.10 608.371   6
   8  10   0 2092.25 383.989   8
  -8 -10   0 2843.41 577.948   9
  10  -8   0 1976.09 702.062   1
 -10   8   0 2281.27 587.597  12
  -8 -10   0 2294.21 552.276   7
  10  -8  -2 9920.85 1413.60   1
  -8 -10  -2 9957.33 931.971   9
   8  10  -2 9051.89 641.057   8
 -10   8  -2 13185.6 1386.35   6
 -10   8  -2 9690.31 1078.75  12
  10  -8  -2 11216.9 1176.54  11
  10  -8  -4 55074.7 2891.87  11
  -8 -10  -4 57605.9 2388.70   9
  10  -8  -4 59612.7 3512.27   1
 -10   8  -4 58737.7 2744.38  12
   8  10  -4 55447.2 2481.30  10
 -10   8  -4 59207.5 3152.94   6
 -10   8  -6 109501. 4685.41   6
  -8 -10  -6 106130. 3387.70   9
 -10   8  -6 96612.6 3911.66   2
   8  10  -6 112278. 3844.21   4
 -10   8  -6 102295. 3848.76  12
  10  -8  -6 102133. 4377.10  11
  -8 -10  -6 108782. 3873.49  11
   8  10  -6 110995. 3969.99  10
  10  -8  -6 104744. 4228.80  10
  10  -8  -6 103761. 4639.32   1
  10  -8  -8 35764.5 2318.55   5
 -10   8  -8 34452.1 2190.02   2
   8  10  -8 34990.4 2050.32   4
 -10   8  -8 30673.8 1753.42  12
  10  -8  -8 34196.3 2426.88  11
  -8 -10  -8 32471.8 1921.30  11
   8  10  -8 32721.5 2050.26  10
  10  -8  -8 32060.7 2216.75  10
 -10   8 -10 27520.8 2138.17   2
  10  -8 -10 30524.8 2131.32   5
   8  10 -10 27182.7 1976.88   4
  -8 -10 -10 28087.4 1884.15  11
  10  -8 -10 27518.4 2311.43  11
  10  -8 -10 27883.0 2183.09  10
 -10   8 -12 8456.59 1299.90   2
   8  10 -12 6377.43 1052.90   4
  10  -8 -12 8006.90 1352.21  11
 -10   8 -14 2331.26 837.839   2
 -10   8 -14 2704.85 866.499   4
  10  -8 -14 2808.13 875.463  11
   9  10  15 8100.15 1474.13   3
  10  -9  15 7275.99 1326.49   8
 -10   9  15 9307.36 1556.58  12
   9  10  13 3933.82 1021.63   3
  -9 -10  13 4554.03 1149.61   9
  10  -9  13 4226.50 984.982   8
  -9 -10  13 3018.16 755.182   7
   9  10  13 2192.85 768.422   8
 -10   9  13 3721.45 981.554  12
  10  -9  13 2754.85 1556.11   1
 -10   9  11 9170.49 1378.04  12
  10  -9  11 10766.4 2174.93   1
  -9 -10  11 7208.63 1313.58   9
[truncated: 327,987 more chars]
