# Supplementary material for: Crystal structure of cyclo-bis­(μ4-2,2-di­allyl­malonato-κ6 O 1,O 3:O 3:O 1′,O 3′:O 1′)tetra­kis­(triphenyl­phosphane-κP)tetra­silver(I)
Source: Acta Crystallogr Sect E Struct Rep Online. 2014 Sep 10;70(Pt 10):174–7. doi: 10.1107/S1600536814019394 (PMC4257203; doi:10.1107/S1600536814019394)
Supplement: Supplementary file 2 [file e-70-00174-Isup2.hkl]

#
# h,k,l, Fc-squared, Fo-squared, sigma(Fo-squared), status flag
#
data_I
_shelx_title ' alja67 in I-4'
_shelx_refln_list_code          4
_shelx_F_calc_maximum      381.82
_exptl_crystal_F_000      1864.00
_reflns_d_resolution_high  0.7449

loop_
 _space_group_symop_operation_xyz
 'x, y, z'
 '-x, -y, z'
 'y, -x, -z'
 '-y, x, -z'
 'x+1/2, y+1/2, z+1/2'
 '-x+1/2, -y+1/2, z+1/2'
 'y+1/2, -x+1/2, -z+1/2'
 '-y+1/2, x+1/2, -z+1/2'

_cell_length_a    16.0462
_cell_length_b    16.0462
_cell_length_c    15.3337
_cell_angle_alpha  90.000
_cell_angle_beta   90.000
_cell_angle_gamma  90.000

_shelx_F_squared_multiplier     1.000

loop_
 _refln_index_h
 _refln_index_k
 _refln_index_l
 _refln_F_squared_calc
 _refln_F_squared_meas
 _refln_F_squared_sigma
 _refln_observed_status
   2   2   0         99.69         95.28        21.05 o
  -1   3   0      14722.59      14426.77       183.03 o
   1   3   0      43748.86      42518.57       654.48 o
   3   3   0      25451.84      26776.47       244.86 o
  -2   4   0      11340.76      11286.87       147.56 o
   0   4   0     145788.41     148655.98      1600.78 o
   2   4   0      21668.91      21521.46       221.41 o
   4   4   0       4207.68       4491.56        95.01 o
  -3   5   0        567.49        719.14        28.80 o
  -1   5   0     121497.85     119775.26      1167.08 o
   1   5   0      23059.02      23922.92       297.26 o
   3   5   0      68754.23      67676.11       547.69 o
   5   5   0      17021.68      17483.84       205.03 o
  -4   6   0        346.82        233.56        15.71 o
  -2   6   0       4875.39       4622.47        72.63 o
   0   6   0       9952.29       9562.05       144.77 o
   2   6   0      19192.71      18785.77       216.87 o
   4   6   0       5624.41       4799.55        82.74 o
   6   6   0        205.20        106.76        24.26 o
  -5   7   0      63813.91      65215.68       665.29 o
  -3   7   0      46100.55      47984.39       558.06 o
  -1   7   0      50303.77      51387.36       540.48 o
   1   7   0       5048.02       5621.18       117.33 o
   3   7   0       2611.05       2696.49        59.35 o
   5   7   0        611.01        650.52        36.27 o
   7   7   0      40924.34      39292.46       615.75 o
  -6   8   0      30956.09      29913.12       423.00 o
  -4   8   0      23742.11      24112.60       341.85 o
  -2   8   0      52675.88      48978.67       476.29 o
   0   8   0        187.91        228.58        33.68 o
   2   8   0      10653.29       9912.91       144.34 o
   4   8   0        374.21        288.72        23.35 o
   6   8   0        697.19        893.13        69.16 o
   8   8   0       2189.30       2137.39        73.02 o
  -7   9   0          7.81         -3.08        27.44 o
  -5   9   0        936.09        917.92        79.08 o
  -3   9   0      20877.82      20461.25       301.65 o
  -1   9   0      19336.19      19653.49       287.78 o
   1   9   0      51146.70      51814.54       793.62 o
   3   9   0      18608.08      18738.88       230.35 o
   5   9   0      17666.09      17528.62       230.68 o
   7   9   0      13087.88      13721.04       220.30 o
   9   9   0        805.84        744.79        60.66 o
  -8  10   0      11936.24      11837.84       204.54 o
  -6  10   0       1715.05       1835.94        92.96 o
  -4  10   0        121.28        136.64        23.03 o
  -2  10   0       2027.48       2156.90        52.35 o
   0  10   0       1101.91       1258.07        91.02 o
   2  10   0      18238.09      18328.32       287.58 o
   4  10   0       3106.03       3224.88        70.36 o
   6  10   0      50927.73      51375.93       579.67 o
   8  10   0        436.42        353.49        33.72 o
  10  10   0      12814.30      13284.36       262.65 o
  -9  11   0       1324.32       1452.94        89.84 o
  -7  11   0      14557.98      14390.32       327.22 o
  -5  11   0       2427.12       2315.95       101.95 o
  -3  11   0       7759.44       7875.12       231.36 o
  -1  11   0         79.93         44.09        14.90 o
   1  11   0       3974.74       3851.55       110.47 o
   3  11   0        819.14        912.72        39.05 o
   5  11   0      12109.48      12569.31       177.79 o
   7  11   0      18523.41      19392.82       283.79 o
   9  11   0       2987.15       3060.19       110.12 o
  11  11   0       8631.18       8586.61       253.95 o
 -10  12   0          3.35         23.02        25.35 o
  -8  12   0      11550.59      12129.44       290.07 o
  -6  12   0      13449.71      13742.29       309.07 o
  -4  12   0       8390.70       8216.00       164.62 o
  -2  12   0      27795.13      28531.61       461.76 o
   0  12   0       2598.35       2401.59       105.95 o
   2  12   0       3563.24       3752.48       106.24 o
   4  12   0       5125.78       5024.46        91.44 o
   6  12   0       9855.85       9819.57       167.18 o
   8  12   0        555.29        557.41        48.19 o
  10  12   0      19578.62      19989.96       419.68 o
  12  12   0       1656.40       1912.51       121.32 o
 -11  13   0       1882.42       1783.09       119.53 o
  -9  13   0       1549.37       1509.70        98.23 o
  -7  13   0       6338.04       6340.65       205.92 o
  -5  13   0      11047.81      11489.38       339.14 o
  -3  13   0      31445.55      31650.50       550.83 o
  -1  13   0        469.30        549.48        62.93 o
   1  13   0      43879.32      47312.35       742.12 o
   3  13   0      11198.13      11133.81       168.35 o
   5  13   0        111.84        109.99        28.82 o
   7  13   0        224.26        217.78        33.54 o
   9  13   0      15803.47      16461.21       295.72 o
  11  13   0       1014.14       1038.71        84.96 o
  13  13   0       5276.75       5119.54       213.11 o
 -12  14   0      11954.35      12368.77       351.77 o
 -10  14   0       3966.97       3930.58       181.61 o
  -8  14   0       1816.13       2004.57       118.16 o
  -6  14   0        233.40        195.30        43.37 o
  -4  14   0       3959.18       3830.05       162.30 o
  -2  14   0        456.23        399.66        76.62 o
   0  14   0      15192.71      15548.26       360.07 o
   2  14   0      17671.48      17895.38       344.32 o
   4  14   0       2431.83       2519.88        82.40 o
   6  14   0      22657.74      23674.70       387.18 o
   8  14   0       3137.34       3149.10       115.68 o
  10  14   0       2076.59       2155.62       110.44 o
  12  14   0          0.87         62.42        56.45 o
  14  14   0       5282.62       4975.02       223.66 o
 -13  15   0       7596.51       6690.13       432.02 o
 -11  15   0       2735.68       2648.32       156.27 o
  -9  15   0       6318.06       5898.17       215.85 o
  -7  15   0       1118.75       1131.05        92.51 o
  -5  15   0       5916.61       6202.73       218.79 o
  -3  15   0       4163.82       4397.64       214.33 o
  -1  15   0          0.71          6.54        34.66 o
   1  15   0       7183.53       7326.15       209.07 o
   3  15   0        297.45        275.53        32.72 o
   5  15   0       7882.79       7865.90       212.30 o
   7  15   0        243.63        236.90        45.59 o
   9  15   0       3878.56       4111.86       160.27 o
  11  15   0       3997.86       4048.96       187.43 o
  13  15   0       2806.29       3101.45       173.64 o
 -12  16   0       2859.99       2587.07       196.76 o
 -10  16   0        247.07        224.02        68.52 o
  -8  16   0       8274.01       8142.09       266.36 o
  -6  16   0       4752.28       4877.64       200.05 o
  -4  16   0       9785.97       9478.52       337.36 o
  -2  16   0         47.66         59.59        43.50 o
   0  16   0       2114.15       2288.22       137.91 o
   2  16   0          0.93         13.17        33.51 o
   4  16   0          4.76         -3.84        39.87 o
   6  16   0         40.28         19.54        33.06 o
   8  16   0       7690.85       8253.44       329.79 o
  10  16   0       3794.97       3700.43       220.69 o
  12  16   0       1459.70       1259.72       140.74 o
 -11  17   0        116.08         93.74        55.67 o
  -9  17   0        716.49        648.85        99.92 o
  -7  17   0        232.49        311.08        54.57 o
  -5  17   0       4121.68       4228.31       192.94 o
  -3  17   0       3599.11       3666.19       209.99 o
  -1  17   0       7767.69       8381.74       278.59 o
   1  17   0       3633.28       3929.79       161.61 o
   3  17   0       1325.61       1443.39        98.42 o
   5  17   0        403.98        432.95        68.70 o
   7  17   0        386.40        417.10        62.39 o
   9  17   0       4658.59       4502.78       212.84 o
  11  17   0         79.77         18.81        59.60 o
 -10  18   0       1104.20       1130.26       212.03 o
  -8  18   0          6.95         78.51        62.67 o
  -6  18   0        669.67        537.71        75.68 o
  -4  18   0       2692.90       2839.90       191.04 o
  -2  18   0        376.57        291.69        74.54 o
   0  18   0      13031.94      13899.11       332.25 o
   2  18   0        494.11        410.26        64.62 o
   4  18   0       4430.85       4437.81       270.29 o
   6  18   0        193.67        145.02        51.03 o
   8  18   0        930.68        907.65       147.11 o
  10  18   0         10.99       -151.08       151.08 o
  -7  19   0         41.22         23.96        70.73 o
  -5  19   0        340.85        407.08       100.96 o
  -3  19   0        674.69        585.34        97.50 o
  -1  19   0       2422.72       2653.75       254.13 o
   1  19   0       2506.68       2398.20       170.03 o
   3  19   0       1852.96       1697.73       114.85 o
   5  19   0       9783.93       8945.58       489.21 o
   7  19   0       2032.80       1759.33       198.91 o
   9  19   0       1592.32       1729.00       342.73 o
   0  20   0        314.30        161.44        87.41 o
   2  20   0       1944.36       1672.75       209.82 o
   4  20   0       2071.11       1918.46       254.30 o
   6  20   0        656.36        506.56       140.81 o
   3  21   0        533.39        569.29       153.06 o
   3   0   1       7613.79       7451.60       112.57 o
   5   0   1      56290.43      55736.45       928.50 o
   7   0   1       8170.35       8060.32       104.28 o
   9   0   1       4386.74       4275.40       117.94 o
  11   0   1        210.39        173.07        25.41 o
  13   0   1      21120.89      22342.99       439.24 o
  15   0   1       2149.42       2239.58       130.51 o
  17   0   1      15531.83      16275.15       354.47 o
  19   0   1       9098.25       9450.99       435.42 o
 -18   1   1       4651.14       4957.82       220.05 o
 -16   1   1       1001.60       1066.12        82.83 o
 -14   1   1      32131.71      33290.59       517.54 o
 -12   1   1       3055.54       3137.76       141.79 o
 -10   1   1      16604.87      16043.85       278.77 o
  -8   1   1      35940.73      37286.24       515.27 o
  -6   1   1       4337.49       4396.08        92.43 o
  -4   1   1       1156.80       1218.45        29.18 o
  -2   1   1      14497.84      14599.80       401.41 o
   2   1   1      13266.19      14049.31       157.82 o
   4   1   1      79695.11      77171.05       649.75 o
   6   1   1       2757.26       2726.97        54.86 o
   8   1   1      27173.42      25992.69       321.71 o
  10   1   1       3158.27       3122.42        86.00 o
  12   1   1        150.51        164.92        28.71 o
  14   1   1       6615.72       6966.94       226.43 o
  16   1   1       4106.55       4477.28       192.17 o
  18   1   1       4945.03       4956.44       202.28 o
  20   1   1        130.60        222.35       112.49 o
 -19   2   1        655.27        604.02        63.09 o
 -17   2   1       1880.26       2013.34       128.07 o
 -15   2   1       4276.32       4539.07       161.00 o
 -13   2   1      15529.61      15789.70       219.75 o
 -11   2   1      11345.62      11847.13       170.57 o
  -9   2   1      44919.62      44577.41       698.84 o
  -7   2   1       8387.69       8188.85       111.75 o
  -5   2   1      30039.94      29835.87       280.25 o
  -3   2   1       7590.96       7830.21       111.81 o
  -1   2   1      13443.42      13555.06       245.46 o
   1   2   1      15221.97      15448.36       440.70 o
   3   2   1      38007.92      37909.56       306.31 o
   5   2   1      38022.67      37531.03       318.09 o
   7   2   1      35199.78      35062.20       351.61 o
   9   2   1      37010.92      36618.70       522.50 o
  11   2   1       6084.33       5710.52        97.55 o
  13   2   1      24210.83      24235.58       457.05 o
  15   2   1       4044.37       4242.80       244.35 o
  17   2   1        116.01         48.80        52.94 o
  19   2   1       1001.09        962.20       121.21 o
 -20   3   1       3293.92       2974.83       331.28 o
 -18   3   1       1227.75       1292.43       111.58 o
 -16   3   1       1415.01       1467.48        85.10 o
 -14   3   1        193.30        187.33        34.26 o
 -12   3   1       2250.86       2145.25        54.61 o
 -10   3   1       9451.62       9673.30       120.09 o
  -8   3   1      13743.68      13543.32       203.45 o
  -6   3   1      64928.31      64408.61       830.50 o
  -4   3   1      12787.46      12453.25       184.76 o
  -2   3   1      37473.34      37507.79       345.40 o
   0   3   1       8357.58       8367.83       104.57 o
   2   3   1       8256.56       8360.74       108.78 o
   4   3   1      15154.60      15626.26       175.87 o
   6   3   1       7887.65       8032.28        96.02 o
   8   3   1      35136.98      33431.19       396.29 o
  10   3   1       2367.56       2198.00        57.76 o
  12   3   1      13746.58      13550.31       346.79 o
  14   3   1       1415.45       1326.69       113.12 o
  16   3   1       2214.51       2189.49       154.83 o
  18   3   1       1289.55       1587.62       146.30 o
  20   3   1       2531.13       2533.96       307.01 o
 -19   4   1       6939.18       6924.38       236.84 o
 -17   4   1       1609.90       1553.69        93.21 o
 -15   4   1       4093.52       4242.23       126.08 o
 -13   4   1       1534.75       1460.66        59.25 o
 -11   4   1       2072.19       2144.43        49.08 o
  -9   4   1       1902.77       1832.33        50.52 o
  -7   4   1       2933.68       2764.91        59.57 o
  -5   4   1      25231.37      24421.76       298.44 o
  -3   4   1      15624.15      16081.68       182.59 o
  -1   4   1      83182.01      82256.64       791.88 o
   1   4   1       1190.64       1256.19        43.39 o
   3   4   1      13771.73      13628.58       142.86 o
   5   4   1      17767.40      18333.72       175.21 o
   7   4   1       2447.10       2353.08        53.05 o
   9   4   1       3650.02       3188.91       116.50 o
  11   4   1       3825.46       3626.70        88.53 o
  13   4   1       8644.21       9153.88       249.95 o
  15   4   1       7246.74       7119.15       236.20 o
  17   4   1       3988.13       3777.44       215.65 o
  19   4   1        222.21        146.08        55.70 o
 -20   5   1        371.31        651.43       151.11 o
 -18   5   1       7652.69       7339.34       370.61 o
 -16   5   1        243.00        282.37        60.54 o
 -14   5   1      29382.59      29868.90       365.47 o
 -12   5   1       2619.31       2670.48        67.77 o
 -10   5   1      14393.93      14455.97       206.46 o
  -8   5   1       8964.47       9062.63       146.54 o
  -6   5   1       5196.59       5109.21       108.47 o
  -4   5   1      17744.30      18060.56       238.19 o
  -2   5   1      37719.87      36509.29       347.32 o
   0   5   1      57823.14      56792.43       650.42 o
   2   5   1      29521.03      28694.76       403.57 o
   4   5   1      24452.04      23877.03       227.39 o
   6   5   1      14311.52      14486.48       175.48 o
   8   5   1       2158.28       2102.90        85.50 o
  10   5   1       1176.45       1309.79       113.96 o
  12   5   1       4552.75       4632.73       125.83 o
  14   5   1       9987.22      10221.10       277.68 o
  16   5   1      12869.30      13048.07       345.97 o
  18   5   1       4183.88       4129.22       234.53 o
  20   5   1       3032.23       2871.51       320.82 o
 -19   6   1       1959.59       1874.78       257.93 o
 -17   6   1       1211.10       1241.52       113.73 o
 -15   6   1       5923.94       6251.21       195.32 o
 -13   6   1       1760.84       1818.26        75.64 o
 -11   6   1      16501.02      16767.98       240.57 o
  -9   6   1      29345.22      29000.96       366.37 o
  -7   6   1      17063.37      16545.79       234.31 o
  -5   6   1      14960.31      15398.84       206.92 o
  -3   6   1       7571.41       7351.71       113.47 o
  -1   6   1       2528.29       2451.42        96.45 o
   1   6   1       4536.95       4304.58        94.37 o
   3   6   1      64064.11      63573.33       595.37 o
   5   6   1       5232.45       5062.97        82.27 o
   7   6   1      55678.89      53851.50       739.00 o
   9   6   1       3031.63       2959.62        85.72 o
  11   6   1        984.12       1089.74        75.64 o
  13   6   1       4631.07       4560.03       171.00 o
  15   6   1       1718.72       1629.76       113.99 o
  17   6   1        773.91        901.67        91.33 o
  19   6   1        625.63        464.60        86.24 o
 -20   7   1       8305.80       7081.81       720.63 o
 -18   7   1        396.45        371.52        81.94 o
 -16   7   1       1200.02       1226.02       137.07 o
 -14   7   1       4008.08       4054.39       137.31 o
 -12   7   1       9966.55       9968.42       250.65 o
 -10   7   1      17310.90      17469.59       447.48 o
  -8   7   1       2625.20       2606.06        85.15 o
  -6   7   1      56234.07      53489.62       634.18 o
  -4   7   1       2352.94       2247.18        73.28 o
  -2   7   1      34748.40      33587.49       339.94 o
   0   7   1       7859.92       7796.10       149.76 o
   2   7   1       8092.70       8082.71       172.37 o
   4   7   1       2623.13       2449.58        63.52 o
   6   7   1      17762.47      17285.72       237.98 o
   8   7   1      31121.21      29956.36       389.14 o
  10   7   1      12436.27      12518.91       216.27 o
  12   7   1      43250.19      44316.51       686.83 o
  14   7   1       3274.98       3358.62       152.78 o
  16   7   1       3746.42       3715.59       176.19 o
  18   7   1       1727.96       1585.89       123.81 o
 -19   8   1       3032.29       2598.95       424.84 o
 -17   8   1       2669.79       2510.63       185.67 o
 -15   8   1       8152.55       8377.27       405.84 o
 -13   8   1       4971.29       5066.17       143.68 o
 -11   8   1         70.28         64.94        38.77 o
  -9   8   1       1690.37       1674.13        73.62 o
  -7   8   1      30366.64      29768.25       389.21 o
  -5   8   1       2181.66       2161.56        89.48 o
  -3   8   1      35565.20      34383.11       429.97 o
  -1   8   1      26617.34      25059.92       342.40 o
   1   8   1      36025.84      35872.64       459.51 o
   3   8   1      14086.22      14193.67       201.76 o
   5   8   1       9253.83       9516.57       142.39 o
   7   8   1       2465.23       2299.50        67.83 o
   9   8   1       3709.04       3664.59        90.47 o
  11   8   1      10979.19      11183.32       268.37 o
  13   8   1        508.11        535.66        62.90 o
  15   8   1      12642.16      13137.63       340.60 o
  17   8   1       1833.92       1859.26       128.96 o
 -18   9   1        326.26        289.39        79.37 o
 -16   9   1       7811.11       7639.39       320.19 o
 -14   9   1       2655.26       2633.00       111.83 o
 -12   9   1       9580.05       9633.77       301.15 o
 -10   9   1       2069.80       2063.60        87.14 o
  -8   9   1       3912.84       3782.36        77.87 o
  -6   9   1       3232.28       3372.82       117.87 o
  -4   9   1       3856.73       3331.62       116.55 o
  -2   9   1      38457.21      38412.36       467.82 o
   0   9   1       4176.22       4049.11       127.92 o
   2   9   1      46789.80      46682.14       645.13 o
   4   9   1       1919.23       1947.76        59.84 o
   6   9   1      28951.35      28944.46       324.38 o
   8   9   1       1560.41       1662.42        70.02 o
  10   9   1        679.05        676.87        43.00 o
  12   9   1       1070.56       1187.61        77.38 o
  14   9   1        881.43        901.68       103.55 o
  16   9   1       4454.80       4073.18       185.57 o
  18   9   1       1333.04       1348.67       142.97 o
 -17  10   1        430.90        370.20       113.19 o
 -15  10   1       3372.56       3667.79       257.55 o
 -13  10   1       4363.67       4533.38       181.15 o
 -11  10   1       8963.05       8967.28       257.16 o
  -9  10   1        579.04        606.51        56.42 o
  -7  10   1      11918.11      12062.81       358.03 o
  -5  10   1       1274.87       1266.93        75.43 o
  -3  10   1       2551.50       2368.68       125.38 o
  -1  10   1       3514.22       3479.39       100.17 o
   1  10   1      16134.78      15482.99       289.25 o
   3  10   1       9630.58       9660.32       181.62 o
   5  10   1      13916.01      14162.06       217.13 o
   7  10   1      17318.93      17554.50       231.03 o
   9  10   1       2204.22       2272.88        94.78 o
  11  10   1        439.10        406.17        54.55 o
  13  10   1       2200.45       2351.15       111.96 o
  15  10   1       1591.07       1636.79       137.06 o
  17  10   1        209.65        182.58        55.53 o
 -18  11   1         97.89         82.36       165.60 o
 -16  11   1        844.84        887.55       114.40 o
 -14  11   1       1310.97       1249.58       101.71 o
 -12  11   1      16992.09      18030.63       401.46 o
 -10  11   1        288.30        268.72        38.73 o
  -8  11   1      10939.49      11344.37       266.00 o
  -6  11   1       1206.97       1304.63        82.94 o
  -4  11   1       3778.18       3635.30        93.55 o
  -2  11   1       5959.70       5965.37       178.19 o
   0  11   1        280.08        261.16        42.82 o
   2  11   1      10887.67      11279.62       202.10 o
   4  11   1       2123.89       2090.26        67.19 o
   6  11   1      16331.31      16688.80       229.20 o
   8  11   1         61.71        107.49        30.39 o
  10  11   1       8699.43       9115.83       233.54 o
  12  11   1       1097.24       1235.29        97.47 o
  14  11   1       8390.56       8836.27       366.75 o
  16  11   1         89.76         64.64        44.64 o
 -17  12   1       1197.72        990.17       157.24 o
 -15  12   1       1828.58       1790.18       202.53 o
 -13  12   1        558.92        523.84        80.50 o
 -11  12   1       1093.07       1165.09        94.60 o
  -9  12   1       1062.48       1177.12        84.80 o
  -7  12   1      42410.99      42780.67       678.20 o
  -5  12   1       4573.29       4765.01       165.22 o
  -3  12   1      13226.15      13439.51       380.16 o
  -1  12   1         94.49        133.58        46.72 o
   1  12   1       2735.60       2785.98       128.33 o
   3  12   1       2194.30       2080.18        73.55 o
   5  12   1       2766.44       2698.15        81.24 o
   7  12   1      10186.16      10176.77       180.19 o
   9  12   1       9360.40       9791.22       212.11 o
  11  12   1      17211.76      17781.29       352.42 o
  13  12   1        630.69        745.33        82.86 o
  15  12   1       9019.00       8662.59       368.87 o
  17  12   1        775.40        776.70       142.52 o
 -16  13   1       7180.58       6448.55       408.13 o
 -14  13   1        339.97        291.95        75.83 o
 -12  13   1        655.89        597.49        75.02 o
 -10  13   1       2110.18       2107.49       151.04 o
  -8  13   1        440.94        329.44        55.15 o
  -6  13   1       4603.52       4663.70       172.58 o
  -4  13   1       8782.86       9038.32       247.97 o
  -2  13   1      24008.19      23252.36       449.10 o
   0  13   1      21025.69      22514.72       440.26 o
   2  13   1      15576.04      16061.27       266.12 o
   4  13   1       1297.96       1177.24        53.87 o
   6  13   1       1451.43       1418.40        82.82 o
   8  13   1       4708.97       4730.19       141.78 o
  10  13   1       4618.97       4621.77       160.79 o
  12  13   1        512.03        603.74        66.83 o
  14  13   1      12278.84      12497.43       318.26 o
  16  13   1        466.46        540.22        90.50 o
 -15  14   1        896.13        898.19       157.62 o
 -13  14   1      12692.52      13690.82       669.05 o
 -11  14   1       8481.57       8398.40       277.19 o
  -9  14   1        914.93        919.16        93.32 o
  -7  14   1       3216.04       3245.88       149.13 o
  -5  14   1       9658.10       9777.77       271.24 o
  -3  14   1       1500.87       1480.19        99.74 o
  -1  14   1       6428.71       6713.80       220.92 o
   1  14   1      32156.23      33848.59       596.63 o
   3  14   1        188.94        203.73        38.40 o
   5  14   1      29430.88      30277.14       463.41 o
   7  14   1       3818.32       3913.66       138.44 o
   9  14   1       3008.75       2977.16       116.06 o
  11  14   1       1286.58       1318.17        97.21 o
  13  14   1        282.58        244.78        50.16 o
  15  14   1       1556.18       1154.63       108.27 o
 -14  15   1       1579.44       1616.31       378.68 o
 -12  15   1       9063.53       8884.85       494.26 o
 -10  15   1       1503.55       1260.68       127.59 o
  -8  15   1      12850.80      13188.80       337.34 o
  -6  15   1       1763.20       1712.15       112.35 o
  -4  15   1       7368.53       7594.43       242.21 o
  -2  15   1       3829.98       3871.05       199.56 o
   0  15   1       1897.66       1934.91       121.17 o
   2  15   1       4101.61       4016.07       173.34 o
   4  15   1       4194.29       4294.64       152.07 o
   6  15   1       5676.44       6354.91       194.27 o
   8  15   1       8065.48       8370.27       189.45 o
  10  15   1       3434.00       3370.28       132.03 o
  12  15   1       1868.29       1831.56       112.72 o
  14  15   1        905.43        723.19       103.98 o
 -11  16   1         59.42         92.59        48.81 o
  -9  16   1       4450.37       4683.64       243.82 o
  -7  16   1       3557.43       3788.91       175.17 o
  -5  16   1      13036.32      13002.64       344.16 o
  -3  16   1       2326.39       2705.61       216.40 o
  -1  16   1       4323.63       4701.21       197.09 o
   1  16   1       1137.18       1266.20       101.52 o
   3  16   1       1480.17       1521.03        94.28 o
   5  16   1        198.05        200.04        43.67 o
   7  16   1       1186.44       1113.76        94.82 o
   9  16   1       7564.31       7660.49       232.51 o
  11  16   1        821.33        834.61       111.99 o
  13  16   1       7365.37       6695.54       402.04 o
 -10  17   1        258.11        201.89        56.76 o
  -8  17   1       1850.56       1933.92       185.98 o
  -6  17   1        799.12        883.22       117.44 o
  -4  17   1       4313.35       4160.19       422.89 o
  -2  17   1         98.78         57.21       168.70 o
   0  17   1      15782.87      16886.34       503.96 o
   2  17   1       2051.05       1964.50       131.62 o
   4  17   1       1631.09       1577.65        98.79 o
   6  17   1       1350.18       1501.90       117.06 o
   8  17   1       2683.90       2672.46       159.79 o
  10  17   1        392.94        510.10       144.47 o
  12  17   1       1318.03       1303.45       306.59 o
 -11  18   1        375.53        382.26       129.48 o
  -9  18   1       1285.12       1218.52       170.60 o
  -7  18   1       1845.36       1888.90       209.14 o
  -5  18   1       4273.42       4127.65       310.80 o
  -3  18   1       1329.10       1442.76       181.92 o
  -1  18   1       5118.97       5304.06       345.81 o
   1  18   1       4769.08       5168.20       220.72 o
   3  18   1       1122.78       1116.06       103.49 o
   5  18   1       7465.71       7240.01       268.27 o
   7  18   1        454.06        530.60        73.02 o
   9  18   1        371.12        341.39        99.69 o
  -8  19   1       2057.28       1999.60       278.12 o
  -6  19   1        567.18        417.91       147.34 o
  -4  19   1        166.76        194.57        79.62 o
  -2  19   1        947.26        984.63       160.28 o
   0  19   1       9223.97       9562.54       343.06 o
   2  19   1        709.82        689.29        90.32 o
   4  19   1       7077.02       6922.27       370.28 o
   6  19   1       1951.93       1790.55       178.76 o
   8  19   1       3161.65       2859.11       328.25 o
  -1  20   1        135.72        236.29        98.81 o
   1  20   1        839.10        684.11       152.06 o
   3  20   1       3366.63       3099.36       318.74 o
   5  20   1        425.98        488.92       146.37 o
  -2  21   1       5415.26       4251.57       384.58 o
   0  21   1       3159.52       2393.25       287.00 o
   2  21   1        329.91        233.14       108.67 o
   2   0   2       3156.54       3337.73       101.08 o
   4   0   2      98568.03      98010.85       959.07 o
   6   0   2      47493.04      47428.86       432.48 o
   8   0   2       4416.91       4480.26        92.62 o
  10   0   2      13675.27      13656.09       227.84 o
  12   0   2       7882.80       7549.26       279.22 o
  14   0   2      13916.36      14469.94       372.42 o
  16   0   2       7434.74       7627.96       219.86 o
  18   0   2       8117.64       8301.37       248.23 o
 -19   1   2       2734.98       2992.49       180.05 o
 -17   1   2       2520.39       2711.56       132.46 o
 -15   1   2       5858.68       6171.95       189.34 o
 -13   1   2      13668.74      14347.27       285.75 o
 -11   1   2       4536.71       4346.81       136.08 o
  -9   1   2      40824.11      40411.74       514.17 o
  -7   1   2       6404.37       6135.27       115.19 o
  -5   1   2        597.79        603.76        27.43 o
  -3   1   2      33190.53      33094.35       336.05 o
  -1   1   2       3773.98       3998.80        66.47 o
   1   1   2       3234.65       3394.57        77.11 o
   3   1   2      88329.71      88288.78       663.44 o
   5   1   2      50824.33      49445.32       389.72 o
   7   1   2      35829.01      35302.62       437.62 o
   9   1   2       8951.90       8724.80       148.72 o
  11   1   2       2828.04       2642.12        86.49 o
  13   1   2        307.00        278.70        56.04 o
  15   1   2       1028.30       1175.52       104.33 o
  17   1   2       6203.90       6279.49       209.15 o
  19   1   2       2025.62       2168.18       178.13 o
 -20   2   2       2946.05       2819.97       312.56 o
 -18   2   2        480.08        426.81        53.66 o
 -16   2   2       5160.07       5583.31       187.36 o
 -14   2   2       4880.43       4921.44       137.87 o
 -12   2   2       2932.81       2918.09        87.54 o
 -10   2   2      30460.22      30719.05       401.82 o
  -8   2   2      14008.78      13499.96       225.88 o
  -6   2   2      47122.26      46967.00       413.94 o
  -4   2   2       4272.91       4353.74        66.96 o
  -2   2   2      21814.03      21721.02       200.07 o
   0   2   2       3122.43       3174.02        56.72 o
   2   2   2      20467.80      20378.69       162.92 o
   4   2   2      18487.18      18677.03       151.93 o
   6   2   2       1729.62       1683.50        33.74 o
   8   2   2      41023.95      39254.12       370.90 o
  10   2   2        801.61        763.27        33.38 o
  12   2   2      21758.26      19918.21       875.34 o
  14   2   2       2021.13       2214.58       124.52 o
  16   2   2       1075.68       1093.02       114.01 o
  18   2   2       1985.15       1868.85       160.42 o
  20   2   2       1691.07       1406.93       226.54 o
 -19   3   2       3635.16       3670.22       152.70 o
 -17   3   2       1298.73       1330.70        86.63 o
 -15   3   2       2425.63       2614.78        94.74 o
 -13   3   2       7127.48       6983.75       130.20 o
 -11   3   2       3170.93       3042.15        76.40 o
  -9   3   2      21574.03      21894.82       241.83 o
  -7   3   2       1097.77       1110.74        36.13 o
  -5   3   2      34815.93      33053.27       444.96 o
  -3   3   2      49335.43      50231.50       597.27 o
  -1   3   2      86537.86      84790.84       671.03 o
   1   3   2      34244.55      34028.00       409.29 o
   3   3   2      49180.89      49195.52       360.88 o
   5   3   2      20511.92      20451.90       167.37 o
   7   3   2      18074.91      18151.89       177.52 o
   9   3   2      20883.21      20751.71       231.91 o
  11   3   2       4879.40       4638.64       203.09 o
  13   3   2      18900.20      18913.54       513.94 o
  15   3   2       1845.54       1843.68       138.77 o
  17   3   2       2471.88       2593.73       180.43 o
  19   3   2       2852.78       2856.40       203.45 o
 -20   4   2        907.18        814.77       171.78 o
 -18   4   2       4067.83       4211.81       159.05 o
 -16   4   2        408.16        419.13        52.25 o
 -14   4   2      14870.87      15356.12       251.48 o
 -12   4   2       7077.33       6878.14       135.80 o
 -10   4   2        621.99        711.05        34.28 o
  -8   4   2      21388.50      22026.68       248.93 o
  -6   4   2      15585.53      14673.74       302.07 o
  -4   4   2      23775.96      24144.82       348.80 o
  -2   4   2      18666.75      19045.60       178.93 o
   0   4   2      94144.59      93322.12       830.91 o
   2   4   2       5230.04       5377.54       134.04 o
   4   4   2      24108.29      23685.71       192.62 o
   6   4   2      21568.12      21049.41       191.62 o
   8   4   2       6750.03       6407.42       114.93 o
  10   4   2       9537.54       9470.03       201.23 o
  12   4   2       5289.97       4967.36       192.50 o
  14   4   2       1590.42       1542.72       102.58 o
  16   4   2       4366.10       4670.68       231.96 o
  18   4   2       1817.26       2177.54       199.59 o
  20   4   2       1406.71       1045.34       190.39 o
 -19   5   2       6819.04       6347.25       335.03 o
 -17   5   2       2210.10       2331.58       115.52 o
 -15   5   2       9702.65      10100.69       230.88 o
 -13   5   2       5785.96       5992.43       133.10 o
 -11   5   2        874.77        821.98        40.56 o
  -9   5   2       6280.83       6345.99       122.68 o
  -7   5   2       5159.31       5061.11       124.28 o
  -5   5   2      31193.50      31123.62       329.32 o
  -3   5   2      20314.78      20332.18       181.59 o
  -1   5   2      50440.73      49792.18       471.23 o
   1   5   2        636.09        606.15        55.54 o
   3   5   2      36873.87      36101.20       333.84 o
   5   5   2      31181.55      30299.94       236.65 o
   7   5   2      16005.78      15395.41       175.51 o
   9   5   2       5591.44       5489.68       126.59 o
  11   5   2       5041.22       5185.80       147.75 o
  13   5   2      12940.50      13174.29       311.96 o
  15   5   2       4503.57       4990.25       194.74 o
  17   5   2       6186.66       6193.96       384.42 o
  19   5   2        186.15        276.00       108.95 o
 -18   6   2        768.04        685.10       114.06 o
 -16   6   2        785.31        849.38       105.70 o
 -14   6   2      18447.05      19387.29       378.15 o
 -12   6   2       5597.50       5494.98       126.43 o
 -10   6   2      18998.34      19398.29       304.02 o
  -8   6   2       5856.22       6040.26       115.22 o
  -6   6   2      13373.77      13204.77       206.50 o
  -4   6   2      20928.05      20402.64       233.06 o
  -2   6   2       1740.36       1745.67        41.32 o
   0   6   2      47818.03      48413.43       403.99 o
   2   6   2      46548.76      46244.91       879.91 o
   4   6   2      15917.19      14626.87       153.12 o
   6   6   2      12265.65      11701.35       153.96 o
   8   6   2      14767.16      13967.70       201.58 o
  10   6   2       6759.32       6586.90       187.17 o
  12   6   2       7075.73       7172.70       171.38 o
  14   6   2       9942.70      10001.58       275.60 o
  16   6   2       1107.39       1125.47        94.80 o
  18   6   2       2255.65       2139.99       168.26 o
  20   6   2       6036.69       5102.25       434.22 o
 -19   7   2       1514.17       1421.73       192.13 o
 -17   7   2       4260.10       4299.53       272.11 o
 -15   7   2        949.09        882.91       113.78 o
 -13   7   2       9615.60      10037.92       245.24 o
 -11   7   2      15438.62      15894.51       287.13 o
  -9   7   2      13099.63      13328.43       209.94 o
  -7   7   2      53243.09      53502.12       632.97 o
  -5   7   2      16609.36      16633.76       215.94 o
  -3   7   2      18059.27      18168.69       237.01 o
  -1   7   2      35768.41      35526.53       376.77 o
   1   7   2       6625.46       6300.54       141.01 o
   3   7   2       1303.50       1365.65        93.45 o
   5   7   2       4908.34       4601.64        84.61 o
   7   7   2      51805.68      51374.10       713.61 o
   9   7   2       1992.49       1913.31        62.49 o
  11   7   2      17160.72      16972.17       348.30 o
  13   7   2       6775.93       6659.75       212.09 o
  15   7   2       3538.02       3401.43       161.52 o
  17   7   2       4055.53       4070.83       193.23 o
  19   7   2       2420.65       2099.92       417.77 o
 -18   8   2       1031.65        905.53       146.58 o
 -16   8   2      10501.85      10364.35       472.10 o
 -14   8   2       5895.33       5629.20       245.09 o
 -12   8   2       2308.84       2347.43        83.35 o
 -10   8   2       1362.93       1391.83        60.35 o
  -8   8   2       9748.76      10145.89       196.49 o
  -6   8   2      14530.33      14141.35       217.79 o
  -4   8   2       6564.68       6418.53       160.59 o
  -2   8   2      40821.22      38621.28       423.02 o
   0   8   2       4711.39       4784.95       110.74 o
   2   8   2      14462.73      13997.22       300.66 o
   4   8   2      21065.11      20955.08       260.38 o
   6   8   2       6114.20       6248.50       109.46 o
   8   8   2      10150.65       9988.82       220.05 o
  10   8   2       9898.21      10007.69       183.81 o
  12   8   2      14657.15      15224.70       334.45 o
  14   8   2      10391.41      10143.48       283.28 o
  16   8   2       9870.55      10103.79       304.23 o
  18   8   2       1596.52       1561.89       124.19 o
 -17   9   2       2139.71       2180.56       181.02 o
 -15   9   2       9356.99       9494.37       345.82 o
 -13   9   2       3510.27       3621.48       154.08 o
 -11   9   2       7370.27       7518.15       219.84 o
  -9   9   2       1327.82       1299.05        57.05 o
  -7   9   2       2133.03       2243.93        95.46 o
  -5   9   2       5685.29       5595.93       222.86 o
  -3   9   2      21213.65      21634.96       364.71 o
  -1   9   2       9215.17       8687.84       195.27 o
   1   9   2      41060.29      39711.50       715.05 o
   3   9   2      22087.14      21894.00       428.87 o
   5   9   2       6354.28       6256.60       117.10 o
   7   9   2      12928.81      13133.22       189.89 o
   9   9   2       1093.47       1025.77        54.71 o
  11   9   2        611.62        618.42        56.82 o
  13   9   2       2139.67       2098.26       128.55 o
  15   9   2      10257.14      10390.62       269.07 o
  17   9   2        326.09        303.34        73.32 o
 -18  10   2        712.46        604.80       228.26 o
 -16  10   2       1838.61       1795.25       156.81 o
 -14  10   2        399.80        536.72       143.41 o
 -12  10   2      13912.27      14217.56       339.59 o
 -10  10   2        813.40        764.34        54.92 o
  -8  10   2       9597.28       9629.39       231.34 o
  -6  10   2       7093.41       7140.68       189.23 o
  -4  10   2       9466.60       9672.35       226.35 o
  -2  10   2        991.23       1001.87        37.98 o
   0  10   2      14258.39      14637.02       551.63 o
   2  10   2      30697.92      30839.94       441.38 o
   4  10   2        612.51        692.15        39.55 o
   6  10   2      18819.05      18916.80       255.94 o
   8  10   2       1597.27       1689.82        67.64 o
  10  10   2       1009.16       1008.15        55.91 o
  12  10   2       2460.02       2611.18       139.43 o
  14  10   2        511.32        601.86        64.34 o
  16  10   2       2502.33       2513.84       199.08 o
  18  10   2         34.14        142.74       150.20 o
 -17  11   2        677.43        501.36       129.95 o
 -15  11   2       2286.74       2514.37       183.02 o
 -13  11   2       2755.76       2867.48       145.90 o
 -11  11   2       5311.31       5386.93       194.79 o
  -9  11   2        684.56        700.41        61.70 o
  -7  11   2      17227.95      17561.83       346.26 o
  -5  11   2       5251.47       5546.05       170.41 o
  -3  11   2       4437.08       4473.57       152.89 o
  -1  11   2       2720.67       2571.06       104.90 o
   1  11   2       4319.90       4563.73       187.75 o
   3  11   2       3549.07       3548.46       134.76 o
   5  11   2       1237.86       1213.21        57.02 o
   7  11   2      14542.41      14882.00       209.24 o
   9  11   2       7622.60       7636.20       160.65 o
  11  11   2       5105.77       5160.39       149.11 o
  13  11   2       3512.80       3446.58       207.64 o
  15  11   2        207.47        200.93        54.75 o
  17  11   2        936.51        784.71       109.63 o
 -16  12   2        971.41        972.69       149.05 o
 -14  12   2       3799.65       3763.83       223.85 o
 -12  12   2       5196.74       5389.61       206.41 o
 -10  12   2       2535.65       2555.51       258.57 o
  -8  12   2      14433.45      14601.13       428.46 o
  -6  12   2       7080.15       7140.07       208.74 o
  -4  12   2       5013.07       5288.13       176.73 o
  -2  12   2      21276.38      20139.13       526.41 o
   0  12   2       7800.03       7547.73       487.22 o
   2  12   2       3273.53       3347.37       164.93 o
   4  12   2       7002.72       6787.17       137.79 o
   6  12   2       5875.01       5873.70       125.59 o
   8  12   2       2216.46       2181.79        76.37 o
  10  12   2      14664.52      14883.45       306.36 o
  12  12   2       5267.95       5214.49       180.61 o
  14  12   2       5830.68       5338.79       197.45 o
  16  12   2        486.16        429.09        70.95 o
 -15  13   2       5444.96       4946.73       270.21 o
 -13  13   2       3322.80       3403.73       212.65 o
 -11  13   2       3524.82       3518.00       167.59 o
  -9  13   2       2306.55       2319.33       120.38 o
  -7  13   2       6716.02       6490.13       206.60 o
  -5  13   2      12663.16      12677.20       303.59 o
  -3  13   2      18768.76      18615.22       385.62 o
  -1  13   2        306.15        222.93       101.97 o
   1  13   2      13378.13      14698.72       399.34 o
   3  13   2       7144.69       7064.26       238.73 o
   5  13   2       5669.29       5660.76       130.45 o
   7  13   2       9708.11      10030.90       203.86 o
   9  13   2       3495.92       3506.55       124.82 o
  11  13   2       2746.57       2760.07       132.22 o
  13  13   2       3516.29       3354.35       167.63 o
  15  13   2       9391.87       8859.31       302.59 o
 -14  14   2       1637.87       1678.01       157.03 o
 -12  14   2       5832.11       5593.77       225.33 o
 -10  14   2        362.95        515.71       103.74 o
  -8  14   2      10492.95       9757.68       338.35 o
  -6  14   2       9504.51       9598.82       268.28 o
  -4  14   2       1649.99       1614.21       104.01 o
  -2  14   2       2188.30       2268.60       150.00 o
   0  14   2      13990.17      14690.41       410.78 o
   2  14   2       4907.56       5067.22       189.16 o
   4  14   2      14774.98      15175.38       270.30 o
   6  14   2      18096.39      18869.17       303.56 o
   8  14   2       5690.42       5608.83       160.10 o
  10  14   2        396.52        425.14        48.31 o
  12  14   2       3552.96       3296.75       148.84 o
  14  14   2       1578.33       1311.13        99.49 o
  16  14   2        636.61        676.48       133.73 o
 -13  15   2       9294.27       9315.54       490.44 o
 -11  15   2        185.09        213.05        52.77 o
  -9  15   2      10194.30      10107.19       441.34 o
  -7  15   2       3718.44       3716.81       205.91 o
  -5  15   2       4431.14       4766.35       229.46 o
  -3  15   2       1766.80       1970.59       143.47 o
  -1  15   2        923.03       1015.55       106.61 o
   1  15   2       5708.58       6325.67       266.23 o
   3  15   2       2207.93       2149.78       150.96 o
   5  15   2       9447.99       9536.54       213.47 o
   7  15   2        914.12        958.58        68.90 o
   9  15   2       9322.89       9016.87       240.40 o
  11  15   2       2103.76       2141.33       118.23 o
  13  15   2       5474.49       5091.40       222.25 o
  15  15   2       1794.46       1360.00       227.51 o
 -12  16   2        469.42        421.30       140.86 o
 -10  16   2       2487.10       2384.59       224.88 o
  -8  16   2       9954.12      10094.76       368.65 o
  -6  16   2       1081.25       1214.64       122.19 o
  -4  16   2       4366.67       4464.55       227.98 o
  -2  16   2        940.16       1167.78       194.87 o
   0  16   2       7619.23       8022.10       312.54 o
   2  16   2       5074.06       5313.11       211.05 o
   4  16   2        380.23        423.05        52.27 o
   6  16   2        752.45        800.51        92.33 o
   8  16   2      10230.81      10226.76       329.02 o
  10  16   2       2034.65       1985.95       117.45 o
  12  16   2       1009.39        807.55       126.70 o
  -9  17   2        265.03        170.12        81.01 o
  -7  17   2       4288.21       4421.66       242.93 o
  -5  17   2       6010.12       6345.58       287.73 o
  -3  17   2       2237.56       2297.74       219.76 o
  -1  17   2       6374.97       6402.59       370.95 o
   1  17   2       2657.04       2473.97       147.64 o
   3  17   2       1117.95       1139.69       110.24 o
   5  17   2       2326.88       2394.30       125.34 o
   7  17   2       4556.01       4482.58       166.58 o
   9  17   2       1963.42       1893.76       151.00 o
  11  17   2        726.59        903.44       185.75 o
 -10  18   2         37.86         39.06        78.59 o
  -8  18   2       1693.79       1511.05       188.20 o
  -6  18   2       2352.22       2195.70       384.71 o
  -4  18   2       1866.61       2181.54       225.08 o
  -2  18   2       2216.79       2221.76       233.73 o
   0  18   2       8463.19       9238.87       365.39 o
   2  18   2        514.55        487.38        77.30 o
   4  18   2       4310.20       4225.84       195.72 o
   6  18   2        714.45        740.45       107.95 o
   8  18   2        947.55       1019.45       137.71 o
  10  18   2        697.24        475.80       135.69 o
  -9  19   2       2430.57       1900.65       265.76 o
  -7  19   2       2325.58       2443.67       299.70 o
  -5  19   2        146.79        357.56       122.15 o
  -3  19   2       2657.25       2638.94       254.25 o
  -1  19   2       2068.77       1850.26       213.41 o
   1  19   2       2919.92       2911.98       170.96 o
   3  19   2       3766.79       3686.57       193.20 o
   5  19   2       7077.58       6653.30       349.88 o
   7  19   2       1472.86       1070.16       195.02 o
   9  19   2        761.42        732.90       165.18 o
   0  20   2       1006.89        769.09       168.93 o
   2  20   2       2926.34       2805.11       311.22 o
   4  20   2        885.89        791.72       178.80 o
   1   0   3      46519.07      45290.78       433.40 o
   3   0   3       5876.35       5853.36        95.01 o
   5   0   3      39598.77      39704.03       303.16 o
   7   0   3      46898.82      46587.23       538.26 o
   9   0   3       3632.34       3872.63       113.27 o
  11   0   3      11922.02      11473.83       354.19 o
  13   0   3      14474.78      14653.23       286.53 o
  15   0   3        341.83        324.47        54.57 o
  17   0   3       8476.14       8875.35       246.45 o
  19   0   3       2733.79       2928.83       177.22 o
 -20   1   3       5376.96       4784.62       406.15 o
 -18   1   3       2622.82       2790.87       145.32 o
 -16   1   3       2451.31       2606.79       125.23 o
 -14   1   3      12099.46      12217.23       268.61 o
 -12   1   3        821.49        936.91        63.70 o
 -10   1   3      11215.71      10888.48       183.23 o
  -8   1   3      23894.12      24414.56       310.49 o
  -6   1   3      28448.02      27973.97       329.50 o
  -4   1   3       2804.64       2775.56        70.89 o
  -2   1   3      74681.45      75335.43       914.49 o
   0   1   3      48136.16      46246.46       891.55 o
   2   1   3       5303.52       5347.46        51.70 o
   4   1   3     110321.95     109400.16       669.76 o
   6   1   3      10632.90      10710.12       113.14 o
   8   1   3      33092.29      32803.54       348.73 o
  10   1   3       7861.24       7668.85       218.48 o
  12   1   3       1837.81       1745.78       106.49 o
  14   1   3       4236.03       4445.48       178.79 o
  16   1   3       3592.20       3758.74       149.05 o
  18   1   3        462.81        547.35        73.42 o
 -19   2   3       3437.76       3468.09       194.42 o
 -17   2   3       3965.69       3940.18       183.12 o
 -15   2   3      11939.34      11787.75       267.69 o
 -13   2   3      13408.25      13855.94       240.42 o
 -11   2   3      10532.74      10676.22       160.65 o
  -9   2   3      24410.98      24780.21       311.21 o
  -7   2   3       9124.29       8687.14       116.31 o
  -5   2   3      14637.12      14822.34       182.16 o
  -3   2   3      18365.53      17969.49       191.22 o
  -1   2   3       4988.46       5101.50        56.28 o
   1   2   3      69863.67      71004.30       672.32 o
   3   2   3      10053.42      10040.74        87.39 o
   5   2   3      15571.87      15804.10       125.58 o
   7   2   3       9549.29       8724.28        92.88 o
   9   2   3       9683.95       9205.27       158.34 o
  11   2   3       5491.35       4990.08       147.93 o
  13   2   3      20408.94      20162.62       412.19 o
  15   2   3       9480.60      10060.95       289.21 o
  17   2   3          0.10         -9.28        46.90 o
  19   2   3       7341.59       7170.91       331.65 o
 -20   3   3       4279.56       3603.65       353.07 o
 -18   3   3        158.84        194.36        47.10 o
 -16   3   3       5747.50       6133.16       202.33 o
 -14   3   3        164.16        167.49        33.42 o
 -12   3   3       6362.96       6331.88       116.70 o
 -10   3   3       2625.44       2728.51        80.87 o
  -8   3   3      21641.14      22012.39       235.53 o
  -6   3   3      28702.21      28551.59       318.07 o
  -4   3   3      12561.23      12897.65       171.70 o
  -2   3   3      11031.91      11250.64        91.93 o
   0   3   3       6398.97       6625.52        95.41 o
   2   3   3      18749.41      18717.11       193.35 o
   4   3   3       7161.05       7307.68        68.35 o
   6   3   3      44347.44      43380.00       411.52 o
   8   3   3      17809.32      16955.51       263.12 o
  10   3   3       5442.17       5203.68       144.08 o
  12   3   3      10130.05       9882.68       296.82 o
  14   3   3       2806.90       2765.44       164.27 o
  16   3   3       1267.38       1298.04       124.98 o
  18   3   3       1469.53       1251.42       129.27 o
 -19   4   3       2832.19       2737.31       245.61 o
 -17   4   3         15.88          2.75        31.20 o
 -15   4   3       7213.04       7487.32       192.40 o
 -13   4   3       7862.87       7765.43       140.09 o
 -11   4   3       5056.32       4902.16       110.92 o
  -9   4   3       7499.69       7542.76       130.93 o
  -7   4   3      22313.66      22765.35       264.94 o
  -5   4   3      23435.56      22960.93       297.29 o
  -3   4   3       7433.34       7639.24        78.38 o
  -1   4   3     109557.05     109928.17       846.65 o
   1   4   3       2722.20       2741.21        59.68 o
   3   4   3      13591.69      13967.96       116.91 o
   5   4   3      51361.24      52167.75       343.89 o
   7   4   3       4124.19       3762.35        65.98 o
   9   4   3      19776.19      19822.82       506.81 o
  11   4   3       2684.43       2791.69       120.39 o
  13   4   3      11455.83      11339.58       342.70 o
  15   4   3        753.00        727.96        93.26 o
  17   4   3       2113.77       2249.42       167.61 o
  19   4   3        319.42        290.79        95.51 o
 -20   5   3       1321.70       1196.16       211.77 o
 -18   5   3       6331.46       6409.79       284.46 o
 -16   5   3        272.22        350.76        74.00 o
 -14   5   3      15794.88      16437.74       367.93 o
 -12   5   3      11210.13      11410.05       221.26 o
 -10   5   3       1876.76       1780.87        62.02 o
  -8   5   3      33774.58      33852.10       387.91 o
  -6   5   3      15223.37      16022.85       387.69 o
  -4   5   3      49840.37      49932.71       410.99 o
  -2   5   3      15890.18      16297.67       155.13 o
   0   5   3      39292.78      40303.12       390.42 o
   2   5   3      15605.98      15537.02       279.51 o
   4   5   3      23645.60      22841.23       177.09 o
   6   5   3      20599.18      20609.97       197.10 o
   8   5   3       1303.84       1483.02        52.00 o
  10   5   3      21895.86      22024.21       333.41 o
  12   5   3       2432.85       2449.04        92.34 o
  14   5   3      14679.31      14941.45       351.52 o
  16   5   3       5882.00       6094.79       270.99 o
  18   5   3       1259.43       1282.95       156.64 o
 -19   6   3       1859.92       1653.16       236.10 o
 -17   6   3       6161.98       6317.65       237.04 o
 -15   6   3      11015.40      11327.39       301.09 o
 -13   6   3       2643.65       2828.21       105.83 o
 -11   6   3      11420.32      11842.36       194.31 o
  -9   6   3      13889.97      13897.26       209.66 o
  -7   6   3      22422.43      22657.77       369.22 o
  -5   6   3      21163.31      20954.06       254.33 o
  -3   6   3      45003.31      44224.02       433.10 o
  -1   6   3      10950.77      11311.19       117.66 o
   1   6   3      29432.52      29095.94       368.88 o
   3   6   3      29804.25      29277.32       373.35 o
   5   6   3      15797.38      16291.91       161.09 o
   7   6   3      34413.61      33285.10       484.23 o
   9   6   3       5758.89       5599.32       120.91 o
  11   6   3       3816.77       4121.53       122.41 o
  13   6   3       3970.22       4092.14       163.52 o
  15   6   3       7866.08       8112.92       257.95 o
  17   6   3       1567.53       1504.12       137.28 o
  19   6   3       4305.69       3910.57       403.84 o
 -18   7   3       5860.98       5620.55       322.48 o
 -16   7   3       4965.40       5417.09       288.62 o
 -14   7   3       5720.14       5876.59       200.00 o
 -12   7   3       8028.56       8164.94       208.62 o
 -10   7   3       5386.58       5454.57       128.72 o
  -8   7   3       9106.66       9157.43       215.97 o
  -6   7   3      34640.31      33389.73       400.39 o
  -4   7   3       4369.50       4125.55        79.03 o
  -2   7   3       9569.33       8893.94       139.38 o
   0   7   3      48190.03      47912.88       469.64 o
   2   7   3       8808.27       8462.26       268.14 o
   4   7   3      20649.51      20386.23       240.35 o
   6   7   3      22509.77      22263.87       255.58 o
   8   7   3       8469.08       7822.91       200.28 o
  10   7   3       4284.09       4292.19       101.79 o
  12   7   3      31009.82      30860.60       456.79 o
  14   7   3      10283.85      10610.97       289.56 o
  16   7   3       3989.14       4025.95       183.93 o
  18   7   3       6005.20       5703.60       284.37 o
 -17   8   3       1219.59       1315.11       203.88 o
 -15   8   3       5425.94       5862.01       220.68 o
 -13   8   3       9405.95       9706.30       257.27 o
 -11   8   3        189.83        239.43        32.60 o
  -9   8   3       4744.00       4862.73       158.59 o
  -7   8   3       7849.71       7061.31       209.91 o
  -5   8   3       1671.81       1884.41        84.06 o
  -3   8   3      18198.40      17877.40       327.61 o
  -1   8   3      33659.80      33963.86       719.25 o
   1   8   3      24373.67      25035.78       561.87 o
   3   8   3      21243.73      21796.90       424.38 o
   5   8   3      33795.17      33727.71       358.70 o
   7   8   3       9112.88       9176.65       171.34 o
   9   8   3      10779.46      10224.08       292.48 o
  11   8   3       5419.71       5489.60       123.55 o
  13   8   3         18.24         35.60        36.61 o
  15   8   3       9422.18       9422.48       283.72 o
  17   8   3       1472.27       1295.46       108.71 o
  19   8   3       2735.98       2084.09       220.93 o
 -18   9   3        748.28       1037.38       283.96 o
 -16   9   3       3663.10       3829.75       240.53 o
 -14   9   3       1454.61       1441.06       149.84 o
 -12   9   3       7249.77       7547.55       175.47 o
 -10   9   3       7062.89       7081.10       156.26 o
  -8   9   3      11586.46      11764.56       211.13 o
  -6   9   3       5449.34       5423.66       185.80 o
  -4   9   3      19247.49      20117.64       422.27 o
  -2   9   3       9726.54       9613.19       166.66 o
   0   9   3       3418.09       3458.23        80.38 o
   2   9   3      24014.64      23960.02       578.61 o
   4   9   3       7470.61       7532.27       137.63 o
   6   9   3      13639.56      13754.69       186.09 o
   8   9   3       5030.19       4946.35        97.44 o
  10   9   3       4945.87       4953.07       119.18 o
  12   9   3       3881.13       3876.13       124.00 o
  14   9   3       5609.81       5679.31       187.12 o
  16   9   3       1065.71       1044.28        86.92 o
  18   9   3        273.59        286.59        85.52 o
 -17  10   3        753.62        580.57       214.31 o
 -15  10   3       5207.35       5295.58       337.94 o
 -13  10   3       4265.27       4394.58       275.55 o
 -11  10   3       6137.68       6067.49       201.11 o
  -9  10   3       4760.86       4847.90       259.22 o
  -7  10   3       3905.53       3678.06       167.01 o
  -5  10   3      21900.58      21700.57       468.61 o
  -3  10   3       5563.37       5762.72       201.26 o
  -1  10   3       8155.65       7834.08       248.61 o
   1  10   3      11298.60      11104.77       236.31 o
   3  10   3       2917.69       3171.84       119.74 o
   5  10   3       1924.62       1940.26        66.16 o
   7  10   3       4864.10       5064.72       108.74 o
   9  10   3       7713.97       7813.52       159.92 o
  11  10   3       2961.45       3148.97       113.69 o
  13  10   3       5552.18       5715.84       167.60 o
  15  10   3       3133.04       2853.65       124.71 o
  17  10   3       1660.81       1692.46       131.31 o
 -16  11   3         66.35        216.44        66.13 o
 -14  11   3       6785.00       7232.92       306.87 o
 -12  11   3       4490.86       4444.77       179.35 o
 -10  11   3       3063.60       3327.75       266.55 o
  -8  11   3       6061.62       6151.14       316.20 o
  -6  11   3       3578.36       3530.98       119.39 o
  -4  11   3       2384.83       2252.77       130.88 o
  -2  11   3       4933.36       4640.02       137.64 o
   0  11   3      12520.37      12502.01       328.91 o
   2  11   3      10205.40      10411.59       386.43 o
   4  11   3       5292.24       5293.86       122.52 o
   6  11   3      10638.33      10654.18       187.57 o
   8  11   3        190.81        171.98        26.81 o
  10  11   3       6840.29       6528.85       145.60 o
  12  11   3       6926.73       6688.54       180.30 o
  14  11   3       2644.04       2716.14       135.61 o
  16  11   3       1747.13       1723.54       159.18 o
  18  11   3       1025.67        544.66       192.44 o
 -17  12   3       1104.74        861.80       186.10 o
 -15  12   3       1535.75       1518.33       149.35 o
 -13  12   3       3966.09       3790.26       219.03 o
 -11  12   3       7204.11       7206.68       236.02 o
  -9  12   3       4156.32       4320.58       232.78 o
  -7  12   3      30096.67      30206.63       716.73 o
  -5  12   3       2429.86       2517.43       146.88 o
  -3  12   3      10145.07      10042.33       298.47 o
  -1  12   3       1860.07       1857.36        76.36 o
   1  12   3        614.24        686.39        92.70 o
   3  12   3       6015.15       6245.18       187.10 o
   5  12   3      11488.57      11664.23       189.52 o
   7  12   3       8184.78       8234.52       150.14 o
   9  12   3       7239.20       7444.26       164.39 o
  11  12   3       4593.65       4686.28       165.07 o
  13  12   3       1667.98       1531.06       101.42 o
  15  12   3       2653.77       2672.84       142.90 o
  17  12   3       2478.54       1692.78       344.24 o
 -16  13   3       2983.63       2461.00       304.87 o
 -14  13   3       2791.20       2519.71       190.47 o
 -12  13   3       1932.80       1885.71       155.59 o
 -10  13   3       5127.10       5396.74       240.46 o
  -8  13   3         45.22         13.67        45.93 o
  -6  13   3       3983.58       4233.12       201.23 o
  -4  13   3      11668.70      11910.97       350.25 o
  -2  13   3      20944.09      21056.36       494.18 o
   0  13   3      13881.82      13873.36       388.18 o
   2  13   3      13525.70      14942.51       513.64 o
   4  13   3       7697.12       7554.79       156.07 o
   6  13   3       2673.19       2804.95        90.11 o
   8  13   3       9440.27       9575.59       177.74 o
  10  13   3       4435.55       4528.44       147.46 o
  12  13   3       4009.60       3818.13       157.68 o
  14  13   3       7765.32       7561.98       241.41 o
  16  13   3         28.29         33.05        65.99 o
 -15  14   3        848.71        514.51       144.43 o
 -13  14   3       7891.69       8382.65       485.24 o
 -11  14   3       2615.44       2582.93       173.76 o
  -9  14   3       5559.06       5327.53       245.93 o
  -7  14   3      10376.40      10427.85       346.09 o
  -5  14   3      14281.90      15106.60       422.33 o
  -3  14   3       2859.76       2748.85       164.70 o
  -1  14   3       4489.76       4656.22       215.67 o
   1  14   3      12033.21      12822.65       382.79 o
   3  14   3        163.43        231.58        41.53 o
   5  14   3      15952.15      16169.99       258.09 o
   7  14   3       5567.37       5882.15       157.11 o
   9  14   3       1397.96       1384.87        75.96 o
  11  14   3       6340.66       6544.98       209.14 o
  13  14   3       2715.05       2388.64       143.02 o
  15  14   3       2296.25       1721.03       146.03 o
 -14  15   3       2250.64       1890.09       279.78 o
 -12  15   3       2516.67       2511.83       191.54 o
 -10  15   3       3070.02       3049.91       192.91 o
  -8  15   3       9738.39       9979.57       351.92 o
  -6  15   3       8122.77       8225.40       312.52 o
  -4  15   3        603.23        589.56        91.32 o
  -2  15   3       9251.01       9258.63       573.23 o
   0  15   3        342.11        268.90        65.99 o
   2  15   3      11403.01      11011.52       362.97 o
   4  15   3       6906.56       7031.88       179.48 o
   6  15   3      10509.40      10569.83       221.36 o
   8  15   3       5378.75       5368.52       151.82 o
  10  15   3       5141.51       4922.03       179.27 o
  12  15   3       1682.55       1737.44       120.78 o
  14  15   3        767.13        529.48        85.22 o
 -11  16   3       1551.29       1357.76       275.46 o
  -9  16   3       1146.12       1229.37       128.29 o
  -7  16   3       3745.96       3833.05       219.39 o
  -5  16   3       5999.61       6143.73       274.55 o
  -3  16   3       1051.15       1158.24       132.25 o
  -1  16   3       4231.13       4521.72       293.52 o
   1  16   3       2543.13       2720.66       228.14 o
   3  16   3       5191.22       5786.36       278.28 o
   5  16   3        276.65        369.38        97.75 o
   7  16   3       4891.57       5191.71       175.78 o
   9  16   3       3632.70       3878.39       206.86 o
  11  16   3         62.41         41.57        81.57 o
  13  16   3       3064.62       2438.21       206.30 o
 -10  17   3       1653.53       1310.89       203.49 o
  -8  17   3       1514.92       1621.82       149.44 o
  -6  17   3       1585.43       1597.36       143.86 o
  -4  17   3       2399.01       2359.87       222.73 o
  -2  17   3          0.75         36.23        70.74 o
   0  17   3       8691.20       9231.73       353.22 o
   2  17   3       4325.37       4471.07       235.10 o
   4  17   3         23.60          8.99        36.60 o
   6  17   3       6767.26       6845.14       264.88 o
   8  17   3       1197.76       1226.23        89.44 o
  10  17   3        785.24        579.92       102.83 o
  12  17   3       1287.38       1056.64       197.28 o
  -9  18   3        324.60        244.91       105.63 o
  -7  18   3       6062.14       6083.90       298.38 o
  -5  18   3       1120.88       1231.19       196.00 o
  -3  18   3       1449.07       1394.24       183.87 o
  -1  18   3        525.92        470.26       126.04 o
   1  18   3       2721.10       2823.05       192.87 o
   3  18   3        110.12        106.31        48.58 o
   5  18   3       6521.24       6555.67       221.46 o
   7  18   3       6218.92       6200.47       221.17 o
   9  18   3        787.48        672.60       152.61 o
  11  18   3       2649.11       1976.37       268.45 o
  -8  19   3       2726.06       2257.86       289.41 o
  -6  19   3       4234.08       3476.66       360.54 o
  -4  19   3        434.05        573.06       157.27 o
  -2  19   3       7438.08       7568.59       435.58 o
   0  19   3       2806.25       2594.07       239.63 o
   2  19   3       3361.08       3103.51       209.47 o
   4  19   3       3122.81       3122.62       210.26 o
   6  19   3       1870.53       1568.47       241.33 o
   8  19   3        917.29        561.80       142.26 o
   1  20   3       5342.59       4899.02       419.86 o
   3  20   3       4423.17       3765.09       368.86 o
   0   0   4      50417.27      47797.18      1354.25 o
   2   0   4      45460.28      45979.96       347.15 o
   4   0   4       3095.08       2884.42        69.00 o
   6   0   4      56028.54      57678.72       583.56 o
   8   0   4      12819.02      12467.99       150.04 o
  10   0   4      13505.62      13392.51       259.02 o
  12   0   4      18346.39      18036.96       317.56 o
  14   0   4      10426.38      10498.94       242.88 o
  16   0   4       2022.08       2158.34       112.12 o
  18   0   4       3426.12       3622.28       190.49 o
  20   0   4       2491.27       1696.75       232.57 o
 -21   1   4       4861.83       4186.27       379.67 o
 -19   1   4       1477.21       1562.13       113.28 o
 -17   1   4       2421.65       2505.13       131.68 o
 -15   1   4       4955.75       4868.42       165.25 o
 -13   1   4      11668.67      11906.27       211.98 o
 -11   1   4       1781.94       1733.23        79.52 o
  -9   1   4      16149.40      15858.52       222.48 o
  -7   1   4      63578.80      63529.88       758.71 o
  -5   1   4       2203.89       2366.86        45.86 o
  -3   1   4      51647.14      49906.35       472.91 o
  -1   1   4       9176.52       9001.79        99.93 o
   1   1   4       8483.04       8110.78        98.41 o
   3   1   4      12554.78      12254.29        96.41 o
   5   1   4      60191.67      61210.23       403.77 o
   7   1   4      12243.69      11621.15       134.32 o
   9   1   4      10181.54      10335.31       169.92 o
  11   1   4       7105.84       6830.62       190.07 o
  13   1   4        136.19        176.55        37.30 o
  15   1   4       6398.13       6516.19       191.35 o
  17   1   4       1802.98       1960.32       135.15 o
  19   1   4       2434.60       2167.43       191.84 o
 -20   2   4       4392.71       3246.62       328.34 o
 -18   2   4        987.72       1028.24        90.04 o
 -16   2   4      11893.46      12370.93       311.75 o
 -14   2   4       1435.02       1430.73        76.40 o
 -12   2   4       3508.01       3496.60        75.12 o
 -10   2   4       3151.84       2896.38        73.36 o
  -8   2   4       1887.62       1819.31        48.04 o
  -6   2   4      28722.99      28040.13       299.96 o
  -4   2   4      37831.83      39079.26       443.45 o
  -2   2   4      33923.68      32667.87       254.73 o
   0   2   4      43951.16      44408.62       549.62 o
   2   2   4      32412.12      31364.04       256.15 o
   4   2   4      26365.46      27160.57       179.80 o
   6   2   4       9831.89       9448.92        95.23 o
   8   2   4       6917.75       6283.01       145.65 o
  10   2   4       1977.52       1899.93        48.23 o
  12   2   4       8604.56       8403.59       395.67 o
  14   2   4      10602.04      10495.65       287.91 o
  16   2   4       5534.23       5631.60       262.59 o
  18   2   4       2937.70       3630.51       253.89 o
 -19   3   4       3390.81       3164.64       248.92 o
 -17   3   4       5382.73       5323.61       196.14 o
 -15   3   4       8155.00       8403.44       202.25 o
 -13   3   4       7615.26       7867.17       181.50 o
 -11   3   4       7507.05       7906.49       151.56 o
  -9   3   4       8453.89       9095.85       159.52 o
  -7   3   4      10165.96      10536.99       147.45 o
  -5   3   4      26047.05      25863.02       258.21 o
  -3   3   4       8451.15       8224.22        87.62 o
  -1   3   4      11491.71      11199.64       107.63 o
   1   3   4      52902.43      51636.26       470.08 o
   3   3   4       8774.66       8435.86        78.46 o
   5   3   4      24129.95      23424.15       179.61 o
   7   3   4      18312.86      18656.45       222.97 o
   9   3   4       4602.71       4588.19       105.75 o
  11   3   4        750.12        671.06        80.23 o
  13   3   4       2608.57       2792.80       160.53 o
  15   3   4       3399.58       3801.42       296.65 o
  17   3   4        648.23        619.27        98.04 o
  19   3   4       3670.38       3597.62       297.30 o
 -20   4   4        846.44        660.48       155.95 o
 -18   4   4        376.52        420.76        71.39 o
 -16   4   4       1532.49       1512.15       106.44 o
 -14   4   4       1692.92       1718.67        89.50 o
 -12   4   4      26445.27      26562.84       528.45 o
 -10   4   4       3103.62       3117.89        89.86 o
  -8   4   4      32007.64      31763.27       354.96 o
  -6   4   4      13660.50      13267.56       204.58 o
  -4   4   4      10468.91      10467.48       112.34 o
  -2   4   4      27788.71      29137.51       208.93 o
   0   4   4       2925.64       2741.82        50.36 o
   2   4   4      40154.19      41510.01       349.51 o
   4   4   4      10624.24      10598.48        98.63 o
   6   4   4      43627.93      41547.55       293.44 o
   8   4   4       5379.73       5316.11       118.69 o
  10   4   4      13980.69      13419.86       282.39 o
  12   4   4       2125.89       2009.67       131.69 o
  14   4   4       2909.45       2867.79       170.25 o
  16   4   4       4542.58       4246.97       226.08 o
  18   4   4       1367.47       1227.58       132.92 o
 -19   5   4       3550.08       3010.61       313.03 o
 -17   5   4       1798.84       1945.56       127.69 o
 -15   5   4       5298.36       5224.66       196.18 o
 -13   5   4        757.77        810.49        84.34 o
 -11   5   4        948.74        970.43        53.89 o
  -9   5   4       9332.12       9523.96       157.71 o
  -7   5   4      49235.29      49418.96       635.07 o
  -5   5   4      24745.31      24537.85       250.98 o
  -3   5   4      24585.14      24129.54       189.37 o
  -1   5   4      61190.70      63021.61       460.34 o
   1   5   4       2248.50       2532.31        55.44 o
   3   5   4      26595.32      26130.16       232.99 o
   5   5   4      24276.72      23745.84       189.38 o
   7   5   4      22027.23      21184.58       241.86 o
   9   5   4      25716.20      24963.68       320.11 o
  11   5   4       8275.04       8155.59       181.93 o
  13   5   4      11282.20      11932.29       295.24 o
  15   5   4       4572.24       4712.33       229.85 o
  17   5   4       1742.02       1732.83       152.36 o
  19   5   4        713.45        553.00       119.73 o
 -18   6   4       2098.66       2218.75       143.81 o
 -16   6   4       4898.11       5293.72       205.86 o
 -14   6   4      10766.80      10556.44       323.34 o
 -12   6   4       2011.06       2053.36        73.34 o
 -10   6   4      10961.95      10999.29       182.06 o
  -8   6   4      17570.00      18149.06       297.06 o
  -6   6   4       6435.34       6394.95       101.19 o
  -4   6   4      42852.23      41589.68       394.94 o
  -2   6   4       9991.22       9702.34       121.95 o
   0   6   4      54556.05      56117.88       475.07 o
   2   6   4      27685.12      26394.43       658.64 o
   4   6   4      14000.77      13663.57       136.66 o
   6   6   4       6550.48       6346.15        90.24 o
   8   6   4      15460.53      14834.56       285.86 o
  10   6   4       3069.66       3262.40        88.24 o
  12   6   4      12042.62      12564.50       248.40 o
  14   6   4      13842.45      14306.24       358.63 o
  16   6   4       1010.23       1176.52       122.89 o
  18   6   4       4172.15       4380.47       248.90 o
 -19   7   4        376.70        528.29       143.97 o
 -17   7   4      12059.94      12306.12       419.01 o
 -15   7   4          7.17        105.12        46.99 o
 -13   7   4      10494.23      10994.67       276.62 o
 -11   7   4       6510.52       6862.13       155.13 o
  -9   7   4       2482.64       2585.08        92.12 o
  -7   7   4      20171.96      20134.50       226.53 o
  -5   7   4      21942.56      21650.28       360.29 o
  -3   7   4      16905.64      16829.46       212.23 o
  -1   7   4      11544.40      11050.96       130.98 o
   1   7   4      61966.75      62171.92       648.32 o
   3   7   4      10344.59      10245.64       191.12 o
   5   7   4      49243.25      48716.20       419.66 o
   7   7   4      19903.89      19136.48       328.80 o
   9   7   4       3083.46       2801.20        83.75 o
  11   7   4       8651.47       8385.73       149.28 o
  13   7   4       7435.67       7609.65       207.63 o
  15   7   4       2515.12       2342.15       134.75 o
  17   7   4       6656.37       6752.77       303.08 o
  19   7   4       5981.16       5567.71       367.02 o
 -18   8   4        434.22        516.82       235.54 o
 -16   8   4       3564.71       3459.43       283.33 o
 -14   8   4       5994.53       6432.47       305.33 o
 -12   8   4       9619.57       9704.36       210.99 o
 -10   8   4       8650.76       8707.07       206.10 o
  -8   8   4       7759.55       7541.27       218.20 o
  -6   8   4      15304.79      15478.16       268.43 o
  -4   8   4       5312.29       5307.13       104.92 o
  -2   8   4       7681.73       7341.10       107.83 o
   0   8   4      13756.52      13373.24       210.44 o
   2   8   4       2056.89       2250.50       107.69 o
   4   8   4      30857.71      29868.90       330.27 o
   6   8   4      17305.23      17620.56       194.71 o
   8   8   4       7510.85       7204.58       125.22 o
  10   8   4      12890.22      13188.89       196.71 o
  12   8   4       5876.47       6100.48       145.35 o
  14   8   4       3854.53       4003.61       155.21 o
  16   8   4       2241.61       2113.58       120.75 o
  18   8   4       3849.20       3141.83       267.96 o
 -17   9   4        203.92        416.25       115.94 o
 -15   9   4       6065.98       6571.33       272.79 o
 -13   9   4       2589.89       2721.18       145.23 o
 -11   9   4       1862.17       1960.75        72.72 o
  -9   9   4      17043.26      17458.41       294.07 o
  -7   9   4       3274.87       3250.30        85.26 o
  -5   9   4      24774.68      24339.62       343.14 o
  -3   9   4       5062.80       5107.92       132.53 o
  -1   9   4      10622.25      10717.90       233.84 o
   1   9   4      16185.92      16201.02       278.69 o
   3   9   4       9027.03       8888.14       249.38 o
   5   9   4       9524.44       9716.24       158.40 o
   7   9   4       2581.66       2656.32        64.59 o
   9   9   4      17200.84      17111.42       236.97 o
  11   9   4         41.61         33.41        20.38 o
  13   9   4       8758.42       8851.38       212.57 o
  15   9   4       3257.81       2976.09       128.45 o
  17   9   4        409.32        255.96        47.66 o
 -16  10   4         96.70         80.62        50.61 o
 -14  10   4       1243.27       1211.86       122.08 o
 -12  10   4       1851.23       1837.34        99.01 o
 -10  10   4        613.85        649.67        65.86 o
  -8  10   4      12957.34      13227.65       298.41 o
  -6  10   4       3369.09       3597.52        96.84 o
  -4  10   4      14075.31      14165.07       504.44 o
  -2  10   4       1923.84       1917.94       107.60 o
   0  10   4      14290.56      14025.85       325.35 o
   2  10   4       2841.62       2735.06       129.45 o
   4  10   4       3249.66       3423.18        93.95 o
   6  10   4      10492.46      10509.45       164.29 o
   8  10   4       8699.05       8792.12       159.87 o
  10  10   4        492.29        509.83        41.85 o
  12  10   4       5773.07       5743.13       147.49 o
  14  10   4       2463.22       2716.31       127.54 o
  16  10   4       2694.84       2580.21       124.91 o
  18  10   4        889.41        752.32       139.81 o
 -15  11   4       5067.35       4987.84       351.24 o
 -13  11   4        675.10        641.35       109.41 o
 -11  11   4       1483.33       1518.29        86.47 o
  -9  11   4         26.05         44.30        35.50 o
  -7  11   4       8741.64       8399.29       274.65 o
  -5  11   4       8315.35       8422.04       267.66 o
  -3  11   4        636.53        564.97        63.25 o
  -1  11   4       7545.90       7282.97       268.85 o
   1  11   4       1545.77       1380.90        73.55 o
   3  11   4       7487.40       7896.45       212.00 o
   5  11   4       1266.23       1259.81        69.75 o
   7  11   4       6240.51       6206.89       127.15 o
   9  11   4       1684.19       1670.35        70.27 o
  11  11   4       1329.94       1510.96        74.40 o
  13  11   4       6644.30       6489.50       184.47 o
  15  11   4         83.65         62.20        38.00 o
  17  11   4       4033.55       2840.71       251.08 o
 -16  12   4        432.21        315.35       112.99 o
 -14  12   4       8135.27       8173.45       437.65 o
 -12  12   4       3432.25       3269.26       159.49 o
 -10  12   4       5962.34       5760.04       240.08 o
  -8  12   4       5408.77       5516.31       230.40 o
  -6  12   4      12207.83      12937.92       362.24 o
  -4  12   4       1879.35       2027.73       131.43 o
  -2  12   4       8369.12       8431.28       198.18 o
   0  12   4      18439.26      19280.65       462.11 o
   2  12   4       3482.61       3663.85       229.72 o
   4  12   4      26185.67      26612.49       373.61 o
   6  12   4       2244.77       2162.01        78.25 o
   8  12   4       9740.84       9764.92       172.53 o
  10  12   4       2044.67       2184.27        80.00 o
  12  12   4       3409.19       3157.78       124.31 o
  14  12   4       2714.93       2745.37       147.06 o
  16  12   4       1501.97       1351.37       157.68 o
 -15  13   4       3234.89       3012.82       329.42 o
 -13  13   4        939.82       1025.06       122.30 o
 -11  13   4       6666.47       6954.68       388.62 o
  -9  13   4       9029.12       9541.92       324.64 o
  -7  13   4       7466.51       7497.61       277.98 o
  -5  13   4      11040.20      10981.80       343.18 o
  -3  13   4       2516.94       2623.65       155.68 o
  -1  13   4        138.68        120.44        25.44 o
   1  13   4      11804.29      12049.69       542.81 o
   3  13   4       7911.23       8223.37       260.44 o
   5  13   4        861.25        865.99        50.94 o
   7  13   4      11209.77      11669.81       207.12 o
   9  13   4       2495.51       2532.33        98.48 o
  11  13   4        693.49        630.82        64.80 o
  13  13   4       1008.72       1001.51        94.03 o
  15  13   4       3253.75       2857.76       181.25 o
 -14  14   4       3354.88       2972.18       329.74 o
 -12  14   4       2814.21       2894.43       293.61 o
 -10  14   4       2393.72       2484.53       168.78 o
  -8  14   4       3878.62       3990.10       232.59 o
  -6  14   4      13316.84      13545.42       404.05 o
  -4  14   4       2898.18       2925.90       173.96 o
  -2  14   4      10497.50      10919.52       345.95 o
   0  14   4      10632.96      11609.66       459.89 o
   2  14   4       1426.70       1313.85       214.19 o
   4  14   4       1720.99       1799.83        76.95 o
   6  14   4      10194.69      10468.52       194.67 o
   8  14   4       6232.72       6431.80       157.61 o
  10  14   4       1312.79       1433.34        87.22 o
  12  14   4       7938.25       7312.90       281.29 o
  14  14   4       3268.36       2659.25       264.59 o
 -13  15   4       3197.45       2950.16       328.39 o
 -11  15   4         56.63         86.72        70.58 o
  -9  15   4       3281.70       3103.86       190.15 o
  -7  15   4       2778.66       2891.52       180.93 o
  -5  15   4       4733.21       4972.22       235.61 o
  -3  15   4       3308.94       3377.56       289.36 o
  -1  15   4       6521.24       6881.20       358.39 o
   1  15   4       4900.33       5052.73       310.53 o
   3  15   4       7646.40       8152.89       308.00 o
   5  15   4       5175.90       5382.65       150.94 o
   7  15   4          5.92         13.81        26.56 o
   9  15   4       6200.89       6277.60       182.35 o
  11  15   4       4844.85       4098.04       204.54 o
  13  15   4       3464.14       2907.67       180.06 o
 -12  16   4       1358.13       1312.82       230.51 o
 -10  16   4       2611.93       2565.09       342.21 o
  -8  16   4       2127.54       2039.88       257.22 o
  -6  16   4       1040.40        872.45       106.71 o
  -4  16   4       4915.93       4983.86       246.76 o
  -2  16   4       5565.05       5581.53       330.12 o
   0  16   4       2236.11       2271.62       213.47 o
   2  16   4      11716.96      12337.54       560.35 o
   4  16   4       1577.08       1491.63        96.91 o
   6  16   4       4767.92       5168.83       188.43 o
   8  16   4       3471.06       3427.40       126.57 o
  10  16   4         41.54         26.46        33.99 o
  12  16   4        476.87        413.95        68.98 o
  -9  17   4        478.72        308.72        91.77 o
  -7  17   4       6887.29       6851.62       530.04 o
  -5  17   4       1788.11       1791.06       152.97 o
  -3  17   4        526.27        594.73       151.41 o
  -1  17   4       1710.13       1901.45       341.34 o
   1  17   4       2433.36       2688.08       303.39 o
   3  17   4       5297.78       5663.32       272.51 o
   5  17   4       1829.82       1785.39       114.98 o
   7  17   4      12301.97      12409.74       312.33 o
   9  17   4        226.19        221.62        49.60 o
  11  17   4       2833.65       2090.71       265.32 o
  -8  18   4       3826.62       3482.92       342.49 o
  -6  18   4       3949.27       3816.95       233.31 o
  -4  18   4       1428.54       1615.89       192.70 o
  -2  18   4       3143.78       3041.56       267.08 o
   0  18   4       3521.18       4042.13       526.75 o
   2  18   4       1005.94        931.56       151.96 o
   4  18   4        347.37        285.59        62.33 o
   6  18   4       2168.83       2106.70       126.55 o
   8  18   4        426.16        394.03        88.63 o
  -7  19   4       6006.68       5543.56       450.91 o
  -5  19   4        672.33        745.13       168.86 o
  -3  19   4       3415.21       3458.20       355.98 o
  -1  19   4       2638.73       2878.29       469.56 o
   1  19   4       1492.54       1573.98       194.34 o
   3  19   4       3515.17       3374.99       163.01 o
   5  19   4       3525.39       3276.38       234.13 o
   0  20   4       2604.12       2462.81       303.12 o
   1   0   5        684.75        561.68        32.78 o
   3   0   5      38440.72      38976.60       301.76 o
   5   0   5       3515.03       3219.72        64.14 o
   7   0   5      70987.51      70085.09       650.97 o
   9   0   5       4244.73       4366.15        88.62 o
  11   0   5      23996.40      24561.26       372.77 o
  13   0   5       5963.38       6328.93       171.65 o
  15   0   5       1749.85       1920.12       123.89 o
  17   0   5       2134.56       2142.62       141.71 o
  19   0   5        895.05        859.82       135.74 o
 -18   1   5       1499.90       1253.96        98.37 o
 -16   1   5       4666.44       5112.33       181.60 o
 -14   1   5       4806.15       4977.58       142.10 o
 -12   1   5       3992.11       4239.03        95.45 o
 -10   1   5       2481.84       2495.91        64.10 o
  -8   1   5       5938.97       5475.38       110.82 o
  -6   1   5      24988.98      24803.54       277.69 o
  -4   1   5      12996.72      12914.00       168.69 o
  -2   1   5      86057.87      85709.17       651.75 o
   0   1   5        746.04        640.21        30.40 o
   2   1   5       6066.66       5990.32        65.18 o
   4   1   5       3639.70       3388.26        50.30 o
   6   1   5       2022.02       1906.23        36.71 o
   8   1   5      12506.05      12136.73       192.96 o
  10   1   5      23810.04      23554.59       517.57 o
  12   1   5       7898.76       8161.54       153.56 o
  14   1   5      14229.76      14140.87       287.13 o
  16   1   5       7926.55       8282.59       274.39 o
  18   1   5        117.38        110.23        53.35 o
 -19   2   5       1439.35       1273.99       372.89 o
 -17   2   5       4271.23       4324.70       175.48 o
 -15   2   5      10715.83      11080.42       312.96 o
 -13   2   5       8968.29       8968.84       191.85 o
 -11   2   5       5846.93       5983.81       145.59 o
  -9   2   5        496.42        419.71        48.74 o
  -7   2   5      18440.48      19051.32       258.78 o
  -5   2   5      13910.78      14851.22       240.81 o
  -3   2   5      61168.65      59455.31       514.96 o
  -1   2   5       6874.67       6979.29        83.87 o
   1   2   5      84313.35      82184.74       806.37 o
   3   2   5      20053.22      20306.49       161.14 o
   5   2   5      34401.98      35320.00       242.72 o
   7   2   5      11567.67      12032.42       126.53 o
   9   2   5        773.97        714.40        29.06 o
  11   2   5       7390.54       7008.84       257.86 o
  13   2   5       2396.16       2722.42       134.35 o
  15   2   5      26140.06      27447.55       537.49 o
  17   2   5        941.62       1091.29       120.07 o
  19   2   5       6417.01       6651.56       408.94 o
 -18   3   5        672.39        815.31        85.76 o
 -16   3   5       7870.07       8386.14       256.14 o
 -14   3   5        679.98        692.20        68.41 o
 -12   3   5      17635.83      18041.87       351.61 o
 -10   3   5       2031.88       1863.42        86.16 o
  -8   3   5      25885.95      26525.06       396.26 o
  -6   3   5      16163.64      16863.52       293.07 o
  -4   3   5       8221.41       8509.44       115.15 o
  -2   3   5      20238.28      20483.52       160.71 o
   0   3   5      38984.64      39683.85       353.07 o
   2   3   5      62385.39      60907.80       434.21 o
   4   3   5       5394.49       5586.52        66.10 o
   6   3   5      21411.96      19547.90       189.64 o
   8   3   5       1981.18       1866.79        57.87 o
  10   3   5       1024.16        961.43        52.48 o
  12   3   5        932.01        838.52        88.32 o
  14   3   5       1897.94       1899.62       138.46 o
  16   3   5       3567.03       3821.38       216.81 o
  18   3   5       3124.57       3551.92       223.82 o
 -19   4   5       1774.37       1605.82       237.63 o
 -17   4   5       2133.61       2192.59       133.45 o
 -15   4   5       3897.15       4011.01       167.39 o
 -13   4   5       5472.79       5513.27       184.49 o
 -11   4   5       4115.58       4161.63       105.59 o
  -9   4   5       4666.50       4750.21       104.51 o
  -7   4   5      22550.70      22651.29       297.14 o
  -5   4   5       9144.38       9161.40       123.30 o
  -3   4   5       5719.08       5961.05        72.37 o
  -1   4   5       3681.34       3365.39        48.34 o
   1   4   5      13846.13      13610.09       129.09 o
   3   4   5       8380.53       8805.18        87.05 o
   5   4   5      26814.63      25331.46       190.02 o
   7   4   5      13268.08      12977.94       184.93 o
   9   4   5      23666.07      24334.31       322.14 o
  11   4   5       9688.25       9644.79       290.86 o
  13   4   5       3358.50       3790.17       191.44 o
  15   4   5       2428.18       2519.57       169.31 o
  17   4   5         90.25         91.71        62.57 o
  19   4   5       1177.53       1232.69       175.39 o
 -20   5   5       4282.37       3128.74       331.42 o
 -18   5   5       1122.69       1166.94       105.16 o
 -16   5   5        457.67        568.38        68.28 o
 -14   5   5       5455.59       5796.18       198.27 o
 -12   5   5      11164.22      11297.11       260.09 o
 -10   5   5        824.90        755.24        43.86 o
  -8   5   5      42420.07      42507.26       568.58 o
  -6   5   5       5807.00       6129.58        99.81 o
  -4   5   5      26521.77      25321.52       223.02 o
  -2   5   5      35353.32      35867.63       277.27 o
   0   5   5       3875.35       3516.57        57.36 o
   2   5   5      13244.14      13872.21       154.57 o
   4   5   5       8797.60       8613.08        93.33 o
   6   5   5      19893.78      19382.33       188.80 o
   8   5   5       3012.37       2707.18        62.06 o
  10   5   5      28768.64      28558.46       326.06 o
  12   5   5        437.49        462.40        73.17 o
  14   5   5       8928.45       9331.28       324.08 o
  16   5   5       3100.29       3138.36       195.04 o
  18   5   5        325.10        280.66        67.33 o
 -19   6   5       1539.84       1249.45       204.06 o
 -17   6   5       7631.33       7639.57       286.51 o
 -15   6   5       1389.95       1529.48       106.35 o
 -13   6   5       3735.81       3822.76       149.29 o
 -11   6   5       2321.94       2266.94        80.12 o
  -9   6   5       7901.15       8261.97       161.04 o
  -7   6   5      21448.43      20926.71       241.19 o
  -5   6   5      20486.28      20299.34       188.47 o
  -3   6   5      20666.70      18864.31       189.54 o
  -1   6   5       2164.81       1994.25        41.91 o
   1   6   5      23028.81      22746.34       234.28 o
   3   6   5      16175.45      17148.27       212.33 o
   5   6   5       5767.27       6000.29        80.49 o
   7   6   5       7813.82       7599.24       127.27 o
   9   6   5      14075.88      13963.65       194.97 o
  11   6   5       5202.36       5249.26       114.48 o
  13   6   5       4044.74       4173.60       137.73 o
  15   6   5       6737.11       6564.63       238.81 o
  17   6   5       1419.30       1544.47       123.84 o
  19   6   5       2608.82       2391.85       244.07 o
 -18   7   5       5612.58       5495.24       308.46 o
 -16   7   5       3864.30       4385.18       227.85 o
 -14   7   5       9897.63      10282.74       315.86 o
 -12   7   5      12450.90      12696.78       276.78 o
 -10   7   5       3010.34       3070.52        96.50 o
  -8   7   5       8254.31       8423.19       142.06 o
  -6   7   5       7462.96       7521.47       107.77 o
  -4   7   5      12958.14      12513.56       188.94 o
  -2   7   5      11276.89      11442.45       197.85 o
   0   7   5      70499.73      69064.75       572.91 o
   2   7   5      17420.55      17400.38       265.22 o
   4   7   5      22829.38      22607.28       219.62 o
   6   7   5      21507.83      20705.74       203.72 o
   8   7   5       8848.68       8330.35       199.51 o
  10   7   5       5173.60       5262.24       113.78 o
  12   7   5       8336.73       8413.89       174.18 o
  14   7   5       5947.38       6095.34       177.30 o
  16   7   5       1344.77       1432.66       103.10 o
  18   7   5       9786.25       9367.01       558.42 o
 -17   8   5       2697.98       2682.92       204.04 o
 -15   8   5       3028.40       3211.40       165.66 o
 -13   8   5      11143.33      11892.81       316.17 o
 -11   8   5        332.20        358.72        33.57 o
  -9   8   5      15767.12      16063.78       213.90 o
  -7   8   5       8938.08       9062.57       159.79 o
  -5   8   5       3124.15       3057.00        86.29 o
  -3   8   5       2169.55       2133.99        79.88 o
  -1   8   5      11971.23      11589.03       179.46 o
   1   8   5       5964.39       5157.70       127.99 o
   3   8   5      25845.99      26703.12       425.69 o
   5   8   5      42027.76      42098.33       428.96 o
   7   8   5       8198.21       7966.01       163.59 o
   9   8   5      17273.39      17566.75       237.35 o
  11   8   5       2212.67       2171.50        74.47 o
  13   8   5       1077.40       1110.37        71.77 o
  15   8   5       1804.93       1956.68       103.18 o
  17   8   5       1636.08       1663.34       115.56 o
  19   8   5       1612.70       1383.32       186.60 o
 -16   9   5        959.46        907.64       134.11 o
 -14   9   5       1260.88       1195.95       102.78 o
 -12   9   5        495.03        610.74        57.90 o
 -10   9   5      19592.77      19861.95       272.09 o
  -8   9   5      17785.33      18138.98       245.27 o
  -6   9   5      13666.48      13919.32       234.08 o
  -4   9   5      22473.41      23115.21       396.48 o
  -2   9   5        755.81        736.15        36.38 o
   0   9   5       4166.61       4317.88       123.06 o
   2   9   5        546.68        473.48       104.69 o
   4   9   5       4784.31       4637.82       133.91 o
   6   9   5       8081.58       8258.50       138.75 o
   8   9   5      15779.19      15438.84       197.29 o
  10   9   5      10403.93      10463.83       176.46 o
  12   9   5       5249.37       5350.24       150.88 o
  14   9   5       4129.94       4056.91       146.25 o
  16   9   5       1982.89       2012.66       110.87 o
  18   9   5        262.90        252.25        87.10 o
 -15  10   5       1517.18       1501.01       124.21 o
 -13  10   5         20.17         31.34        67.95 o
 -11  10   5        846.48        854.64        68.77 o
  -9  10   5      10318.37      10128.11       173.73 o
  -7  10   5       5103.06       5151.43       131.48 o
  -5  10   5      29563.34      29412.98       482.97 o
  -3  10   5       1179.95       1132.55        95.69 o
  -1  10   5      24773.02      25121.97       460.98 o
   1  10   5       2760.31       2957.90       138.02 o
   3  10   5       1824.24       1675.62        97.36 o
   5  10   5        708.14        576.65        39.22 o
   7  10   5       3201.93       3231.93        87.27 o
   9  10   5      19076.39      19322.36       237.34 o
  11  10   5        105.39        116.21        23.47 o
  13  10   5       9126.81       9523.45       225.85 o
  15  10   5        156.24        154.61        36.98 o
  17  10   5       3102.83       2661.65       298.83 o
 -14  11   5       9023.24       8712.53       344.47 o
 -12  11   5        566.85        614.55        60.90 o
 -10  11   5         90.06        103.02        32.66 o
  -8  11   5       2029.86       2040.28       111.79 o
  -6  11   5       5287.46       5339.44       173.91 o
  -4  11   5       9006.24       9262.48       384.96 o
  -2  11   5       7246.24       6982.11       287.38 o
   0  11   5      24874.59      25358.48       463.59 o
   2  11   5       6071.12       5737.23       243.59 o
   4  11   5       4685.93       4739.37       146.17 o
   6  11   5       2463.67       2340.05        74.15 o
   8  11   5        349.25        308.94        32.13 o
  10  11   5        705.13        704.51        43.72 o
  12  11   5       2006.30       1935.32        86.70 o
  14  11   5       2191.00       2001.66       104.99 o
  16  11   5       5267.54       4791.40       320.56 o
 -15  12   5       4611.53       4593.93       424.61 o
 -13  12   5       5105.45       5020.40       256.73 o
 -11  12   5       2193.82       2240.91       168.91 o
  -9  12   5       5422.88       5614.09       234.02 o
  -7  12   5       8461.58       8564.60       288.51 o
  -5  12   5        426.19        423.20        63.46 o
  -3  12   5        752.75        780.50        82.77 o
  -1  12   5       7597.85       7948.04       290.06 o
   1  12   5       3752.76       4218.80       325.75 o
   3  12   5      16942.09      17169.85       391.73 o
   5  12   5      11281.88      11827.14       197.31 o
   7  12   5      12974.30      13192.80       203.08 o
   9  12   5        482.05        529.13        42.49 o
  11  12   5        525.56        579.16        49.40 o
  13  12   5         52.24         18.50        39.21 o
  15  12   5        149.00        157.03        57.79 o
 -14  13   5       3897.88       3891.99       302.20 o
 -12  13   5         51.19         97.39        54.92 o
 -10  13   5       8842.86       9308.26       335.77 o
  -8  13   5       1101.06       1240.89       110.44 o
  -6  13   5       4135.49       4563.11       211.41 o
  -4  13   5       3252.19       3563.82       182.80 o
  -2  13   5       2414.74       2482.82       153.42 o
   0  13   5       6040.69       6389.04       214.31 o
   2  13   5       9369.39       9424.69       400.58 o
   4  13   5       5589.97       5553.83       138.50 o
   6  13   5       3873.24       3950.18       111.76 o
   8  13   5      11753.07      11767.35       211.00 o
  10  13   5         11.06        -13.23        25.33 o
  12  13   5       5088.54       4955.30       172.61 o
  14  13   5       2450.63       2218.95       157.71 o
 -13  14   5       2507.03       2639.37       372.18 o
 -11  14   5       2372.42       2285.11       167.77 o
  -9  14   5       4349.89       4437.38       275.90 o
  -7  14   5       6079.00       6327.70       263.98 o
  -5  14   5       9165.89       9571.82       401.19 o
  -3  14   5       1871.30       1928.71       144.28 o
  -1  14   5      14369.59      13213.30       849.39 o
   1  14   5       5238.02       5625.58       312.56 o
   3  14   5        695.69        812.77        95.05 o
   5  14   5       5413.06       5384.72       134.47 o
   7  14   5       9831.81      10082.55       192.35 o
   9  14   5       1341.80       1250.51        77.25 o
  11  14   5       8485.58       7826.09       246.40 o
  13  14   5       3966.20       3478.25       195.61 o
 -14  15   5       2985.23       2594.10       316.82 o
 -12  15   5         94.52         61.05        89.88 o
 -10  15   5        179.21        248.58        90.83 o
  -8  15   5       1753.70       1789.09       146.59 o
  -6  15   5       6809.08       7179.29       290.13 o
  -4  15   5       2546.69       2256.83       158.15 o
  -2  15   5      25349.66      25950.77       802.32 o
   0  15   5       1832.88       1629.10       294.52 o
   2  15   5      10603.28      10690.29       362.44 o
   4  15   5       3772.04       3790.01       119.74 o
   6  15   5       1350.57       1457.96        86.33 o
   8  15   5       3216.59       3259.97       123.46 o
  10  15   5       1511.88       1440.12        98.73 o
  12  15   5       4485.31       4175.25       216.34 o
 -13  16   5        648.62        773.19       183.48 o
 -11  16   5       5022.80       3673.71       336.43 o
  -9  16   5       1946.31       2238.15       239.86 o
  -7  16   5       1247.12       1393.03       149.24 o
  -5  16   5       3212.79       3360.99       202.30 o
  -3  16   5       3672.54       4127.27       222.57 o
  -1  16   5       8057.04       8704.33       732.26 o
   1  16   5       4714.83       5146.12       324.17 o
   3  16   5       7472.01       8264.28       325.57 o
   5  16   5        388.65        432.99        51.49 o
   7  16   5       3751.12       3729.82       131.17 o
   9  16   5        948.78        919.46        71.71 o
  11  16   5         28.89          2.99        38.00 o
  13  16   5       1273.72        847.52       176.71 o
  -8  17   5       1641.47       1655.61       148.54 o
  -6  17   5       1381.50       1249.15       131.62 o
  -4  17   5        102.89         44.48        59.13 o
  -2  17   5        924.60        676.05       234.97 o
   0  17   5       1882.38       2027.28       368.73 o
   2  17   5       4503.87       4821.04       250.67 o
   4  17   5       2033.87       1981.87       120.25 o
   6  17   5       7923.48       8081.32       250.72 o
   8  17   5       2758.61       2665.44       144.02 o
  10  17   5       1355.41        953.88       186.78 o
  -7  18   5       9748.63       8823.24       563.52 o
  -5  18   5        284.70        301.71        72.77 o
  -3  18   5       3286.90       3323.47       488.61 o
  -1  18   5        192.12         43.79       116.42 o
   1  18   5       1656.68       1787.05       199.73 o
   3  18   5        656.32        568.61        76.15 o
   5  18   5        947.67        988.62        88.51 o
   7  18   5       5691.48       5222.73       349.77 o
   9  18   5        791.56        650.84       160.57 o
  -6  19   5       2473.05       1817.05       256.73 o
   0  19   5       1012.51       1112.62       305.17 o
   2  19   5       1275.66       1290.39       178.05 o
   4  19   5       1741.61       1567.21       229.89 o
   6  19   5       1442.52       1127.95       202.22 o
   8  19   5        262.25        243.52       110.50 o
   3  20   5       1049.90        911.84       175.74 o
   0   0   6       2529.10       2395.15       112.23 o
   2   0   6      32864.43      32768.24       255.75 o
   4   0   6       2487.52       2886.73        54.71 o
   6   0   6      38760.10      38821.79       411.17 o
   8   0   6      13040.72      12938.27       186.20 o
  10   0   6      15893.49      16004.96       243.71 o
  12   0   6      20607.76      21294.89       351.26 o
  14   0   6       4372.83       4411.77       183.00 o
  16   0   6        868.20        747.74        71.27 o
  18   0   6        201.69        133.10        48.82 o
 -19   1   6       2633.43       2735.79       320.66 o
 -17   1   6       1435.55       1450.69       100.71 o
 -15   1   6       1447.85       1457.98        91.66 o
 -13   1   6        492.98        525.20        44.62 o
 -11   1   6       5992.06       5958.95       169.10 o
  -9   1   6         34.72         66.83        25.92 o
  -7   1   6      63887.93      63279.00       802.63 o
  -5   1   6       4676.68       5128.40       118.68 o
  -3   1   6      81653.55      81013.75       844.80 o
  -1   1   6       9693.95       9170.28       135.91 o
   1   1   6       9327.79       8797.64       111.38 o
   3   1   6       7625.70       7932.47        75.27 o
   5   1   6        781.76        876.81        28.44 o
   7   1   6      16279.53      16131.85       183.50 o
   9   1   6      11614.51      11297.09       164.88 o
  11   1   6      21933.89      22130.73       277.84 o
  13   1   6        617.22        665.44        54.28 o
  15   1   6      23480.83      25018.31       511.51 o
  17   1   6       1031.25       1003.57        98.18 o
  19   1   6       2578.17       2231.98       395.72 o
 -18   2   6        671.71        760.88        81.74 o
 -16   2   6       9024.91       9675.57       278.78 o
 -14   2   6        268.64        234.76        42.90 o
 -12   2   6       7864.33       8170.31       215.86 o
 -10   2   6       1691.84       1629.49        74.48 o
  -8   2   6       2024.57       2066.24        68.16 o
  -6   2   6      23455.83      23931.32       414.16 o
  -4   2   6      23387.83      22663.68       248.92 o
  -2   2   6      64089.55      64416.68       578.90 o
   0   2   6      32089.69      31431.99       353.89 o
   2   2   6      62659.95      62199.15       585.33 o
   4   2   6       7724.53       7972.86        80.52 o
   6   2   6      16180.55      15951.95       148.74 o
   8   2   6       5637.07       5556.32       108.80 o
  10   2   6       7824.62       7378.45       147.34 o
  12   2   6       8776.17       9082.27       184.85 o
  14   2   6      15567.55      16612.53       382.03 o
  16   2   6       4884.80       4983.52       250.64 o
  18   2   6       3138.63       3112.93       215.28 o
 -19   3   6        269.86        265.06        89.18 o
 -17   3   6       4319.10       4369.28       188.44 o
 -15   3   6       7880.09       8275.29       330.56 o
 -13   3   6       6172.87       6486.74       198.16 o
 -11   3   6       4530.67       4654.68       173.88 o
  -9   3   6       4073.04       4182.20       109.98 o
  -7   3   6       3938.95       3944.14       110.25 o
  -5   3   6       2223.35       2279.29        61.63 o
  -3   3   6       6701.69       6625.97        93.53 o
  -1   3   6       7957.72       8428.39        97.06 o
   1   3   6      83179.71      82581.88       692.77 o
   3   3   6       7227.31       7318.63        77.51 o
   5   3   6      21430.02      20297.71       200.05 o
   7   3   6       5375.48       4924.66        98.29 o
   9   3   6       2984.21       2899.05       110.54 o
  11   3   6       5208.65       5047.77       176.09 o
  13   3   6        501.43        572.78        66.92 o
  15   3   6       6120.06       6378.37       234.21 o
  17   3   6        173.37        115.49        67.41 o
  19   3   6       7690.89       7219.76       708.09 o
 -18   4   6         17.58        136.02        62.00 o
 -16   4   6       3592.81       3908.89       181.08 o
 -14   4   6        601.71        684.91        67.97 o
 -12   4   6      22718.06      23230.21       484.47 o
 -10   4   6        652.80        600.01        45.30 o
  -8   4   6      30734.41      30305.60       442.75 o
  -6   4   6       2929.54       2964.34        90.64 o
  -4   4   6        746.82        766.47        27.29 o
  -2   4   6       7774.69       8101.04        96.23 o
   0   4   6       2776.24       3185.06        58.26 o
   2   4   6      23260.08      22469.81       208.95 o
   4   4   6        981.02       1017.12        24.56 o
   6   4   6      38877.72      37607.05       436.20 o
   8   4   6       1249.13       1227.57        75.50 o
  10   4   6      13121.37      13783.07       265.60 o
  12   4   6        721.14        695.17        70.13 o
  14   4   6        711.55        682.41        74.37 o
  16   4   6        775.59        855.75        93.54 o
  18   4   6       1369.71       1249.11       117.40 o
 -17   5   6       1394.58       1492.27       110.52 o
 -15   5   6       1131.92       1181.17        92.64 o
 -13   5   6        751.54        770.09        82.44 o
 -11   5   6       6135.63       6290.79       179.10 o
  -9   5   6       4206.23       4252.21       133.33 o
  -7   5   6      44242.23      43533.46       613.48 o
  -5   5   6       9215.93       9121.26       113.83 o
  -3   5   6      22065.36      21182.99       201.49 o
  -1   5   6        892.69        920.95        25.43 o
   1   5   6       4869.84       5315.12        75.41 o
   3   5   6       2229.93       2291.60        38.09 o
   5   5   6       8788.38       8751.68        96.21 o
   7   5   6       4727.82       4413.58        66.73 o
   9   5   6      32978.36      33160.03       377.84 o
  11   5   6       9856.48      10192.72       238.39 o
  13   5   6       5115.63       5195.43       213.06 o
  15   5   6       4448.45       4758.46       202.96 o
  17   5   6        128.04        161.07        50.93 o
  19   5   6        479.99        215.12       143.00 o
 -18   6   6       3453.90       3354.49       287.10 o
 -16   6   6       7089.28       7391.60       250.52 o
 -14   6   6       3662.83       3904.70       243.00 o
 -12   6   6       1886.44       1949.63       116.32 o
 -10   6   6        583.10        664.85        38.03 o
  -8   6   6      10798.06      10668.53       171.20 o
  -6   6   6       2153.90       2165.70        55.32 o
  -4   6   6      38388.55      37371.03       432.11 o
  -2   6   6      16163.94      15654.08       172.39 o
   0   6   6      37651.50      37312.50       357.86 o
   2   6   6      22117.72      22199.79       257.54 o
   4   6   6       2983.64       2978.77        51.36 o
   6   6   6       2207.39       2188.63        46.43 o
   8   6   6       5168.65       4839.34       149.90 o
  10   6   6       5043.20       5253.29       113.56 o
  12   6   6        776.39        755.92        72.17 o
  14   6   6      13532.44      14336.83       320.77 o
  16   6   6       2031.85       2313.16       129.69 o
  18   6   6       2659.34       2445.14       477.46 o
 -17   7   6       8188.85       8767.55       343.25 o
 -15   7   6        202.02        327.94        84.11 o
 -13   7   6      10698.17      11542.45       329.52 o
 -11   7   6       1724.41       1681.26        83.61 o
  -9   7   6       2664.15       2659.33        69.94 o
  -7   7   6       4568.29       4649.95       140.65 o
  -5   7   6       4734.33       4564.02       128.01 o
  -3   7   6       5012.80       4576.98       140.06 o
  -1   7   6      15908.40      15340.27       178.91 o
   1   7   6      63497.99      63028.85      1019.43 o
   3   7   6       4110.14       4126.13        79.02 o
   5   7   6      44203.98      42234.41       388.23 o
   7   7   6       4522.94       4386.48       104.81 o
   9   7   6       1401.46       1296.06        59.02 o
  11   7   6        332.38        365.79        33.47 o
  13   7   6       6089.84       6081.59       172.02 o
  15   7   6       1688.99       1694.37       122.46 o
  17   7   6       4091.21       4249.60       185.18 o
  19   7   6       7276.71       5815.51       633.38 o
 -16   8   6       2552.55       2601.23       195.05 o
 -14   8   6       9750.65       9937.28       254.75 o
 -12   8   6       5618.28       5864.11       145.45 o
 -10   8   6      16387.67      16858.65       227.38 o
  -8   8   6      16839.51      17154.95       219.55 o
  -6   8   6       5260.56       5200.80       105.79 o
  -4   8   6       1147.46       1096.66        63.03 o
  -2   8   6       5545.88       5467.92       111.21 o
   0   8   6      12982.01      12750.39       249.02 o
   2   8   6       2041.71       2035.03        52.57 o
   4   8   6      29616.87      29220.44       326.87 o
   6   8   6      11219.41      11079.09       137.33 o
   8   8   6      16505.03      16714.12       203.86 o
  10   8   6       6748.51       7015.92       139.14 o
  12   8   6       1949.52       1894.37        73.50 o
  14   8   6        280.90        335.74        48.43 o
  16   8   6        384.64        488.36        65.10 o
  18   8   6       3001.31       2633.54       315.00 o
 -15   9   6        668.72        797.41       142.02 o
 -13   9   6       4367.52       4249.95       158.99 o
 -11   9   6       2279.37       2144.83        81.03 o
  -9   9   6      32370.35      32828.60       391.24 o
  -7   9   6       1543.30       1523.31        62.92 o
  -5   9   6      32909.73      32498.39       458.36 o
  -3   9   6       3114.55       3043.28       140.07 o
  -1   9   6      11496.79      11093.57       192.03 o
   1   9   6         52.04         50.48        12.25 o
   3   9   6       4444.86       4535.27       129.31 o
   5   9   6       4800.78       4782.58        93.71 o
   7   9   6       2805.39       2860.49        75.44 o
   9   9   6      32415.57      32970.49       339.38 o
  11   9   6          4.27         14.89        22.47 o
  13   9   6      15763.14      16303.85       309.18 o
  15   9   6        823.16        736.53        65.95 o
  17   9   6       1041.49       1121.73       205.63 o
 -16  10   6         56.78        240.81       158.94 o
 -14  10   6       1611.58       1614.33       120.24 o
 -12  10   6        499.72        552.38        55.55 o
 -10  10   6       1883.01       2022.99       128.02 o
  -8  10   6       6472.38       6633.61       148.92 o
  -6  10   6       4911.52       4747.03       112.36 o
  -4  10   6      13047.46      13217.05       334.92 o
  -2  10   6       7377.12       6966.25       314.44 o
   0  10   6      16401.06      15482.99       652.06 o
   2  10   6       1694.45       1567.55       103.46 o
   4  10   6        731.02        671.92        53.67 o
   6  10   6        539.34        549.74        34.36 o
   8  10   6      16040.45      15942.14       202.83 o
  10  10   6       1697.45       1824.97        71.73 o
  12  10   6       2570.26       2648.96       100.90 o
  14  10   6       3937.60       3947.64       155.93 o
  16  10   6       3258.70       3017.56       159.91 o
 -15  11   6       5160.54       4850.94       350.28 o
 -13  11   6       2225.31       2078.22       136.94 o
 -11  11   6        154.63        152.55        46.18 o
  -9  11   6          3.13         -8.78        24.52 o
  -7  11   6        312.29        329.98        43.62 o
  -5  11   6      10344.25      10278.74       250.14 o
  -3  11   6       5027.13       4826.87       179.45 o
  -1  11   6      22535.13      22762.33       457.30 o
   1  11   6       5633.56       5169.11       348.80 o
   3  11   6       4524.72       4413.21       142.02 o
   5  11   6       6436.79       6699.23       128.45 o
   7  11   6       1770.07       1775.86        63.08 o
   9  11   6       2300.64       2244.19        72.23 o
  11  11   6        147.37        121.70        30.69 o
  13  11   6       6316.46       6176.47       225.81 o
  15  11   6       1262.31       1037.08       110.45 o
 -14  12   6      10470.12      11478.85       553.15 o
 -12  12   6       1101.23       1104.05        84.45 o
 -10  12   6       2669.72       2801.67       146.45 o
  -8  12   6       2029.31       1922.13        99.59 o
  -6  12   6        877.17        884.06        74.68 o
  -4  12   6        684.25        666.59       187.14 o
  -2  12   6       8529.89       8522.92       586.24 o
   0  12   6      21001.32      21748.96       464.53 o
   2  12   6       8269.85       8425.87       364.89 o
   4  12   6      22757.42      22521.46       387.95 o
   6  12   6       1939.95       1876.68        69.08 o
   8  12   6       5846.92       6103.56       133.10 o
  10  12   6        561.38        590.74        60.53 o
  12  12   6       1083.26        950.76        65.70 o
  14  12   6        814.40       1024.73       114.07 o
 -13  13   6       1760.85       1729.05       158.48 o
 -11  13   6       6173.76       6016.98       299.53 o
  -9  13   6      15982.70      16133.87       464.96 o
  -7  13   6       6442.78       6522.81       261.32 o
  -5  13   6       5226.33       5571.98       233.10 o
  -3  13   6        511.04        596.05       114.34 o
  -1  13   6        609.68        534.91        60.81 o
   1  13   6        548.19        658.37       105.02 o
   3  13   6       6050.31       6097.58       209.43 o
   5  13   6        904.93        849.85        57.12 o
   7  13   6      10987.39      11638.56       206.59 o
   9  13   6       4558.54       4551.99       123.12 o
  11  13   6       2057.93       2018.38        96.33 o
  13  13   6       1827.98       1706.33       140.63 o
 -12  14   6        878.29        667.17       135.74 o
 -10  14   6       3991.45       4082.60       224.84 o
  -8  14   6        289.57        382.70        58.78 o
  -6  14   6      13058.73      13757.76       620.25 o
  -4  14   6        845.10        690.71       119.15 o
  -2  14   6      15345.13      16107.97       581.24 o
   0  14   6       4375.66       4665.32       493.00 o
   2  14   6        286.10        306.90        79.69 o
   4  14   6        631.93        688.00        57.05 o
   6  14   6       3578.96       3718.22       110.92 o
   8  14   6       9748.71       9710.79       193.90 o
  10  14   6       1629.84       1563.21        90.49 o
  12  14   6      10194.44       9319.55       347.63 o
 -13  15   6        154.15         20.67        67.80 o
 -11  15   6       1252.74       1146.32       184.65 o
  -9  15   6        834.22        869.84       106.75 o
  -7  15   6       1617.94       1642.00       168.29 o
  -5  15   6       4515.70       4586.85       322.48 o
  -3  15   6       5913.32       6370.03       358.76 o
  -1  15   6      22974.13      23717.53      1242.69 o
   1  15   6       1248.54       1278.36       154.55 o
   3  15   6       7275.61       7816.10       327.82 o
   5  15   6       1206.08       1281.60        83.46 o
   7  15   6        207.82        263.26        37.80 o
   9  15   6        670.17        684.85        63.68 o
  11  15   6       4979.50       4491.53       233.86 o
  13  15   6       1929.74       1682.77       249.88 o
 -10  16   6       3278.78       2844.55       302.30 o
  -8  16   6        377.95        457.29       117.23 o
  -6  16   6       2108.46       1973.90       167.02 o
  -4  16   6        777.19        760.38       136.32 o
  -2  16   6       5095.13       5520.63       581.44 o
   0  16   6        908.90        886.77       254.50 o
   2  16   6       9570.76      10770.40       377.84 o
   4  16   6       3549.11       3942.90       165.14 o
   6  16   6       7129.86       7189.82       204.68 o
   8  16   6       2377.43       2279.00       117.41 o
  10  16   6         60.08         69.53        39.75 o
  12  16   6        298.99         90.84        68.20 o
 -11  17   6       3928.16       3047.09       322.69 o
  -9  17   6       1049.26        818.74       178.43 o
  -7  17   6       4242.67       4127.23       238.73 o
  -5  17   6        174.74        312.97       107.70 o
  -3  17   6        182.49        120.38       130.08 o
  -1  17   6       1001.85       1359.80       324.69 o
   1  17   6       1614.30       1535.02       311.36 o
   3  17   6       4256.81       4247.60       241.96 o
   5  17   6       1275.03       1219.85        96.94 o
   7  17   6       8565.02       8513.88       266.00 o
   9  17   6         50.51          2.55        54.89 o
  11  17   6       1795.51       1572.88       241.63 o
  -4  18   6       1358.05       1305.55       184.07 o
  -2  18   6       3399.43       3708.00       525.56 o
   0  18   6        178.93         79.51       100.40 o
   2  18   6        677.13        927.06       132.64 o
   4  18   6         22.24         17.34        39.97 o
   6  18   6       3570.12       3464.13       226.14 o
   8  18   6       1112.75       1179.92       207.16 o
   3  19   6        264.15        267.76        98.45 o
   5  19   6       1505.92       1409.83       216.10 o
   7  19   6       1014.85       1039.76       199.58 o
   1   0   7       1772.52       1701.75        46.77 o
   3   0   7      13358.64      13436.87       146.36 o
   5   0   7       4571.29       4802.62       103.46 o
   7   0   7      57707.52      57657.77       510.86 o
   9   0   7        673.00        574.49        33.69 o
  11   0   7      36228.11      36465.53       504.06 o
  13   0   7       2766.36       2595.56       102.69 o
  15   0   7       4122.20       4102.30       142.17 o
  17   0   7        988.08        938.55        93.31 o
  19   0   7       1479.86       1545.01       247.80 o
 -18   1   7          0.27        -43.14        50.59 o
 -16   1   7       4303.09       4353.03       161.06 o
 -14   1   7        610.55        548.55        54.53 o
 -12   1   7       3466.25       3445.90       120.21 o
 -10   1   7        632.79        624.13        37.62 o
  -8   1   7      11558.62      11368.67       205.64 o
  -6   1   7      31454.73      30969.14       476.11 o
  -4   1   7      18125.13      17994.53       286.19 o
  -2   1   7      61056.86      59697.02       669.02 o
   0   1   7       2008.46       1992.20        63.78 o
   2   1   7       4978.90       4752.90        77.18 o
   4   1   7       1790.68       1748.03        38.45 o
   6   1   7      12524.71      13100.10       156.56 o
   8   1   7       5512.17       5763.47       105.85 o
  10   1   7      28056.17      28607.63       375.42 o
  12   1   7      18002.75      18476.06       432.76 o
  14   1   7      14306.15      14744.11       320.04 o
  16   1   7       5242.55       5386.82       195.98 o
  18   1   7       1625.18       1561.71       114.68 o
 -19   2   7        874.14        678.49       120.05 o
 -17   2   7       4440.73       4655.88       203.40 o
 -15   2   7       8324.09       8275.42       219.85 o
 -13   2   7       4587.50       4712.67       149.25 o
 -11   2   7       2950.71       3201.40       111.32 o
  -9   2   7       2242.02       2259.98        92.26 o
  -7   2   7      13687.82      14173.43       239.93 o
  -5   2   7      10508.75      11054.28       158.99 o
  -3   2   7      48873.96      47463.55       547.89 o
  -1   2   7       5184.50       5059.57        86.11 o
   1   2   7      60159.48      58473.03       660.84 o
   3   2   7      10021.80      10133.16       114.43 o
   5   2   7      11036.35      11254.92       130.78 o
   7   2   7       6824.20       7129.30       100.75 o
   9   2   7       7340.23       6807.09       167.17 o
  11   2   7        135.61        186.65        28.65 o
  13   2   7        457.29        579.44        58.75 o
  15   2   7       8572.03       8732.14       245.13 o
  17   2   7        131.65        191.68        52.30 o
  19   2   7       6251.78       5811.64       631.78 o
 -18   3   7        724.21        736.74        99.21 o
 -16   3   7       7008.44       6797.15       218.61 o
 -14   3   7       1529.41       1633.70        91.64 o
 -12   3   7       8349.79       8883.48       204.51 o
 -10   3   7       4570.63       4363.83       141.21 o
  -8   3   7       1973.28       1990.31        78.53 o
  -6   3   7       2591.77       2695.14        95.92 o
  -4   3   7      12435.84      12235.26       171.66 o
  -2   3   7       9488.83       9133.14       113.28 o
   0   3   7      13727.95      14025.37       224.55 o
   2   3   7      48826.03      48305.15       502.02 o
   4   3   7       3301.00       3515.70        57.01 o
   6   3   7      35805.29      34672.04       422.89 o
   8   3   7       7933.85       7831.10       139.97 o
  10   3   7       3305.12       3229.07        90.85 o
  12   3   7      10672.25      10284.95       277.24 o
  14   3   7       3343.20       3260.55       166.54 o
  16   3   7       2467.09       2429.68       149.27 o
  18   3   7       2825.33       2526.61       195.72 o
 -19   4   7        724.82        680.13       118.62 o
 -17   4   7         47.06         71.59        46.03 o
 -15   4   7       5803.45       5723.53       197.96 o
 -13   4   7       5091.98       5302.16       161.94 o
 -11   4   7      14288.93      14879.97       298.36 o
  -9   4   7       3711.72       3749.83       121.12 o
  -7   4   7      18778.44      19013.15       318.00 o
  -5   4   7       5086.69       5003.15        88.14 o
  -3   4   7       3033.07       3253.70        59.40 o
  -1   4   7       2030.84       1996.64        41.93 o
   1   4   7      19133.34      19288.75       218.53 o
   3   4   7      12386.49      11891.08       124.43 o
   5   4   7      15240.14      14277.39       141.51 o
   7   4   7       7914.61       7429.47       164.16 o
   9   4   7      11683.57      11432.22       270.65 o
  11   4   7       5261.29       5258.38       164.71 o
  13   4   7       2776.33       2913.28       130.03 o
  15   4   7         70.89         36.94        43.88 o
  17   4   7       1548.98       1673.59       132.00 o
  19   4   7       2723.87       2565.98       421.90 o
 -18   5   7        409.17        532.99        97.42 o
 -16   5   7        817.40        843.03        74.13 o
 -14   5   7        862.26        785.21        78.60 o
 -12   5   7      13313.10      13784.56       389.65 o
 -10   5   7       1201.87       1190.21        80.34 o
  -8   5   7      39609.23      40454.96       566.77 o
  -6   5   7        959.54        918.62        41.05 o
  -4   5   7      14695.73      13718.66       152.69 o
  -2   5   7      11367.98      11262.01       132.51 o
   0   5   7       5213.82       5405.21        84.48 o
   2   5   7      10391.43      10864.08       146.03 o
   4   5   7       5039.73       4967.48        64.01 o
   6   5   7       9382.32       8969.65       110.27 o
   8   5   7        727.37        637.18        36.16 o
  10   5   7      24125.23      24485.07       359.76 o
  12   5   7       2182.91       2073.58       106.58 o
  14   5   7      12908.51      13412.88       309.04 o
  16   5   7         36.85         41.89        47.28 o
  18   5   7        151.62        150.16       144.38 o
 -19   6   7       1150.66       1001.54       203.73 o
 -17   6   7       5887.15       5814.13       233.42 o
 -15   6   7        646.16        725.06        78.04 o
 -13   6   7       3475.73       3460.53       174.13 o
 -11   6   7       1330.21       1275.53        87.94 o
  -9   6   7       1248.37       1363.27        67.64 o
  -7   6   7      14204.45      13940.81       421.31 o
  -5   6   7       9178.25       8636.71       191.70 o
  -3   6   7      36058.50      35216.07       350.86 o
  -1   6   7      12259.13      12428.48       189.43 o
   1   6   7      31067.33      30539.82       395.64 o
   3   6   7       2607.97       2583.09        60.72 o
   5   6   7       1002.47        930.79        27.30 o
   7   6   7       1733.59       1713.17        61.76 o
   9   6   7      15985.35      15983.65       222.75 o
  11   6   7       2650.67       2802.49       105.00 o
  13   6   7       7868.95       8502.08       233.61 o
  15   6   7       6415.80       7028.51       224.82 o
  17   6   7        533.02        557.04        74.37 o
 -16   7   7       7178.74       7471.92       291.43 o
 -14   7   7      12215.18      12320.54       365.71 o
 -12   7   7       6058.62       6453.60       193.77 o
 -10   7   7         60.73         75.36        22.09 o
  -8   7   7       2403.85       2313.37        69.52 o
  -6   7   7       1638.14       1660.80        53.81 o
  -4   7   7       7422.34       6860.82       218.44 o
  -2   7   7       6823.94       7047.50       220.31 o
   0   7   7      56407.57      55181.89       814.05 o
   2   7   7      13249.32      13620.72       223.10 o
   4   7   7      18183.00      17911.60       191.64 o
   6   7   7      13993.93      13430.44       211.33 o
   8   7   7        667.45        734.63        32.37 o
  10   7   7       3260.15       3229.56        91.17 o
  12   7   7        553.12        539.27        50.50 o
  14   7   7       7206.32       7560.86       229.23 o
  16   7   7       2110.45       2082.04       125.91 o
  18   7   7       6086.45       6077.88       487.76 o
 -17   8   7       1577.95       1291.74       290.40 o
 -15   8   7         95.76        137.36        62.67 o
 -13   8   7      14823.69      14989.76       418.32 o
 -11   8   7        210.30        127.96        33.95 o
  -9   8   7      17256.88      17580.62       261.63 o
  -7   8   7        785.08        889.29        55.12 o
  -5   8   7        842.96        862.18        43.46 o
  -3   8   7       7705.70       7657.30       170.79 o
  -1   8   7       5180.21       5285.17       113.69 o
   1   8   7      12385.80      12483.22       196.11 o
   3   8   7       2026.46       1907.59        63.47 o
   5   8   7      39022.65      38719.97       369.79 o
   7   8   7       2540.67       2579.47        66.81 o
   9   8   7      20675.75      20677.28       257.61 o
  11   8   7        781.79        862.18        50.27 o
  13   8   7       2593.11       2597.89       112.70 o
  15   8   7        760.63        762.23        81.50 o
  17   8   7       1843.94       1792.96       257.70 o
 -16   9   7       1612.09       1673.99       213.09 o
 -14   9   7       1188.34       1257.64       111.13 o
 -12   9   7       1742.38       1571.00        82.94 o
 -10   9   7       8884.56       8977.10       175.31 o
  -8   9   7      20411.69      20846.90       310.62 o
  -6   9   7      16504.72      16425.52       278.69 o
  -4   9   7      11088.59      10508.59       300.59 o
  -2   9   7       7610.19       7289.29       273.70 o
   0   9   7        633.70        618.61        35.82 o
   2   9   7       2253.24       2062.91        61.24 o
   4   9   7       4122.89       4107.03        98.67 o
   6   9   7       1514.03       1494.05        52.92 o
   8   9   7      17860.29      18353.91       216.72 o
  10   9   7       2755.03       2774.61        87.68 o
  12   9   7       6187.77       6497.78       146.58 o
  14   9   7       3848.04       3767.15       160.69 o
  16   9   7       1109.43        944.09       133.08 o
 -15  10   7       2346.03       2368.97       188.59 o
 -13  10   7        137.31         91.40        61.82 o
 -11  10   7       2571.30       2523.83       137.09 o
  -9  10   7       2623.40       2618.02       109.26 o
  -7  10   7       3241.73       3112.25       138.56 o
  -5  10   7      25409.06      25537.62       456.36 o
  -3  10   7       3745.09       3884.55       176.27 o
  -1  10   7      28375.89      28809.57       405.87 o
   1  10   7        703.74        636.23        38.31 o
   3  10   7       4399.72       4456.13       177.41 o
   5  10   7       1242.68       1319.05        50.31 o
   7  10   7         79.93         77.49        21.17 o
   9  10   7       8921.39       8725.28       149.08 o
  11  10   7         78.96        149.86        28.22 o
  13  10   7      13145.83      13656.42       346.34 o
  15  10   7        638.32        733.88        86.05 o
  17  10   7       2345.73       1889.21       261.37 o
 -14  11   7       6656.57       7362.94       332.49 o
 -12  11   7        265.82        264.44        51.93 o
 -10  11   7         72.09         58.97        40.92 o
  -8  11   7        722.21        736.43        75.48 o
  -6  11   7       2905.41       2932.33       135.00 o
  -4  11   7       5611.72       5620.45       180.29 o
  -2  11   7        258.86        298.57        58.00 o
   0  11   7      36400.84      37132.10       589.09 o
   2  11   7       3015.07       2960.83       123.81 o
   4  11   7      15109.14      15409.71       292.35 o
   6  11   7       1473.80       1445.47        63.56 o
   8  11   7        195.08        185.20        27.66 o
  10  11   7       2485.44       2531.14        87.31 o
  12  11   7       1675.56       1720.37        99.85 o
  14  11   7       1558.30       1613.37       118.07 o
  16  11   7       4278.77       3832.42       361.96 o
 -15  12   7       2247.15       2029.64       277.32 o
 -13  12   7       5574.60       5653.98       287.84 o
 -11  12   7       1703.96       1598.40       114.74 o
  -9  12   7       6369.82       6797.02       320.98 o
  -7  12   7        583.30        530.58        63.55 o
  -5  12   7       2222.93       2158.27       114.88 o
  -3  12   7      10290.24       9867.69       247.92 o
  -1  12   7      17492.04      17461.53       357.60 o
   1  12   7       3196.13       3251.11       148.08 o
   3  12   7       8012.26       8241.83       246.52 o
   5  12   7      12558.31      13136.10       202.23 o
   7  12   7       6068.74       6195.15       133.78 o
   9  12   7       1671.81       1513.81        65.08 o
  11  12   7        231.34        246.39        49.42 o
  13  12   7       1634.68       1539.27       112.90 o
 -12  13   7       1581.78       1773.71       221.26 o
 -10  13   7      12643.66      12518.08       345.43 o
  -8  13   7       2603.59       2655.88       141.48 o
  -6  13   7       7802.26       8259.45       310.64 o
  -4  13   7       2706.03       2633.96       167.30 o
  -2  13   7        492.71        558.68       111.66 o
   0  13   7       2834.79       2637.39       172.14 o
   2  13   7       4500.00       4723.86       281.27 o
   4  13   7       5019.71       5225.21       171.57 o
   6  13   7       3408.63       3123.04        94.44 o
   8  13   7      15078.67      15334.48       256.03 o
  10  13   7        120.89        131.87        27.89 o
  12  13   7       5614.50       5403.52       214.46 o
 -11  14   7       1577.76       1785.15       162.11 o
  -9  14   7       3986.98       4121.66       228.19 o
  -7  14   7       7437.28       7404.86       305.76 o
  -5  14   7      12662.18      12620.42       499.55 o
  -3  14   7       3262.87       3412.76       250.57 o
  -1  14   7      14301.07      14764.97       553.25 o
   1  14   7        533.04        499.18        78.17 o
   3  14   7       1533.22       1581.74       183.25 o
   5  14   7        819.82        897.84        58.13 o
   7  14   7      12104.72      12228.40       269.37 o
   9  14   7       1100.89        982.22        71.85 o
  11  14   7       6544.16       6381.55       210.16 o
  13  14   7       6387.47       5405.27       455.48 o
 -10  15   7        638.44        709.05       156.65 o
  -8  15   7        743.73        744.04       102.39 o
  -6  15   7       6496.02       6660.15       295.16 o
  -4  15   7         68.30        -64.24        70.74 o
  -2  15   7       8419.00       8974.42       433.26 o
   0  15   7       4113.83       4765.39       530.78 o
   2  15   7       8030.41       7469.44       393.50 o
   4  15   7       5981.35       5739.82       173.29 o
   6  15   7        720.04        785.80        61.47 o
   8  15   7        123.09         97.12        32.82 o
  10  15   7       2359.30       2284.79       113.63 o
  12  15   7       2250.78       1977.13       193.77 o
 -11  16   7       4113.07       3314.03       330.06 o
  -9  16   7       1021.71        932.75       174.95 o
  -7  16   7       2141.96       2189.62       174.73 o
  -5  16   7         57.97         80.25        61.33 o
  -3  16   7       2345.49       2202.51       308.49 o
  -1  16   7       5569.61       6067.18       633.19 o
   1  16   7       4299.56       4517.52       532.03 o
   3  16   7       7271.14       7763.01       414.64 o
   5  16   7        768.50        814.11        77.79 o
   7  16   7       7243.88       7145.81       194.00 o
   9  16   7       1681.36       1520.08       114.51 o
  11  16   7         41.54         88.60        61.31 o
 -10  17   7       2365.57       1813.11       250.87 o
  -8  17   7       1852.91       1577.18       239.62 o
  -6  17   7        622.81        642.12        96.82 o
  -4  17   7       1571.82       1700.06       207.52 o
  -2  17   7        147.54        168.12       127.36 o
   0  17   7       1086.84       1083.70       284.13 o
   2  17   7       4494.11       4822.70       259.21 o
   4  17   7         39.73         71.49        51.99 o
   6  17   7       5945.87       5931.67       258.16 o
   8  17   7       1571.20       1585.46       131.45 o
  10  17   7       1191.41        952.91       191.14 o
  -3  18   7       2749.97       3030.07       485.55 o
  -1  18   7       1706.15       2174.69       397.23 o
   1  18   7          0.70         66.82        70.08 o
   3  18   7        722.16        694.67        96.32 o
   5  18   7        535.67        494.51        92.17 o
   7  18   7       6369.34       5958.12       467.28 o
   4  19   7        694.10        803.58       176.45 o
   0   0   8        744.04        859.13       108.05 o
   2   0   8      16204.81      15722.57       183.11 o
   4   0   8       6726.01       6584.60       100.29 o
   6   0   8      34489.40      34656.37       396.96 o
   8   0   8       9004.04       8965.58       157.31 o
  10   0   8       6576.26       6420.25       135.95 o
  12   0   8      16592.57      16886.13       265.84 o
  14   0   8       1919.43       1999.41       119.07 o
  16   0   8       1440.03       1504.67       143.05 o
  18   0   8        220.78        144.79        70.77 o
 -19   1   8       1312.25        921.29       191.59 o
 -17   1   8       3098.80       3325.17       172.85 o
 -15   1   8       3347.72       3475.17       164.83 o
 -13   1   8       1638.22       1712.45        88.44 o
 -11   1   8       3103.83       3119.41       108.81 o
  -9   1   8       2213.24       2144.61        75.56 o
  -7   1   8      33414.84      32771.76       426.95 o
  -5   1   8        711.71        771.14        46.36 o
  -3   1   8      28168.60      26991.98       321.76 o
  -1   1   8      10525.96      10075.44       134.72 o
   1   1   8      10964.10      10817.33       167.34 o
   3   1   8       8062.37       8064.35        97.29 o
   5   1   8       3549.93       3343.10        63.56 o
   7   1   8      18155.46      18115.71       265.58 o
   9   1   8       6637.29       6498.46       109.44 o
  11   1   8      26448.48      27289.44       357.08 o
  13   1   8       1686.21       1704.60        96.48 o
  15   1   8       9681.26       9793.46       286.05 o
  17   1   8        969.64       1109.12       103.47 o
 -18   2   8        104.44        190.49        64.96 o
 -16   2   8      14887.50      15228.70       463.24 o
 -14   2   8       1493.14       1439.88        85.41 o
 -12   2   8      13011.26      13797.81       269.52 o
 -10   2   8       6164.39       6488.54       156.61 o
  -8   2   8       1566.97       1475.05        94.46 o
  -6   2   8       3960.51       3953.10       118.68 o
  -4   2   8      22170.05      21944.41       272.18 o
  -2   2   8      34401.88      34640.52       407.50 o
   0   2   8      16324.64      15802.54       233.92 o
   2   2   8      33655.52      33851.29       483.00 o
   4   2   8       8480.44       8146.51       100.69 o
   6   2   8      12605.69      12489.96       174.79 o
   8   2   8       7840.57       7471.74       130.38 o
  10   2   8       3843.91       3944.08       113.12 o
  12   2   8       6541.70       6882.63       237.44 o
  14   2   8       5519.99       5915.47       192.50 o
  16   2   8       2703.84       2489.75       155.67 o
  18   2   8       3512.92       2537.91       394.57 o
 -19   3   8       1220.11       1223.59       215.51 o
 -17   3   8       1541.11       1525.72       119.20 o
 -15   3   8       4041.97       4103.17       219.77 o
 -13   3   8       3797.18       4055.34       139.78 o
 -11   3   8       8294.45       9102.03       278.65 o
  -9   3   8       9505.36       9414.02       201.55 o
  -7   3   8       1265.55       1226.09        69.74 o
  -5   3   8      23936.00      23559.50       514.27 o
  -3   3   8       3869.44       4099.03        88.35 o
  -1   3   8       7898.00       7787.13       113.13 o
   1   3   8      28474.93      27733.98       405.53 o
   3   3   8       3744.68       3881.06        82.29 o
   5   3   8      11474.43      10921.65       137.36 o
   7   3   8       8711.27       8462.89       138.43 o
   9   3   8      11335.81      11597.30       189.23 o
  11   3   8         77.61        102.79        37.30 o
  13   3   8       2716.56       3039.23       133.64 o
  15   3   8       7395.71       7618.39       233.73 o
  17   3   8       1375.38       1503.98       113.83 o
  19   3   8       6022.95       5902.93       628.88 o
 -18   4   8       1143.78       1127.55       121.55 o
 -16   4   8       2963.58       2892.03       157.41 o
 -14   4   8       1210.82       1313.35        98.66 o
 -12   4   8       8912.86       9692.91       296.74 o
 -10   4   8        980.21       1124.49        66.51 o
  -8   4   8      14087.15      13522.64       268.12 o
  -6   4   8       4320.21       4310.03       148.40 o
  -4   4   8       6248.69       6207.35        96.28 o
  -2   4   8       8806.38       8408.94       118.24 o
   0   4   8       7118.68       7117.39       123.91 o
   2   4   8      22376.29      22039.49       431.55 o
   4   4   8       6616.41       6622.99       110.02 o
   6   4   8      25957.76      25146.84       423.36 o
   8   4   8       3194.76       3263.32        98.79 o
  10   4   8       2852.62       2846.02       116.01 o
  12   4   8       5254.78       5251.15       173.39 o
  14   4   8        595.04        662.10        67.10 o
  16   4   8       2808.59       2772.73       144.18 o
  18   4   8       1109.10        784.98       223.00 o
 -19   5   8        270.77         88.32        93.03 o
 -17   5   8        171.57        208.72        52.07 o
 -15   5   8       6402.08       6378.89       228.14 o
 -13   5   8       5883.31       5921.48       236.30 o
 -11   5   8       9820.10      10011.74       235.47 o
  -9   5   8       4345.77       4315.33       122.24 o
  -7   5   8      26654.10      25556.30       964.42 o
  -5   5   8       6082.84       5992.35       152.64 o
  -3   5   8      10910.17      10005.82       146.29 o
  -1   5   8       3239.08       3098.57        57.76 o
   1   5   8        830.61        872.47        33.75 o
   3   5   8      23739.71      23510.89       249.62 o
   5   5   8       6586.82       6511.45        87.20 o
   7   5   8       6431.69       6194.87       149.90 o
   9   5   8      14478.75      14303.87       252.24 o
  11   5   8       9717.95      10026.48       241.67 o
  13   5   8       7264.58       7255.26       322.04 o
  15   5   8       1693.41       1678.10       109.17 o
  17   5   8       1577.13       1554.85       113.30 o
 -18   6   8       1418.99       1454.86       184.80 o
 -16   6   8       6191.01       6179.91       233.93 o
 -14   6   8       3111.75       2808.08       166.61 o
 -12   6   8        214.93        293.22        59.07 o
 -10   6   8        760.60        799.72        55.73 o
  -8   6   8      10090.64      10276.66       228.51 o
  -6   6   8       1056.08       1042.49        54.37 o
  -4   6   8      25150.52      23988.34       619.03 o
  -2   6   8      12648.14      12263.49       211.02 o
   0   6   8      34511.05      33941.37       669.62 o
   2   6   8       3801.72       3693.31        67.69 o
   4   6   8       4245.90       4157.98        66.33 o
   6   6   8        987.28        957.89        31.83 o
   8   6   8       1586.55       1483.55        55.14 o
  10   6   8      17456.11      18060.21       372.56 o
  12   6   8       2262.85       2310.74       114.38 o
  14   6   8      15959.37      16576.51       359.15 o
  16   6   8        159.69        230.98        53.19 o
 -17   7   8       4959.87       4662.27       304.66 o
 -15   7   8        146.94        158.55        46.04 o
 -13   7   8      11290.47      11435.76       288.25 o
 -11   7   8       2523.21       2704.06       116.53 o
  -9   7   8       8534.51       8772.08       171.41 o
  -7   7   8        214.18        226.03        22.51 o
  -5   7   8       5918.83       5596.64       194.70 o
  -3   7   8       8116.41       7714.94       181.61 o
  -1   7   8      17552.38      17209.47       410.37 o
   1   7   8      32941.34      32624.50       431.96 o
   3   7   8       1335.10       1151.22        37.27 o
   5   7   8      26705.87      25018.19       389.77 o
   7   7   8        174.66        214.02        20.29 o
   9   7   8         85.59         86.18        19.34 o
  11   7   8       5244.66       5535.18       158.81 o
  13   7   8       1616.08       1766.18       107.08 o
  15   7   8       1620.59       1700.68       140.55 o
  17   7   8       2164.57       2259.11       287.56 o
 -16   8   8       1636.79       1483.21       173.71 o
 -14   8   8       7164.96       7542.50       320.21 o
 -12   8   8       3421.48       3483.59       126.74 o
 -10   8   8       5248.04       5199.66       132.09 o
  -8   8   8      14125.95      14448.03       225.83 o
  -6   8   8       2026.84       1993.87       100.89 o
  -4   8   8       3244.60       3059.21       122.03 o
  -2   8   8       8199.43       7720.54       207.53 o
   0   8   8       9295.53       9518.74       185.75 o
   2   8   8       1563.58       1553.59        70.77 o
   4   8   8      13104.88      12602.92       164.28 o
   6   8   8      10411.91      10457.13       141.83 o
   8   8   8      14276.88      13885.58       187.74 o
  10   8   8       7633.56       7374.12       148.66 o
  12   8   8       4479.49       4524.53       156.65 o
  14   8   8        129.48        233.35        54.39 o
  16   8   8       1753.31       1821.46       186.37 o
 -17   9   8       1419.91       1519.73       258.71 o
 -15   9   8       3181.04       3199.69       184.49 o
 -13   9   8       3753.04       3942.68       189.24 o
 -11   9   8       2432.88       2592.54        95.41 o
  -9   9   8       8467.03       8716.25       171.14 o
  -7   9   8        124.50        117.11        24.47 o
  -5   9   8      15173.17      15227.00       322.98 o
  -3   9   8      11685.83      11649.84       263.54 o
  -1   9   8       6962.67       6676.33       182.02 o
   1   9   8       2231.72       2262.42        83.73 o
   3   9   8       9918.39       9552.79       159.41 o
   5   9   8       4713.93       4583.42        90.56 o
   7   9   8       8718.26       8821.35       143.42 o
   9   9   8       8353.08       8366.37       159.98 o
  11   9   8       1152.36       1244.55        73.02 o
  13   9   8      10838.54      11689.27       320.32 o
  15   9   8       1005.61       1071.76       114.50 o
  17   9   8        646.84        557.74       152.60 o
 -14  10   8       2508.86       2548.99       194.99 o
 -12  10   8       3266.34       3243.33       162.23 o
 -10  10   8        942.01        848.46        82.06 o
  -8  10   8       7291.62       7199.30       227.96 o
  -6  10   8      18385.24      19011.27       388.05 o
  -4  10   8       3338.38       3361.98       139.24 o
  -2  10   8       3633.63       3505.04       131.10 o
   0  10   8       6624.30       6432.50       151.21 o
   2  10   8       6352.03       6047.12       207.20 o
   4  10   8        930.58       1024.53        56.96 o
   6  10   8        728.14        801.84        44.56 o
   8  10   8       5242.04       5193.45       111.31 o
  10  10   8        908.72        874.52        57.51 o
  12  10   8       6248.82       6049.51       210.87 o
  14  10   8       5810.25       5659.01       225.36 o
  16  10   8       2057.07       1822.60       252.55 o
 -15  11   8       3333.99       3083.82       350.17 o
 -13  11   8        960.99        997.71       141.62 o
 -11  11   8       2532.55       2538.70       143.32 o
  -9  11   8       1108.10       1125.14        91.12 o
  -7  11   8       5622.33       5808.73       202.14 o
  -5  11   8      10107.99      10094.80       263.89 o
  -3  11   8        142.32        169.69        37.98 o
  -1  11   8      25833.21      26604.17       400.06 o
   1  11   8       2996.89       2821.21       151.53 o
   3  11   8       8398.81       9317.33       299.00 o
   5  11   8       9779.96      10008.62       167.65 o
   7  11   8       2698.84       2775.77        94.82 o
   9  11   8       2575.73       2646.27        92.56 o
  11  11   8       2534.71       2395.68       105.73 o
  13  11   8       5978.87       6034.82       257.11 o
  15  11   8        560.27        799.15       173.22 o
 -14  12   8       9697.65       7987.01       561.59 o
 -12  12   8        207.76        442.25       106.10 o
 -10  12   8       5807.07       5428.59       215.19 o
  -8  12   8       4315.00       4355.96       182.02 o
  -6  12   8       2078.87       1951.00       115.73 o
  -4  12   8       5137.44       5366.77       183.97 o
  -2  12   8       6747.16       6972.30       297.28 o
   0  12   8      16681.23      17348.31       476.61 o
   2  12   8      13336.42      14081.02       323.95 o
   4  12   8       8533.92       8853.09       195.88 o
   6  12   8        199.72        224.70        35.32 o
   8  12   8       3523.25       3618.10       105.88 o
  10  12   8       3236.18       3191.68       106.51 o
  12  12   8        223.11        160.66        49.11 o
  14  12   8       2508.17       1941.84       251.16 o
 -13  13   8       3021.53       2509.30       301.81 o
 -11  13   8       5923.61       5863.57       233.07 o
  -9  13   8      10812.45      10904.36       317.93 o
  -7  13   8       1790.28       2008.42       123.60 o
  -5  13   8       7195.56       6803.54       280.45 o
  -3  13   8       2413.46       2361.13       160.86 o
  -1  13   8       1645.58       1541.99        97.11 o
   1  13   8       1685.71       1583.51       117.46 o
   3  13   8       3460.71       3817.00       170.14 o
   5  13   8       6015.50       6217.27       150.32 o
   7  13   8      11386.54      11345.44       216.33 o
   9  13   8       3392.48       3307.63       109.61 o
  11  13   8        773.42        838.46        73.31 o
  13  13   8       2974.79       2637.77       316.78 o
 -10  14   8       5470.31       5365.92       270.72 o
  -8  14   8        121.61        173.31        61.61 o
  -6  14   8      15914.89      16148.88       715.39 o
  -4  14   8        646.26        745.44        96.98 o
  -2  14   8       5445.97       5270.52       248.91 o
   0  14   8       1879.78       1901.16       299.82 o
   2  14   8       1369.54       1416.02       101.74 o
   4  14   8       1120.93       1163.29        77.29 o
   6  14   8       2864.90       2696.79       101.50 o
   8  14   8       7103.95       7208.02       174.09 o
  10  14   8       2561.35       2377.30       114.68 o
  12  14   8       9940.48       9506.22       351.63 o
 -11  15   8        580.64        509.41       125.75 o
  -9  15   8        919.14        929.57       116.37 o
  -7  15   8       1720.99       1606.40       145.14 o
  -5  15   8       1867.33       1898.33       158.26 o
  -3  15   8       6853.01       6735.63       297.49 o
  -1  15   8       9432.29       9803.76      1114.00 o
   1  15   8       3260.86       3246.41       322.46 o
   3  15   8       3986.31       4026.60       188.83 o
   5  15   8       6193.13       6114.86       172.11 o
   7  15   8        142.58        164.59        30.46 o
   9  15   8       3085.79       3073.76       126.28 o
  11  15   8       3338.72       2907.32       222.18 o
 -10  16   8       2113.72       1771.02       246.26 o
  -8  16   8       1838.49       1661.91       174.19 o
  -6  16   8        180.93        129.58        66.42 o
  -4  16   8       2809.99       2764.85       193.31 o
  -2  16   8       2779.84       2304.52       223.02 o
   0  16   8       1520.46       1396.66       178.19 o
   2  16   8      15286.99      15423.78       481.32 o
   4  16   8       3088.97       3102.44       123.10 o
   6  16   8       6211.79       6461.35       190.42 o
   8  16   8       1669.80       1822.92       106.49 o
  10  16   8       2784.29       2586.52       176.95 o
  -7  17   8       2392.94       2130.21       278.76 o
  -5  17   8       1742.59       1646.70       174.26 o
  -3  17   8       1312.23       1514.18       147.20 o
  -1  17   8       1133.19       1194.55       166.82 o
   1  17   8       3152.72       3007.89       295.02 o
   3  17   8       1528.06       1457.43       123.63 o
   5  17   8        130.23        129.08        37.59 o
   7  17   8       5216.16       4796.97       225.37 o
   0  18   8        279.97        170.92       137.31 o
   2  18   8         77.23        167.77       136.68 o
   4  18   8       1180.55       1120.88       156.56 o
   1   0   9      10342.21      10362.01       151.67 o
   3   0   9       7945.67       7974.59       144.45 o
   5   0   9       7882.25       7916.74       198.41 o
   7   0   9      35009.32      35112.56       495.29 o
   9   0   9       4671.73       4708.12       119.40 o
  11   0   9      16121.84      16471.28       327.87 o
  13   0   9       4514.25       4707.87       180.12 o
  15   0   9       1769.70       1974.85       126.25 o
  17   0   9       3172.45       3361.44       173.62 o
 -18   1   9        397.55        387.35        90.62 o
 -16   1   9       5545.00       5699.24       223.65 o
 -14   1   9       3281.57       3412.07       157.25 o
 -12   1   9       7323.98       7489.04       188.22 o
 -10   1   9       1031.68       1061.46        58.29 o
  -8   1   9       2685.53       2693.02        88.64 o
  -6   1   9       6787.73       6585.54       135.86 o
  -4   1   9       7278.71       6972.91       168.91 o
  -2   1   9      28465.69      28404.30       369.29 o
   0   1   9      10906.31      10882.47       298.89 o
   2   1   9       6852.79       6371.94       121.61 o
   4   1   9      13898.67      12995.86       152.74 o
   6   1   9       9132.50       9523.84       150.53 o
   8   1   9       2793.99       2674.01        76.16 o
  10   1   9      14233.03      14609.78       211.89 o
  12   1   9       7514.78       7607.95       200.47 o
  14   1   9       9553.63      10144.29       252.49 o
  16   1   9       4080.09       3921.17       184.31 o
 -19   2   9        141.11        117.10        77.46 o
 -17   2   9       1546.69       1429.75       116.27 o
 -15   2   9       1368.81       1509.69       120.60 o
 -13   2   9       7500.26       7711.92       235.07 o
 -11   2   9       1088.43       1187.32        83.68 o
  -9   2   9      17161.62      17609.23       331.20 o
  -7   2   9       5506.76       5495.26       205.02 o
  -5   2   9      17401.10      17331.75       247.53 o
  -3   2   9      30035.32      30009.64       633.58 o
  -1   2   9       7018.04       6722.69       149.77 o
   1   2   9      29170.46      28590.60       538.20 o
   3   2   9      23378.05      23966.70       283.76 o
   5   2   9       8122.89       7943.93       119.73 o
   7   2   9       4915.53       4979.61       110.01 o
   9   2   9       9328.01       9390.69       153.36 o
  11   2   9       2992.12       3134.44       119.02 o
  13   2   9        916.21        944.69        74.23 o
  15   2   9       4861.99       4915.80       203.02 o
  17   2   9        440.42        349.44        63.64 o
 -18   3   9       1934.96       1746.56       178.44 o
 -16   3   9       2959.19       3022.26       160.92 o
 -14   3   9         37.30         67.13        38.87 o
 -12   3   9       6508.49       6761.00       210.51 o
 -10   3   9      10133.04      10983.09       304.52 o
  -8   3   9       4039.04       4084.85        96.67 o
  -6   3   9      10035.93       9668.65       219.26 o
  -4   3   9       9111.45       8590.53       197.46 o
  -2   3   9      23742.74      24274.18       325.81 o
   0   3   9       8761.27       9067.92       161.09 o
   2   3   9      29373.51      29440.16       508.46 o
   4   3   9       1129.91       1183.65        39.16 o
   6   3   9      10034.90       9807.04       145.08 o
   8   3   9       7492.74       7590.79       157.27 o
  10   3   9       1815.91       2029.65       109.53 o
  12   3   9       8710.98       9157.00       259.74 o
  14   3   9       2504.63       2565.78       141.17 o
  16   3   9       1744.75       1744.19       127.64 o
 -17   4   9        793.77        781.78       103.63 o
 -15   4   9       6659.75       6944.97       241.19 o
 -13   4   9       5603.00       5698.78       201.60 o
 -11   4   9       6377.88       6309.65       229.73 o
  -9   4   9        856.03       1057.68        56.66 o
  -7   4   9      10310.35      10117.18       229.63 o
  -5   4   9      12283.37      12372.67       203.20 o
  -3   4   9       1337.56       1267.55        56.45 o
  -1   4   9      14874.55      13774.35       194.09 o
   1   4   9       7470.24       7371.65       142.50 o
   3   4   9       9006.16       8513.09       139.11 o
   5   4   9       5496.30       5198.90        87.44 o
   7   4   9       8421.97       7808.94       216.93 o
   9   4   9       6926.54       6917.89       180.74 o
  11   4   9       5423.13       5462.33       173.52 o
  13   4   9       5658.44       5896.30       194.04 o
  15   4   9       1286.11       1243.82        96.60 o
  17   4   9       4973.55       5114.46       314.62 o
 -18   5   9       1311.97       1002.09       140.39 o
 -16   5   9       3754.67       3946.51       186.44 o
 -14   5   9       6620.68       6684.97       336.80 o
 -12   5   9       9153.55       8902.61       289.53 o
 -10   5   9       4267.10       4582.57       130.10 o
  -8   5   9       8990.08       9313.49       222.16 o
  -6   5   9        622.66        679.42        42.09 o
  -4   5   9       5013.01       4825.27       123.44 o
  -2   5   9       8338.26       7827.90       226.82 o
   0   5   9       8051.86       7997.87       162.02 o
   2   5   9      17675.76      17693.61       249.55 o
   4   5   9      12494.70      12269.64       166.67 o
   6   5   9      15209.99      14907.67       186.66 o
   8   5   9       5442.85       5546.59       143.14 o
  10   5   9       7221.26       7262.51       176.92 o
  12   5   9       2916.48       2797.17       126.79 o
  14   5   9       5212.40       5155.69       195.88 o
  16   5   9       2472.94       2882.35       163.59 o
 -17   6   9       1939.67       1767.39       147.89 o
 -15   6   9       2233.64       2132.07       132.55 o
 -13   6   9        514.15        603.03        68.33 o
 -11   6   9       8468.79       8650.64       235.36 o
  -9   6   9        586.76        713.82        59.86 o
  -7   6   9       8234.23       8438.09       182.63 o
  -5   6   9      14943.85      14016.17       385.65 o
  -3   6   9      10034.29       9530.13       206.48 o
  -1   6   9       9023.12       8771.53       178.36 o
   1   6   9       6630.71       6434.29       166.36 o
   3   6   9       9977.84       9809.09       141.12 o
   5   6   9        716.96        638.90        30.05 o
   7   6   9       8118.98       8369.82       142.24 o
   9   6   9      10687.33      10854.21       218.76 o
  11   6   9       5847.16       5832.52       182.31 o
  13   6   9       5744.59       6205.39       223.55 o
  15   6   9       3269.61       3412.10       175.22 o
 -16   7   9       1808.47       1633.90       144.55 o
 -14   7   9       7089.84       6980.49       229.51 o
 -12   7   9       3167.97       3145.61       138.91 o
 -10   7   9       4112.20       4153.22       137.20 o
  -8   7   9       1926.65       1839.78        79.80 o
  -6   7   9       7606.37       7739.97       129.38 o
  -4   7   9       8358.36       7743.08       318.07 o
  -2   7   9       5011.82       4901.09       172.08 o
   0   7   9      35039.48      34495.79       934.54 o
   2   7   9       5237.56       5607.66       155.00 o
   4   7   9      10019.86       9629.56       213.46 o
   6   7   9       8386.51       8277.73       144.47 o
   8   7   9       7014.82       7187.65       157.89 o
  10   7   9       3361.80       3424.17       131.70 o
  12   7   9       3541.82       3709.85       142.76 o
  14   7   9       6041.43       6518.36       238.16 o
  16   7   9        887.48       1013.48       142.63 o
 -17   8   9        411.87        489.29       153.40 o
 -15   8   9        679.55        653.64       102.29 o
 -13   8   9      10010.86       9924.95       315.16 o
 -11   8   9       1496.72       1542.94        88.63 o
  -9   8   9      13067.00      13578.06       228.97 o
  -7   8   9       7067.71       7101.71       147.26 o
  -5   8   9       5247.83       5282.60       145.26 o
  -3   8   9       7136.54       7315.48       198.29 o
  -1   8   9       3295.40       3406.37       122.66 o
   1   8   9       2938.69       2977.18        97.90 o
   3   8   9       4138.22       4014.02        86.34 o
   5   8   9       9211.47       9424.59       139.95 o
   7   8   9       2133.28       2082.64        63.68 o
   9   8   9       7553.69       7629.59       158.36 o
  11   8   9       4373.81       4514.02       157.09 o
  13   8   9       1810.98       1864.51       122.65 o
  15   8   9       1492.77       1666.18       125.08 o
 -16   9   9       3070.90       2543.05       304.30 o
 -14   9   9       2073.05       1939.61       141.85 o
 -12   9   9       2177.36       2527.61       148.25 o
 -10   9   9       2801.43       2798.97       109.21 o
  -8   9   9       7735.56       8106.47       178.25 o
  -6   9   9      11092.43      11689.76       241.49 o
  -4   9   9       7160.28       7234.18       207.63 o
  -2   9   9       9610.92       9906.61       391.68 o
   0   9   9       4754.07       4715.64       190.11 o
   2   9   9      16200.16      16220.54       257.27 o
   4   9   9        860.13        952.14        40.56 o
   6   9   9        494.44        476.48        37.45 o
   8   9   9      12942.77      13385.28       207.81 o
  10   9   9        486.63        538.98        50.46 o
  12   9   9       7470.39       7422.29       241.01 o
  14   9   9       2122.89       1965.09       141.47 o
  16   9   9       4396.33       4108.50       396.96 o
 -15  10   9       3587.19       3590.52       380.26 o
 -13  10   9        786.64        772.16       112.19 o
 -11  10   9       9258.41       9338.60       287.53 o
  -9  10   9        311.03        253.19        48.43 o
  -7  10   9       3352.46       3334.36       151.02 o
  -5  10   9       7578.89       7519.96       222.66 o
  -3  10   9       1799.33       1775.33        98.54 o
  -1  10   9      13864.49      14155.10       263.49 o
   1  10   9       1113.20       1247.95        68.46 o
   3  10   9      10187.63      10388.52       262.89 o
   5  10   9       4005.01       3991.25       110.75 o
   7  10   9       4318.18       4455.28       112.44 o
   9  10   9       2706.26       2685.30        93.28 o
  11  10   9        908.63        828.40        65.30 o
  13  10   9       6471.21       6379.11       238.05 o
  15  10   9        882.78        700.78       161.59 o
 -14  11   9       5704.48       5134.73       446.82 o
 -12  11   9       2051.64       2087.40       170.64 o
 -10  11   9        964.07        973.26        90.87 o
  -8  11   9       4450.37       4525.17       184.96 o
  -6  11   9       5753.40       6103.32       256.00 o
  -4  11   9       5317.44       5168.07       180.79 o
  -2  11   9       2955.01       2730.70       120.84 o
   0  11   9      16682.62      16813.97       356.25 o
   2  11   9       1163.94       1045.30        95.75 o
   4  11   9       6646.76       6456.11       188.23 o
   6  11   9       8607.82       8648.88       176.55 o
   8  11   9       1445.57       1506.89        67.31 o
  10  11   9       9299.34       9382.43       196.43 o
  12  11   9       1050.10       1021.59        83.06 o
  14  11   9       3891.44       3189.87       328.67 o
 -13  12   9       4169.99       3844.78       375.40 o
 -11  12   9        903.40        807.19        87.52 o
  -9  12   9       7417.23       7578.39       286.26 o
  -7  12   9       3263.32       3410.05       159.81 o
  -5  12   9       3102.48       2947.73       140.85 o
  -3  12   9       8595.92       8790.21       313.58 o
  -1  12   9       7525.20       7839.02       229.60 o
   1  12   9       7443.00       7611.75       267.40 o
   3  12   9       6394.18       6529.74       191.54 o
   5  12   9       8823.47       8909.47       181.58 o
   7  12   9       3441.34       3335.52       102.59 o
   9  12   9       2014.15       1929.39        83.64 o
  11  12   9       1871.48       1889.15       107.79 o
  13  12   9        782.19        682.63       130.10 o
 -14  13   9       4135.04       3184.71       351.00 o
 -12  13   9        788.64        771.48       173.82 o
 -10  13   9       5935.80       5904.48       234.12 o
  -8  13   9       1724.28       1641.00       144.23 o
  -6  13   9       5699.18       6106.88       272.72 o
  -4  13   9       5746.81       5694.06       257.97 o
  -2  13   9       1038.74        911.88       104.66 o
   0  13   9       4664.15       4867.58       212.79 o
   2  13   9       7204.95       7404.43       274.87 o
   4  13   9       5612.76       5795.60       191.80 o
   6  13   9        460.79        436.07        43.12 o
   8  13   9       9965.96      10055.86       194.50 o
  10  13   9        675.33        626.65        51.15 o
  12  13   9       4166.97       3715.51       175.32 o
 -11  14   9       3843.08       3029.92       305.48 o
  -9  14   9       2139.86       1994.32       225.90 o
  -7  14   9       5988.46       6304.36       289.52 o
  -5  14   9       5088.45       5120.81       254.10 o
  -3  14   9       2296.52       2353.58       237.82 o
  -1  14   9       9103.34       9116.54       341.62 o
   1  14   9       3291.16       3330.76       256.53 o
   3  14   9         37.82         32.15        37.65 o
   5  14   9       6406.64       6476.75       174.93 o
   7  14   9       6854.53       6855.96       170.88 o
   9  14   9       1918.39       1799.02        81.79 o
  11  14   9       5580.40       4902.38       286.86 o
  13  14   9       4258.48       3218.96       348.28 o
 -10  15   9        864.10        555.51       137.68 o
  -8  15   9       1504.07       1565.86       251.89 o
  -6  15   9       3406.51       3701.09       224.31 o
  -4  15   9       1179.54       1185.82       124.67 o
  -2  15   9       4842.73       5076.84       257.00 o
   0  15   9       1847.85       1871.13       198.45 o
   2  15   9       1371.72       1431.67       179.95 o
   4  15   9       6487.61       6973.44       193.88 o
   6  15   9       2186.12       2139.65        95.40 o
   8  15   9        826.98        673.06        52.36 o
  10  15   9       3553.38       3243.46       196.14 o
  -9  16   9       4286.64       3531.74       353.24 o
  -7  16   9        971.92        976.62       137.23 o
  -5  16   9       2649.99       2724.65       196.30 o
  -3  16   9       1609.17       1437.83       140.81 o
  -1  16   9       4170.06       4512.34       320.87 o
   1  16   9       5452.18       5445.42       356.27 o
   3  16   9       3054.87       3204.26       209.58 o
   5  16   9       3791.76       3905.56       142.45 o
   7  16   9       1918.02       1858.04       109.19 o
   9  16   9       3300.66       2772.81       182.62 o
  -4  17   9       5012.45       5059.81       277.24 o
  -2  17   9        400.83        335.39       152.57 o
   0  17   9       3418.03       3297.37       388.10 o
   2  17   9       1704.95       1511.78       147.96 o
   4  17   9        841.03        790.37        95.32 o
   6  17   9       1817.12       1692.30       258.86 o
   8  17   9        426.46        277.78       182.14 o
   3  18   9       1918.69       1813.17       371.03 o
   0   0  10      20175.39      18901.65       431.99 o
   2   0  10       6685.25       6457.84        93.96 o
   4   0  10      11109.49      10803.36       238.20 o
   6   0  10      12408.76      12455.41       186.20 o
   8   0  10       2010.89       2061.51        76.88 o
  10   0  10       6891.43       7062.60       157.95 o
  12   0  10       5803.49       6222.11       180.69 o
  14   0  10       4291.72       4282.11       160.36 o
  16   0  10        628.04        710.11        74.81 o
  18   0  10       5841.93       6127.45       486.85 o
 -17   1  10       3585.97       3362.33       258.32 o
 -15   1  10       4475.14       4631.99       172.97 o
 -13   1  10       9507.71       9819.28       334.52 o
 -11   1  10        933.73        954.75        59.55 o
  -9   1  10       5296.23       5392.08       132.21 o
  -7   1  10      19141.63      19112.89       284.57 o
  -5   1  10        423.65        395.13        41.35 o
  -3   1  10       9564.38       9455.48       181.33 o
  -1   1  10       8576.86       8359.64       157.59 o
   1   1  10       8843.35       8731.98       173.85 o
   3   1  10      14408.56      14447.78       201.86 o
   5   1  10      15230.65      15225.56       195.29 o
   7   1  10       4631.96       4810.50       114.23 o
   9   1  10       2634.65       2726.50        90.89 o
  11   1  10       2316.36       2461.68        91.64 o
  13   1  10       3654.67       3567.46       140.38 o
  15   1  10       3001.46       3083.29       139.55 o
  17   1  10       3390.85       3017.90       240.36 o
 -16   2  10       3298.18       3645.83       179.33 o
 -14   2  10       2680.16       2730.50       144.75 o
 -12   2  10       2299.03       2366.66        95.90 o
 -10   2  10      14067.04      14536.37       247.41 o
  -8   2  10       3756.03       3838.52       109.23 o
  -6   2  10       9959.03      10583.31       185.48 o
  -4   2  10      20169.26      20246.47       311.68 o
  -2   2  10       7812.91       7804.78       137.22 o
   0   2  10       7087.82       7030.19       195.44 o
   2   2  10       7839.63       7781.83       159.91 o
   4   2  10      14610.24      14482.20       178.16 o
   6   2  10       4874.91       4804.24       101.03 o
   8   2  10      10342.91      10425.20       214.57 o
  10   2  10       1924.37       1819.22        86.20 o
  12   2  10       3478.67       3301.25       152.13 o
  14   2  10       5395.54       5527.43       211.74 o
  16   2  10        257.27        247.65        53.18 o
  18   2  10       3000.82       2993.86       342.45 o
 -17   3  10        306.25        183.82        59.59 o
 -15   3  10       2944.96       2903.41       154.57 o
 -13   3  10       3631.16       3570.18       160.05 o
 -11   3  10       4102.49       4212.44       138.97 o
  -9   3  10      12261.32      12705.26       247.28 o
  -7   3  10       3795.12       3776.96       114.54 o
  -5   3  10      37378.73      38209.96       733.62 o
  -3   3  10        477.24        444.16        42.76 o
  -1   3  10      15479.42      15350.75       313.13 o
   1   3  10       9763.67       9529.81       205.43 o
   3   3  10        579.63        626.92        38.38 o
   5   3  10       6151.65       6072.78        92.78 o
   7   3  10        954.14        983.73        44.79 o
   9   3  10       4459.70       4395.72       122.96 o
  11   3  10       4386.40       4549.19       209.80 o
  13   3  10       6109.16       6448.11       271.63 o
  15   3  10        315.11        295.90        58.18 o
  17   3  10       1199.98        925.37       195.02 o
 -18   4  10       4754.13       3858.46       272.77 o
 -16   4  10       1837.69       1579.73       119.07 o
 -14   4  10       2198.45       2182.57       130.51 o
 -12   4  10       4420.22       4195.18       196.51 o
 -10   4  10        195.41        178.34        33.99 o
  -8   4  10       2559.45       3076.14       103.54 o
  -6   4  10       9136.87       9113.29       175.84 o
  -4   4  10       2498.62       2336.47        85.55 o
  -2   4  10      14853.36      14039.83       393.67 o
   0   4  10      12043.88      12111.40       280.37 o
   2   4  10      19883.46      19893.54       419.96 o
   4   4  10       2994.28       2933.86        77.49 o
   6   4  10      15879.67      15881.40       210.32 o
   8   4  10       1600.00       1671.24        85.60 o
  10   4  10       7678.51       7884.60       214.53 o
  12   4  10       9935.96      10293.78       284.59 o
  14   4  10       2454.35       2566.65       147.40 o
  16   4  10       6730.25       6960.83       282.56 o
 -17   5  10        131.57        133.04        77.84 o
 -15   5  10       9586.84       9378.09       292.66 o
 -13   5  10       4105.37       4165.79       173.60 o
 -11   5  10      12580.42      12819.25       301.79 o
  -9   5  10        603.94        587.85        47.57 o
  -7   5  10      16045.30      16217.43       266.96 o
  -5   5  10       3020.42       3141.24       114.06 o
  -3   5  10       6439.89       6220.01       231.09 o
  -1   5  10      15605.32      14925.32       425.69 o
   1   5  10        446.22        459.29        30.97 o
   3   5  10      36434.64      37691.82       503.11 o
   5   5  10       3028.67       2871.01        77.56 o
   7   5  10      23018.23      23334.50       308.29 o
   9   5  10       5734.54       5922.82       172.11 o
  11   5  10       2882.24       3065.38       146.03 o
  13   5  10        231.54        420.63        65.81 o
  15   5  10       2151.63       2063.13       145.37 o
 -16   6  10       2197.94       2061.23       154.67 o
 -14   6  10       2793.02       2789.14       144.34 o
 -12   6  10        292.56        225.96        46.24 o
 -10   6  10       7149.03       7704.27       216.14 o
  -8   6  10       3265.11       3305.90       116.06 o
  -6   6  10      13593.70      13896.00       239.08 o
  -4   6  10      16410.29      16736.81       307.70 o
  -2   6  10       4936.73       4665.36       140.53 o
   0   6  10      12616.28      12060.06       261.08 o
   2   6  10      10311.11      10512.83       236.90 o
   4   6  10       8143.08       7856.06       132.91 o
   6   6  10      13729.47      14114.22       208.90 o
   8   6  10      19352.43      20043.58       316.19 o
  10   6  10       2104.79       2376.15       111.45 o
  12   6  10       2323.02       2526.27       139.25 o
  14   6  10      12159.13      12615.60       345.89 o
  16   6  10        257.47        242.42       182.40 o
 -17   7  10       1438.67       1453.60       174.18 o
 -15   7  10         95.13        -32.95        57.97 o
 -13   7  10       4488.43       4524.89       178.83 o
 -11   7  10       7303.42       7477.09       201.23 o
  -9   7  10        924.12        903.48        60.80 o
  -7   7  10       9879.97       9933.78       200.70 o
  -5   7  10      22843.33      23225.20       413.33 o
  -3   7  10       1005.87        947.76        58.78 o
  -1   7  10       4501.61       4290.86       126.92 o
   1   7  10      19681.15      19677.12       315.39 o
   3   7  10       3949.89       3892.91       120.78 o
   5   7  10      16296.91      16511.64       221.37 o
   7   7  10      10493.46      10441.05       180.98 o
   9   7  10       3140.31       2983.67       102.03 o
  11   7  10       4517.11       4645.70       162.65 o
  13   7  10       2513.83       2418.87       141.61 o
  15   7  10       1883.47       1769.34       129.21 o
 -16   8  10        522.22        477.03       142.18 o
 -14   8  10       2872.29       2735.27       167.51 o
 -12   8  10        794.88        663.64        65.44 o
 -10   8  10       4211.24       4218.02       136.62 o
  -8   8  10       7792.64       8233.55       183.76 o
  -6   8  10      19450.03      20206.51       347.32 o
  -4   8  10       1427.39       1477.57        71.61 o
  -2   8  10       9754.92       9866.38       261.67 o
   0   8  10       2017.61       2180.95        89.36 o
   2   8  10       3530.37       3378.86       124.60 o
   4   8  10       2161.76       2373.36        68.17 o
   6   8  10       3498.55       3471.17        93.99 o
   8   8  10       7679.08       8003.97       162.85 o
  10   8  10       5486.10       5662.91       178.75 o
  12   8  10       6970.84       6932.48       209.23 o
  14   8  10        534.64        547.89        73.59 o
 -15   9  10       3275.10       2952.69       326.85 o
 -13   9  10       2654.41       2517.91       157.79 o
 -11   9  10       1341.69       1334.13       173.84 o
  -9   9  10       3202.84       3180.10       129.32 o
  -7   9  10       3349.06       3457.49       127.92 o
  -5   9  10       5242.19       5630.57       191.96 o
  -3   9  10       4946.14       4968.05       169.09 o
  -1   9  10       2792.15       2906.38       107.11 o
   1   9  10       5253.99       5197.46       142.87 o
   3   9  10      12363.12      12690.90       239.76 o
   5   9  10        541.46        578.61        41.15 o
   7   9  10       1034.36       1062.45        54.86 o
   9   9  10       3025.99       2891.25        97.15 o
  11   9  10       2676.27       2770.16       128.27 o
  13   9  10       6310.23       6603.45       255.32 o
  15   9  10       4954.17       4970.68       430.06 o
 -14  10  10        789.63        570.78       155.73 o
 -12  10  10       6114.89       6456.67       305.08 o
 -10  10  10       3648.98       3495.29       208.01 o
  -8  10  10       5304.32       5426.31       204.85 o
  -6  10  10       2152.33       2204.53       121.67 o
  -4  10  10       7335.93       7408.90       222.42 o
  -2  10  10       1923.59       1852.57       101.43 o
   0  10  10       6750.22       6718.03       169.40 o
   2  10  10      14674.82      14709.07       392.82 o
   4  10  10        168.13        142.13        28.08 o
   6  10  10       7109.83       7287.43       149.73 o
   8  10  10       4537.64       4594.08       118.72 o
  10  10  10       3169.68       2937.57       108.87 o
  12  10  10       1103.23       1143.49       134.82 o
  14  10  10       3564.92       3584.23       354.14 o
 -13  11  10       1862.74       1482.23       232.72 o
 -11  11  10       4439.09       4608.30       210.72 o
  -9  11  10       2617.70       2766.07       150.78 o
  -7  11  10       4781.54       4702.77       189.15 o
  -5  11  10       2874.06       3102.42       144.50 o
  -3  11  10       4495.22       4252.89       161.94 o
  -1  11  10       2450.83       2570.93       128.10 o
   1  11  10        910.76        882.20        91.49 o
   3  11  10       3974.75       3994.41       145.46 o
   5  11  10      12195.72      12216.28       218.85 o
   7  11  10       7652.40       7815.30       178.33 o
   9  11  10       1396.11       1374.08        71.15 o
  11  11  10       4234.36       3957.61       141.74 o
  13  11  10       1569.06       1314.45       209.07 o
 -14  12  10       5030.65       3704.07       380.90 o
 -12  12  10        215.17        160.69        89.39 o
 -10  12  10        917.52        841.72        88.48 o
  -8  12  10       6704.94       6989.50       244.25 o
  -6  12  10       2262.75       2327.39       166.60 o
  -4  12  10       9314.90       9260.40       335.55 o
  -2  12  10       3656.56       3655.48       198.04 o
   0  12  10       6074.36       6283.83       210.66 o
   2  12  10       2402.91       2442.31       154.14 o
   4  12  10       4396.40       4522.53       135.65 o
   6  12  10        218.17        266.40        36.47 o
   8  12  10        828.17        827.02        54.59 o
  10  12  10       5980.08       6128.39       162.90 o
  12  12  10        172.45        176.57        53.27 o
  14  12  10       4178.15       3264.96       345.69 o
 -11  13  10       1541.04       1319.77       202.29 o
  -9  13  10       6382.47       6437.71       297.64 o
  -7  13  10       2785.18       2683.97       190.96 o
  -5  13  10        261.85        394.71        82.99 o
  -3  13  10       5754.39       5908.40       266.41 o
  -1  13  10       3786.95       3676.91       202.59 o
   1  13  10       9247.84       9226.76       317.56 o
   3  13  10       3379.03       3595.22       168.01 o
   5  13  10       4168.32       4458.06       142.04 o
   7  13  10       4323.80       4434.63       126.11 o
   9  13  10       2518.92       2439.42        95.42 o
  11  13  10       1801.48       1529.35       145.21 o
  13  13  10       1534.35       1081.67       199.01 o
 -10  14  10       3473.85       3068.74       311.20 o
  -8  14  10        482.63        244.61        74.93 o
  -6  14  10      12075.53      11971.39       420.30 o
  -4  14  10       2359.42       2220.52       169.01 o
  -2  14  10       5575.05       5419.66       259.47 o
   0  14  10       4293.83       4307.84       297.64 o
   2  14  10       2639.35       2696.42       240.36 o
   4  14  10       2266.96       2192.93        93.09 o
   6  14  10       2578.04       2460.88       101.28 o
   8  14  10       2961.77       2648.41       100.14 o
  10  14  10        733.53        657.61        69.65 o
 -11  15  10       1357.42       1121.28       196.67 o
  -9  15  10       4614.63       4264.89       384.89 o
  -7  15  10       1954.62       1930.72       167.35 o
  -5  15  10       2101.87       1972.94       166.42 o
  -3  15  10        317.35        486.19        85.91 o
  -1  15  10       2929.07       2844.92       308.04 o
   1  15  10       4702.88       4448.91       516.35 o
   3  15  10       2803.68       2845.44       196.04 o
   5  15  10       9710.41       9765.30       233.25 o
   7  15  10         98.27        112.11        36.92 o
   9  15  10       3202.51       2754.67       144.30 o
  11  15  10        963.36        734.73       166.12 o
  -6  16  10        307.88        363.90        94.79 o
  -4  16  10       6537.38       6744.01       317.39 o
  -2  16  10        375.83        229.21        91.60 o
   0  16  10        584.74        623.31       129.47 o
   2  16  10       3442.48       3254.06       215.34 o
   4  16  10       1790.99       1713.54       104.72 o
   6  16  10       2328.63       2181.39       173.84 o
   8  16  10        470.79        369.82        68.94 o
  -3  17  10       1154.84       1002.09       203.24 o
  -1  17  10       3410.56       3385.03       502.78 o
   1  17  10       3588.68       3949.70       540.95 o
   3  17  10        205.78        394.51       205.58 o
   5  17  10        183.04        247.11        89.81 o
   7  17  10       1575.27       1471.35       326.27 o
   1   0  11      19982.12      18673.58       511.75 o
   3   0  11       6655.33       6502.53       171.51 o
   5   0  11       5254.79       5408.59       115.24 o
   7   0  11      13016.32      13470.83       206.63 o
   9   0  11       1642.01       1507.49        69.41 o
  11   0  11       1131.75       1210.59        66.87 o
  13   0  11       5088.21       5246.52       174.05 o
  15   0  11        407.14        353.71        61.24 o
  17   0  11       5407.50       5507.29       446.01 o
 -16   1  11       4471.74       4478.98       293.64 o
 -14   1  11       5749.06       5935.38       219.34 o
 -12   1  11       1623.74       1695.52        92.94 o
 -10   1  11       7034.91       7104.46       163.62 o
  -8   1  11       2551.26       2622.21        84.10 o
  -6   1  11       2944.03       2931.59       106.19 o
  -4   1  11       5314.10       5240.36       226.28 o
  -2   1  11       8799.87       9060.79       161.19 o
   0   1  11      21014.68      21136.69       296.05 o
   2   1  11       1477.15       1458.16        44.13 o
   4   1  11      33755.09      34306.99       356.44 o
   6   1  11       1171.70       1151.48        50.75 o
   8   1  11      12659.71      13074.71       222.07 o
  10   1  11        409.40        453.27        41.46 o
  12   1  11       3604.02       3509.44       158.01 o
  14   1  11       2336.57       2419.88       141.23 o
  16   1  11        716.15        590.90        93.85 o
 -17   2  11        423.00        485.27       150.94 o
 -15   2  11       2017.99       2067.57       179.21 o
 -13   2  11       5770.69       6055.37       186.79 o
 -11   2  11       2113.12       2189.48       100.16 o
  -9   2  11      18645.54      19358.14       275.75 o
  -7   2  11        242.31        257.49        39.88 o
  -5   2  11       8072.10       8262.27       184.59 o
  -3   2  11        463.66        471.18        31.53 o
  -1   2  11       1553.03       1473.88        56.24 o
   1   2  11       8629.93       8588.54       171.90 o
   3   2  11      11591.95      11274.61       255.04 o
   5   2  11       9328.60       9341.15       147.62 o
   7   2  11       8745.05       8588.94       181.73 o
   9   2  11      13203.79      13308.50       263.55 o
  11   2  11       1901.95       1681.41       106.42 o
  13   2  11       4433.47       4471.19       188.16 o
  15   2  11        758.64        785.86        86.86 o
  17   2  11        369.90        405.86       130.85 o
 -16   3  11        203.78        218.12        80.31 o
 -14   3  11        519.80        575.39        70.25 o
 -12   3  11        627.84        593.10        59.72 o
 -10   3  11       8591.45       8762.04       210.55 o
  -8   3  11       3413.94       3389.14       104.91 o
  -6   3  11      13044.67      12790.06       243.89 o
  -4   3  11      10899.02      11215.98       239.81 o
  -2   3  11      11143.34      11015.11       271.10 o
   0   3  11       7314.29       7452.46       136.54 o
   2   3  11        464.86        465.70        31.42 o
   4   3  11       1413.48       1403.38        51.60 o
   6   3  11       5606.37       5797.89       113.80 o
   8   3  11      14797.10      15093.37       258.02 o
  10   3  11       1605.32       1621.57       122.18 o
  12   3  11      11550.83      12017.92       316.58 o
  14   3  11       1424.07       1384.25       109.19 o
  16   3  11       2447.53       2334.95       287.70 o
 -17   4  11        971.77        870.85       187.29 o
 -15   4  11       4279.23       4380.11       199.57 o
 -13   4  11       4317.99       4281.94       159.41 o
 -11   4  11       1826.21       1893.50       111.91 o
  -9   4  11        476.22        502.72        48.33 o
  -7   4  11       4533.38       4557.74       127.08 o
  -5   4  11      11360.78      11919.86       252.72 o
  -3   4  11       1538.89       1521.49        61.69 o
  -1   4  11      34395.86      33648.23       735.83 o
   1   4  11       5403.77       5447.23       128.52 o
   3   4  11      10383.06      10172.89       213.88 o
   5   4  11        206.03        196.26        26.34 o
   7   4  11       1414.76       1483.82        70.49 o
   9   4  11        629.51        726.40        63.76 o
  11   4  11       4259.03       4191.36       173.74 o
  13   4  11       7087.54       7454.01       250.23 o
  15   4  11       1325.41       1305.47       111.50 o
 -16   5  11       2210.76       1969.19       130.92 o
 -14   5  11       6263.91       6463.37       205.55 o
 -12   5  11       6229.53       5994.54       277.58 o
 -10   5  11       5572.35       5744.52       189.16 o
  -8   5  11       2219.96       2577.48       116.51 o
  -6   5  11        849.70        893.68        58.19 o
  -4   5  11        199.00        219.56        36.07 o
  -2   5  11       9196.81       8674.35       356.58 o
   0   5  11       5924.16       6206.68       127.63 o
   2   5  11       8180.46       8254.19       188.86 o
   4   5  11      10929.06      11095.01       182.43 o
   6   5  11       6920.36       6854.14       158.14 o
   8   5  11       6390.48       6504.54       156.66 o
  10   5  11       1234.48       1048.90        83.98 o
  12   5  11       2527.75       2760.17       146.92 o
  14   5  11       2313.59       2408.36       146.42 o
  16   5  11       6349.16       6648.21       510.02 o
 -15   6  11       3113.75       2997.66       163.67 o
 -13   6  11        532.13        433.42        62.59 o
 -11   6  11      12965.82      13096.79       314.96 o
  -9   6  11       2871.34       3013.93       118.43 o
  -7   6  11      17072.60      18014.52       295.17 o
  -5   6  11       6633.77       6430.86       188.36 o
  -3   6  11       5706.10       6034.61       164.65 o
  -1   6  11       1052.68       1045.00        57.69 o
   1   6  11       2864.73       2769.55        75.67 o
   3   6  11      12450.27      12394.01       298.75 o
   5   6  11        917.83        912.61        45.77 o
   7   6  11      16179.11      16477.11       237.87 o
   9   6  11       3244.59       3355.70       133.65 o
  11   6  11       4013.65       4324.36       208.77 o
  13   6  11       1923.67       1918.07       128.04 o
  15   6  11       1594.35       1624.92       177.06 o
 -16   7  11        641.60        372.50        90.70 o
 -14   7  11       1235.76       1331.64       195.06 o
 -12   7  11       1729.81       1668.95       100.44 o
 -10   7  11       8259.01       8566.88       208.54 o
  -8   7  11        651.44        633.47        51.08 o
  -6   7  11      15584.15      16515.00       345.50 o
  -4   7  11       1511.11       1482.32        80.84 o
  -2   7  11       8342.38       8289.11       188.07 o
   0   7  11      12788.34      12926.51       278.00 o
   2   7  11        240.16        279.57        42.53 o
   4   7  11       4587.23       4692.02       117.42 o
   6   7  11      16850.52      17489.74       252.12 o
   8   7  11      14469.94      14667.52       245.72 o
  10   7  11       1799.00       1740.90        99.67 o
  12   7  11       5003.08       4923.62       177.20 o
  14   7  11       2802.95       2871.77       187.77 o
 -15   8  11        575.07        428.81       126.66 o
 -13   8  11       2311.81       2308.11       151.22 o
 -11   8  11        598.27        694.14        71.06 o
  -9   8  11       3721.45       3497.71       140.08 o
  -7   8  11      14563.77      14885.93       336.19 o
  -5   8  11       6338.56       6521.12       188.82 o
  -3   8  11      14556.86      14691.41       324.43 o
  -1   8  11      12623.30      13017.54       373.80 o
   1   8  11       2844.55       2961.97       133.28 o
   3   8  11       3496.31       3431.37       109.70 o
   5   8  11       2017.34       2213.38        76.22 o
   7   8  11        586.82        585.29        43.37 o
   9   8  11       2107.25       2042.12       107.01 o
  11   8  11       5792.62       6160.33       292.73 o
  13   8  11       1608.33       1705.49       123.61 o
 -14   9  11       1907.70       1763.67       265.82 o
 -12   9  11       4771.20       4778.38       264.21 o
 -10   9  11       1221.56       1300.85       102.99 o
  -8   9  11       2379.70       2373.04       160.52 o
  -6   9  11       3318.03       3379.21       153.02 o
  -4   9  11        520.06        425.28        53.31 o
  -2   9  11      13236.01      13730.73       308.77 o
   0   9  11       1640.86       1583.97        80.21 o
   2   9  11      18314.77      19259.32       432.46 o
   4   9  11        433.54        472.88        39.93 o
   6   9  11       2718.93       2740.54        88.25 o
   8   9  11       3791.31       3586.97       116.29 o
  10   9  11        613.24        614.74        72.61 o
  12   9  11       2281.51       2570.77       188.66 o
  14   9  11       1402.68       1206.97       216.70 o
 -13  10  11        914.38        786.28       173.87 o
 -11  10  11       7538.17       7620.89       330.48 o
  -9  10  11        532.94        574.06        85.42 o
  -7  10  11       1851.26       1962.97       122.32 o
  -5  10  11       1082.31       1101.04        94.14 o
  -3  10  11       1640.70       1784.93       120.59 o
  -1  10  11        417.84        425.26        49.22 o
   1  10  11       7480.57       7725.50       274.03 o
   3  10  11       8705.42       8973.57       260.07 o
   5  10  11       5420.53       5372.60       121.46 o
   7  10  11       8993.55       9362.63       176.86 o
   9  10  11       1039.49       1036.31        73.57 o
  11  10  11       1266.80       1227.82       100.82 o
  13  10  11       1506.87       1191.67       208.60 o
 -14  11  11       1220.70        909.13       194.56 o
 -12  11  11       5599.97       5088.35       309.53 o
 -10  11  11       1347.23       1454.49       139.72 o
  -8  11  11       5971.82       6279.96       276.64 o
  -6  11  11       4183.88       4433.23       184.43 o
  -4  11  11       3930.89       4044.05       211.90 o
  -2  11  11       2075.35       1952.73       143.28 o
   0  11  11       1089.97       1178.49        89.96 o
   2  11  11       2266.30       2327.13       150.21 o
   4  11  11       2006.98       2024.78        89.56 o
   6  11  11      13229.34      13386.02       222.47 o
   8  11  11        547.77        573.30        47.80 o
  10  11  11       7497.74       7345.61       204.19 o
  12  11  11        753.34        600.22       157.16 o
 -13  12  11        757.54        817.08       190.15 o
 -11  12  11        774.10        699.27       242.76 o
  -9  12  11       2153.61       2187.04       212.28 o
  -7  12  11       5284.23       5592.74       265.36 o
  -5  12  11       2581.08       2384.29       213.58 o
  -3  12  11      11585.51      11827.29       479.26 o
  -1  12  11       3702.96       3447.95       195.85 o
   1  12  11       1878.81       1965.85       143.05 o
   3  12  11        713.29        663.28       125.63 o
   5  12  11       6103.85       6442.38       148.86 o
   7  12  11       1646.50       1535.36        73.76 o
   9  12  11       4635.98       4726.68       149.50 o
  11  12  11       5382.49       4809.66       296.82 o
 -10  13  11       1402.15       1012.59       136.02 o
  -8  13  11       1571.64       1801.18       159.54 o
  -6  13  11       1915.68       1910.67       158.68 o
  -4  13  11       6519.06       6474.55       289.07 o
  -2  13  11       4339.78       4566.42       287.74 o
   0  13  11       5413.58       5523.52       244.58 o
   2  13  11       5445.36       5618.73       252.67 o
   4  13  11       4392.99       4351.49       142.58 o
   6  13  11        546.59        531.62        47.56 o
   8  13  11       2319.27       2210.68        95.51 o
  10  13  11        785.46        755.32        73.32 o
  12  13  11        688.87        312.25       118.30 o
 -11  14  11       2688.78       2219.42       267.54 o
  -9  14  11       1489.93       1210.70       199.70 o
  -7  14  11       2697.25       2774.66       282.00 o
  -5  14  11       2181.18       2284.16       178.85 o
  -3  14  11       1296.90       1519.15       140.85 o
  -1  14  11       2346.34       2401.07       228.88 o
   1  14  11       5782.58       5889.75       360.29 o
   3  14  11        523.29        529.71        75.02 o
   5  14  11       6043.62       5927.55       161.51 o
   7  14  11       1218.64       1158.02        68.84 o
   9  14  11       1763.18       1503.79       102.43 o
  11  14  11       1189.39        980.04       131.73 o
  -8  15  11       3454.46       3022.80       327.22 o
  -6  15  11       1635.27       1654.40       155.70 o
  -4  15  11       1226.50       1203.44       133.32 o
  -2  15  11        704.44        587.76        96.07 o
   0  15  11        487.93        507.69       117.02 o
   2  15  11       2034.05       1843.86       159.47 o
   4  15  11       4218.44       4307.86       165.34 o
   6  15  11       3307.52       3115.56       137.20 o
   8  15  11        656.86        638.91        81.15 o
  -5  16  11       6336.76       5861.93       482.90 o
  -3  16  11       2563.99       2196.06       236.17 o
  -1  16  11        642.10        925.04       286.68 o
   1  16  11       4333.21       3909.34       531.97 o
   3  16  11        246.81        342.19       191.78 o
   5  16  11       2342.66       1863.24       202.47 o
   7  16  11        588.85        362.70        68.91 o
   0  17  11       5657.87       6158.20       688.48 o
   2  17  11        451.36        538.32       220.57 o
   4  17  11       1014.53        642.20       205.99 o
   6  17  11        273.94        394.46       189.28 o
   0   0  12      17025.19      15871.40       550.81 o
   2   0  12       2058.34       2028.08        70.26 o
   4   0  12      12132.92      12336.15       189.43 o
   6   0  12       2971.61       3121.37        93.84 o
   8   0  12       2842.85       2740.29       100.59 o
  10   0  12        933.62       1037.59        64.80 o
  12   0  12       2221.05       2362.99       130.98 o
  14   0  12       4781.90       5298.46       216.79 o
  16   0  12       1094.98       1071.12       214.16 o
 -15   1  12       1880.28       1831.62       153.30 o
 -13   1  12       6958.73       7387.95       290.07 o
 -11   1  12        754.29        727.95        57.07 o
  -9   1  12       6475.59       6563.45       144.93 o
  -7   1  12       2418.86       2477.02        88.13 o
  -5   1  12       2863.30       2844.67       107.52 o
  -3   1  12       3069.97       2964.46        94.20 o
  -1   1  12      16480.42      16381.12       254.92 o
   1   1  12      17149.91      17450.99       251.01 o
   3   1  12      13824.85      13834.57       235.19 o
   5   1  12      12168.25      12582.30       206.46 o
   7   1  12       5866.85       6247.07       171.08 o
   9   1  12       6201.14       6413.31       162.68 o
  11   1  12        841.10        939.49        83.16 o
  13   1  12        123.70        109.73        39.88 o
  15   1  12       1026.89        985.84        97.29 o
 -16   2  12          7.81        108.78       145.34 o
 -14   2  12       4739.59       4793.06       237.96 o
 -12   2  12         90.64        153.99        53.85 o
 -10   2  12      20427.37      21432.82       307.91 o
  -8   2  12       6289.10       6468.32       154.76 o
  -6   2  12       9070.19       9535.14       212.09 o
  -4   2  12       7192.40       7031.71       193.45 o
  -2   2  12        440.12        416.69        32.28 o
   0   2  12       2122.87       2193.45        79.88 o
   2   2  12        506.09        476.78        30.41 o
   4   2  12      13607.66      14104.00       197.09 o
   6   2  12       1469.50       1528.17        68.12 o
   8   2  12      19601.97      19808.93       350.28 o
  10   2  12       2933.89       3061.21       120.84 o
  12   2  12       3051.52       3028.23       152.84 o
  14   2  12        617.02        731.28        85.65 o
  16   2  12        524.14        379.13       123.08 o
 -15   3  12        112.23         63.74        46.12 o
 -13   3  12        719.17        783.49        83.17 o
 -11   3  12        650.59        692.94        56.67 o
  -9   3  12       6908.48       7065.88       189.56 o
  -7   3  12        887.39        869.54        62.55 o
  -5   3  12      18719.40      20042.04       369.10 o
  -3   3  12        563.37        560.00        51.00 o
  -1   3  12      14534.01      14577.30       339.89 o
   1   3  12       3150.93       3164.27        96.97 o
   3   3  12        557.19        551.17        42.48 o
   5   3  12       2883.45       2877.03        84.33 o
   7   3  12       9213.80       9416.57       183.33 o
   9   3  12       8561.92       8769.82       250.13 o
  11   3  12       5398.30       5426.82       201.62 o
  13   3  12       7542.89       8303.82       268.38 o
  15   3  12       1419.30       1325.49       131.29 o
 -16   4  12        915.59        743.59        97.67 o
 -14   4  12       4505.30       4496.86       196.97 o
 -12   4  12        239.60        259.17        53.57 o
 -10   4  12        269.07        279.92        45.48 o
  -8   4  12        163.58        127.87        32.70 o
  -6   4  12      11207.04      11965.00       242.41 o
  -4   4  12       5237.51       5107.80       156.10 o
  -2   4  12      14250.97      14871.29       260.12 o
   0   4  12      12851.46      13318.97       256.80 o
   2   4  12       7592.81       7493.18       194.08 o
   4   4  12       5468.48       5606.67       128.61 o
   6   4  12       2235.53       2195.89        82.66 o
   8   4  12       1373.43       1313.95        95.23 o
  10   4  12        236.00        183.59        55.48 o
  12   4  12       8222.02       8538.84       268.62 o
  14   4  12        329.57        311.91        62.08 o
  16   4  12       7444.11       7512.91       543.16 o
 -15   5  12       4591.36       3971.82       214.02 o
 -13   5  12       3944.58       4077.46       158.76 o
 -11   5  12       5172.49       5064.91       261.62 o
  -9   5  12       1333.73       1433.77        93.82 o
  -7   5  12        632.22        661.94        55.59 o
  -5   5  12        897.53       1015.94        75.29 o
  -3   5  12       3132.30       3308.50       111.08 o
  -1   5  12      11632.36      11827.91       223.38 o
   1   5  12       2876.84       2804.12        84.41 o
   3   5  12      18344.61      19211.70       301.07 o
   5   5  12        948.50        950.40        50.70 o
   7   5  12       7228.61       7623.97       183.88 o
   9   5  12       2677.51       2818.95       173.86 o
  11   5  12        405.24        511.49        67.11 o
  13   5  12        507.29        683.35        79.55 o
  15   5  12       1883.15       1815.41       259.68 o
 -16   6  12        903.49        715.13       168.66 o
 -14   6  12       3430.54       3465.59       199.43 o
 -12   6  12       2040.96       2141.92       124.68 o
 -10   6  12      15005.98      15047.98       309.73 o
  -8   6  12         61.84         64.81        28.77 o
  -6   6  12      10338.76      10792.17       269.73 o
  -4   6  12       2237.31       2173.49       107.46 o
  -2   6  12       1360.99       1360.85        67.79 o
   0   6  12       3015.07       3201.61       114.65 o
   2   6  12       9372.38       9488.26       241.62 o
   4   6  12      11081.38      11653.39       210.18 o
   6   6  12      10355.04      10425.56       249.84 o
   8   6  12      12146.34      12251.14       317.86 o
  10   6  12       1532.21       1556.04       107.86 o
  12   6  12       1942.01       1954.12       129.37 o
  14   6  12       1700.93       1742.60       238.16 o
 -15   7  12        229.87        111.50        93.04 o
 -13   7  12       1288.39       1448.42       112.16 o
 -11   7  12      10870.67      11104.07       391.80 o
  -9   7  12       2780.95       2746.90       111.65 o
  -7   7  12      12448.61      13289.04       318.05 o
  -5   7  12       6674.09       6838.89       201.20 o
  -3   7  12       9058.50       9176.50       283.70 o
  -1   7  12       5871.06       6036.78       212.80 o
   1   7  12       2517.31       2496.73       100.87 o
   3   7  12        967.35        845.26        61.85 o
   5   7  12        573.41        669.02        46.42 o
   7   7  12      12544.39      12927.07       254.27 o
   9   7  12       1318.47       1223.27        85.52 o
  11   7  12       9664.45       9949.75       292.63 o
  13   7  12       1406.96       1388.32       115.55 o
 -14   8  12        164.78         89.37        76.47 o
 -12   8  12        174.52        160.52        52.02 o
 -10   8  12       1196.82       1147.84       146.45 o
  -8   8  12       3730.28       3804.49       213.54 o
  -6   8  12      12139.39      12743.54       377.77 o
  -4   8  12       1224.26       1233.96       104.39 o
  -2   8  12      19695.07      20226.90       460.35 o
   0   8  12       2994.10       2946.34       124.79 o
   2   8  12       5727.14       6102.14       293.49 o
   4   8  12        176.91        163.18        32.61 o
   6   8  12         37.65         69.91        26.38 o
   8   8  12       3962.48       4230.92       141.35 o
  10   8  12        978.98       1026.40        93.91 o
  12   8  12       6751.55       6879.38       252.03 o
 -13   9  12        232.65        293.14       133.54 o
 -11   9  12       4456.75       4483.17       250.83 o
  -9   9  12        309.00        230.58        72.75 o
  -7   9  12       1393.82       1414.33       124.89 o
  -5   9  12       2558.20       2840.77       191.37 o
  -3   9  12       8573.11       8812.50       286.57 o
  -1   9  12       6570.37       6789.88       205.30 o
   1   9  12       6176.85       6065.64       246.66 o
   3   9  12       6598.53       6699.35       198.83 o
   5   9  12       1246.67       1231.64        71.67 o
   7   9  12       2647.06       2714.51       113.64 o
   9   9  12        334.69        344.40        46.90 o
  11   9  12       1792.90       1996.71       129.97 o
  13   9  12        194.71         -6.17        95.74 o
 -12  10  12       4148.54       3965.12       271.02 o
 -10  10  12       1041.79        984.57       118.80 o
  -8  10  12       1124.71       1155.30       119.80 o
  -6  10  12       1396.48       1453.27       126.21 o
  -4  10  12        243.50        251.16        51.06 o
  -2  10  12       2959.18       2900.44       172.13 o
   0  10  12       1013.57       1041.53        83.42 o
   2  10  12      20471.43      20776.60       515.48 o
   4  10  12        286.43        280.48        49.30 o
   6  10  12      14949.94      15408.07       304.95 o
   8  10  12       1173.19       1241.89        80.91 o
  10  10  12       1028.80       1061.28        85.54 o
  12  10  12        136.13         27.25       128.79 o
 -13  11  12        748.44        600.31       165.02 o
 -11  11  12       5260.84       4954.40       302.61 o
  -9  11  12       1727.76       1882.46       156.66 o
  -7  11  12      10096.01       9864.67       299.18 o
  -5  11  12        394.88        413.10        84.89 o
  -3  11  12       5548.08       5205.58       242.81 o
  -1  11  12        858.78        787.97        95.75 o
   1  11  12        665.51        650.21        86.00 o
   3  11  12        664.44        732.12        78.90 o
   5  11  12       5042.90       4966.86       140.54 o
   7  11  12      11212.18      11132.10       233.65 o
   9  11  12       4641.12       4615.60       160.23 o
  11  11  12       5580.58       4852.46       283.78 o
 -10  12  12        111.66        221.81       112.22 o
  -8  12  12       6621.31       6181.76       293.78 o
  -6  12  12       1713.75       1787.94       151.98 o
  -4  12  12       8509.37       8337.23       327.84 o
  -2  12  12       3231.31       3185.70       194.65 o
   0  12  12       2435.97       2758.00       170.34 o
   2  12  12         78.60         77.60        67.47 o
   4  12  12        280.23        230.02        35.85 o
   6  12  12       1905.76       1963.23        91.01 o
   8  12  12        198.12        184.59        38.26 o
  10  12  12       3773.81       3548.35       175.94 o
  -9  13  12        188.96        128.77        66.01 o
  -7  13  12       1349.52       1175.56       131.19 o
  -5  13  12        652.12        525.16       102.65 o
  -3  13  12       7300.59       7479.84       316.10 o
  -1  13  12        107.85        119.67        49.40 o
   1  13  12       6893.76       6702.34       284.20 o
   3  13  12        650.58        660.18        79.54 o
   5  13  12       4190.95       4143.32       143.83 o
   7  13  12       1220.58       1309.79        75.48 o
   9  13  12        186.61        124.10        36.71 o
  -8  14  12       1211.53       1007.28       184.81 o
  -6  14  12       1659.08       1406.07       144.73 o
  -4  14  12        236.46        167.67        63.01 o
  -2  14  12        697.41        717.72       101.43 o
   0  14  12       4547.86       4656.47       355.32 o
   2  14  12       4451.19       4323.48       246.39 o
   4  14  12       4257.73       4281.22       150.03 o
   6  14  12       3185.81       3102.17       128.52 o
   8  14  12        189.89        186.49        41.52 o
  -5  15  12       1735.79       1329.26       184.30 o
  -3  15  12       1362.25       1245.97       176.47 o
  -1  15  12       1070.90       1351.70       187.85 o
   1  15  12       2041.39       1968.39       222.72 o
   3  15  12        128.55        140.15       114.66 o
   5  15  12       4621.25       4517.08       314.27 o
   7  15  12        227.05        196.08        55.91 o
   9  15  12       5913.45       4456.54       404.27 o
  -2  16  12        561.46        349.55       171.55 o
   0  16  12       1139.18       1467.70       337.75 o
   2  16  12          4.16        145.92       119.21 o
   4  16  12        967.27        693.80       129.18 o
   6  16  12        988.07        645.13       159.98 o
   3  17  12        509.05        157.04        86.34 o
   1   0  13      17075.25      17384.58       288.77 o
   3   0  13       6387.51       6726.99       153.22 o
   5   0  13       7043.62       7435.33       209.90 o
   7   0  13       1075.59       1000.13        69.81 o
   9   0  13        115.57        102.48        42.37 o
  11   0  13        340.72        240.90        40.30 o
  13   0  13       4211.33       4314.63       194.37 o
  15   0  13        722.77        909.79       137.96 o
 -14   1  13      10683.35      11199.38       614.06 o
 -12   1  13        977.60        984.36       104.30 o
 -10   1  13       8778.17       9150.05       232.46 o
  -8   1  13        403.42        455.61        50.87 o
  -6   1  13       2958.13       3139.11       120.21 o
  -4   1  13       1860.67       1920.95       100.96 o
  -2   1  13        166.46        145.03        22.72 o
   0   1  13      18273.78      18531.36       252.49 o
   2   1  13       3025.80       3132.61        95.92 o
   4   1  13      24202.52      25215.93       358.13 o
   6   1  13       1242.85       1227.24        69.81 o
   8   1  13      10028.07      10628.32       245.07 o
  10   1  13        450.04        423.76        43.08 o
  12   1  13        275.93        270.92        53.43 o
  14   1  13       2285.28       2276.80       171.25 o
 -15   2  13        290.86        162.37        65.95 o
 -13   2  13       4002.03       4089.45       187.94 o
 -11   2  13       1396.74       1439.19        91.72 o
  -9   2  13      16272.95      16981.43       401.05 o
  -7   2  13       5341.43       5354.70       161.24 o
  -5   2  13      10999.89      11344.18       269.09 o
  -3   2  13        854.01        809.07        59.67 o
  -1   2  13       2951.94       3058.22        87.11 o
   1   2  13        190.16        170.39        27.18 o
   3   2  13       4413.98       4387.71       100.30 o
   5   2  13       6518.69       6815.22       160.93 o
   7   2  13       5817.59       5719.97       156.15 o
   9   2  13      14412.54      14903.66       304.58 o
  11   2  13       3875.60       3822.55       153.60 o
  13   2  13        659.15        695.10        78.50 o
  15   2  13        575.84        657.95       150.22 o
 -16   3  13        313.36        383.77       133.70 o
 -14   3  13        244.49        203.37        56.03 o
 -12   3  13       2370.78       2397.33       138.79 o
 -10   3  13       4550.09       4649.64       159.90 o
  -8   3  13       1373.90       1384.37       111.25 o
  -6   3  13       7082.02       7367.97       210.71 o
  -4   3  13      15127.94      15628.19       283.31 o
  -2   3  13       3932.84       4004.67       124.78 o
   0   3  13       6678.17       6854.92       158.75 o
   2   3  13        731.43        716.71        48.78 o
   4   3  13       3215.47       3504.81       108.67 o
   6   3  13       1753.35       1780.60        86.17 o
   8   3  13       6462.21       6846.40       199.45 o
  10   3  13        493.02        583.81        70.89 o
  12   3  13       6492.98       6946.21       243.01 o
  14   3  13        384.61        502.14        84.08 o
  16   3  13       5330.80       4513.14       410.54 o
 -15   4  13       2428.34       1905.35       153.17 o
 -13   4  13        663.09        734.02        83.41 o
 -11   4  13        878.58        951.13        75.86 o
  -9   4  13        239.04        301.15        51.44 o
  -7   4  13       2695.38       2732.64       127.87 o
  -5   4  13      16246.79      17178.31       305.91 o
  -3   4  13       3122.37       3373.69       117.48 o
  -1   4  13      23635.70      24510.41       374.02 o
   1   4  13       1830.16       1692.33        68.88 o
   3   4  13      15065.84      15449.66       259.07 o
   5   4  13       5372.52       5578.88       145.68 o
   7   4  13        445.62        486.85        49.91 o
   9   4  13       1115.95       1134.61        83.64 o
  11   4  13       4263.24       4398.92       189.47 o
  13   4  13       2451.20       2484.33       149.39 o
  15   4  13       3203.15       3458.14       354.10 o
 -14   5  13       6509.13       6194.51       237.81 o
 -12   5  13       1743.77       1735.86       103.00 o
 -10   5  13       5291.28       5135.42       191.49 o
  -8   5  13        677.43        696.18        56.56 o
  -6   5  13        468.70        388.74        44.66 o
  -4   5  13       5093.31       5112.49       152.49 o
  -2   5  13       5902.26       5854.08       155.43 o
   0   5  13       6624.37       6879.19       195.31 o
   2   5  13      11420.92      11632.04       334.67 o
   4   5  13      15974.67      16511.94       282.65 o
   6   5  13       3612.88       3751.25       115.10 o
   8   5  13       4941.57       5108.59       156.63 o
  10   5  13       1163.42       1338.70       104.66 o
  12   5  13       1553.08       1583.82       117.96 o
  14   5  13        274.46        143.39        88.10 o
 -15   6  13       2758.21       2278.55       290.30 o
 -13   6  13       2116.49       2144.14       156.19 o
 -11   6  13       7468.86       7482.01       218.00 o
  -9   6  13       6083.12       5803.10       178.04 o
  -7   6  13       8095.49       8419.34       225.96 o
  -5   6  13       3654.11       3756.34       186.05 o
  -3   6  13       1865.55       1768.31       102.65 o
  -1   6  13       1071.92       1025.87        75.47 o
   1   6  13       2991.63       3048.43       114.22 o
   3   6  13       7009.52       6961.89       171.56 o
   5   6  13        483.39        432.29        44.70 o
   7   6  13      16772.41      17205.35       284.18 o
   9   6  13       5650.11       5677.99       212.13 o
  11   6  13       3530.48       3298.45       237.10 o
  13   6  13        403.63        494.44        79.50 o
 -12   7  13       1930.23       2064.85       141.92 o
 -10   7  13      11488.10      11645.07       338.10 o
  -8   7  13       1348.08       1484.46       109.44 o
  -6   7  13      16550.38      17406.83       460.42 o
  -4   7  13        419.46        447.94        65.51 o
  -2   7  13       5790.62       5587.42       188.69 o
   0   7  13       1030.32       1046.72        77.22 o
   2   7  13       5325.53       5447.96       184.91 o
   4   7  13       2907.26       2807.16       102.10 o
   6   7  13       7688.61       7927.00       181.51 o
   8   7  13       4150.56       4224.80       146.78 o
  10   7  13       1248.59       1387.73       109.71 o
  12   7  13       5013.09       5102.01       254.94 o
 -13   8  13         25.38        -35.40        92.93 o
 -11   8  13       3999.13       3591.52       289.07 o
  -9   8  13        220.97        199.47       107.61 o
  -7   8  13       4387.79       4787.91       231.98 o
  -5   8  13       4977.30       5060.50       226.44 o
  -3   8  13       5995.59       6456.42       244.34 o
  -1   8  13      10235.33      10647.72       271.63 o
   1   8  13        387.46        335.44        54.77 o
   3   8  13       1395.68       1486.17        90.38 o
   5   8  13        697.51        746.11        60.95 o
   7   8  13       1408.83       1560.29        81.32 o
   9   8  13       1073.64        904.09        76.43 o
  11   8  13      11347.61      10710.06       481.78 o
 -12   9  13       4016.22       3541.57       260.88 o
 -10   9  13        498.11        575.75        97.34 o
  -8   9  13       1110.91       1259.59       128.23 o
  -6   9  13       5822.43       5484.64       246.37 o
  -4   9  13       1216.27       1240.40       110.02 o
  -2   9  13      14466.09      14772.75       398.38 o
   0   9  13        101.12          4.76        40.70 o
   2   9  13      15632.25      16680.01       453.49 o
   4   9  13        277.46        276.64        42.23 o
   6   9  13       6066.60       6239.93       177.47 o
   8   9  13        197.17        211.50        55.86 o
  10   9  13        245.33        262.39        58.42 o
  12   9  13       2187.73       1588.85       222.01 o
 -13  10  13       1094.62        659.86       173.60 o
 -11  10  13       2584.33       2499.69       216.21 o
  -9  10  13        270.61        164.20        51.47 o
  -7  10  13       1377.29       1196.96       120.64 o
  -5  10  13       1175.07       1090.52       107.46 o
  -3  10  13        451.68        459.58        99.61 o
  -1  10  13        440.66        333.30        77.20 o
   1  10  13       9262.71       9389.37       329.76 o
   3  10  13       4378.50       4296.79       209.99 o
   5  10  13       5266.75       5159.12       162.48 o
   7  10  13      11707.56      11844.31       292.17 o
   9  10  13        427.79        458.10        66.13 o
  11  10  13       1383.01       1402.66       158.88 o
 -12  11  13       3464.70       2531.21       307.49 o
 -10  11  13       1290.40       1285.43       221.28 o
  -8  11  13      11699.02      11297.67       532.03 o
  -6  11  13       3682.41       3203.29       260.72 o
  -4  11  13       4252.33       3873.83       297.99 o
  -2  11  13       4133.97       3938.17       213.35 o
   0  11  13        388.37        468.51       137.13 o
   2  11  13       1503.04       1489.93       112.72 o
   4  11  13        964.26        991.67        65.48 o
   6  11  13       7779.89       8079.08       213.61 o
   8  11  13       3871.95       3778.12       136.42 o
  10  11  13       3077.72       2912.82       186.73 o
  -9  12  13       2314.64       1983.99       272.12 o
  -7  12  13       5089.90       5391.00       578.26 o
  -5  12  13       1688.34       1727.72       154.14 o
  -3  12  13       6529.71       6477.34       288.38 o
  -1  12  13        281.64        177.76        82.12 o
   1  12  13       1064.59        987.27       108.26 o
   3  12  13       2477.08       2474.37       131.93 o
   5  12  13       1669.77       1736.62        92.20 o
   7  12  13       1932.55       1839.95       112.23 o
   9  12  13       4240.89       3378.20       198.79 o
  -8  13  13        983.70        873.45       190.43 o
  -6  13  13        441.45        438.29        89.67 o
  -4  13  13       2504.74       2353.16       206.54 o
  -2  13  13        727.94        694.26        95.14 o
   0  13  13       4076.87       3444.38       277.98 o
   2  13  13       3694.95       3437.99       179.88 o
   4  13  13        637.04        653.76        58.83 o
   6  13  13       2202.93       1886.53       106.97 o
   8  13  13         19.28         30.11        38.78 o
  10  13  13       1005.17        797.58       169.01 o
  -5  14  13        314.31        426.62       116.47 o
  -3  14  13        384.80        409.66        85.60 o
  -1  14  13       2145.93       2160.17       225.46 o
   1  14  13      10735.85      11050.27       525.31 o
   3  14  13        244.48        226.23        67.19 o
   5  14  13       6283.37       5783.69       229.29 o
   7  14  13         44.77         62.91        42.22 o
   9  14  13       2704.85       2344.89       290.37 o
  -4  15  13       2965.74       2562.46       310.92 o
  -2  15  13        526.21        266.90       133.65 o
   0  15  13        716.74        522.00       210.38 o
   2  15  13        353.51        261.75       153.67 o
   4  15  13       2102.56       1822.50       160.62 o
   1  16  13        387.86        198.04       148.37 o
   3  16  13        374.87        312.38       161.85 o
   0   0  14      22382.80      23168.87       869.27 o
   2   0  14        833.83        943.25        51.71 o
   4   0  14       9674.95      10032.58       202.34 o
   6   0  14       1648.80       1700.65       104.16 o
   8   0  14         66.43         67.07        33.19 o
  10   0  14       1808.16       1635.94       121.20 o
  12   0  14        700.48        678.59        81.46 o
  14   0  14       4409.90       4283.07       286.36 o
 -13   1  14       6573.86       6845.43       254.46 o
 -11   1  14        967.90        891.12        90.34 o
  -9   1  14       5505.48       5695.56       180.47 o
  -7   1  14        628.60        735.31        64.07 o
  -5   1  14       2327.94       2491.75       122.44 o
  -3   1  14        989.82        983.83        67.42 o
  -1   1  14       5760.89       5914.57       152.62 o
   1   1  14       5829.56       6333.80       192.40 o
   3   1  14       6894.20       6927.04       163.69 o
   5   1  14       8009.50       8337.80       186.24 o
   7   1  14       3676.00       3882.30       143.09 o
   9   1  14       4102.05       4152.88       168.20 o
  11   1  14       4566.36       4638.18       199.10 o
  13   1  14         25.64         26.06        45.04 o
 -14   2  14       4750.86       4080.05       278.43 o
 -12   2  14        113.72        165.18        52.83 o
 -10   2  14       9924.50      10149.55       303.30 o
  -8   2  14       3547.89       3608.43       139.02 o
  -6   2  14       5301.41       5589.79       191.97 o
  -4   2  14       2555.75       2677.82       108.02 o
  -2   2  14       4725.24       4854.53       154.33 o
   0   2  14        900.76        870.63        77.38 o
   2   2  14       4796.22       4970.53       166.96 o
   4   2  14      10833.28      11248.18       222.28 o
   6   2  14       1288.17       1231.39        71.21 o
   8   2  14      13704.91      14052.43       331.46 o
  10   2  14       3027.60       3277.23       163.66 o
  12   2  14       3493.71       3612.23       182.18 o
  14   2  14        281.44        423.22       145.64 o
 -15   3  14        617.79        403.24       125.97 o
 -13   3  14        508.90        430.22        80.46 o
 -11   3  14       3945.89       4093.19       157.28 o
  -9   3  14       5636.33       5616.93       179.40 o
  -7   3  14        966.41        885.23        75.70 o
  -5   3  14       9924.46      10893.25       236.26 o
  -3   3  14       5880.87       6161.44       167.80 o
  -1   3  14       6745.45       6605.90       165.94 o
   1   3  14       1064.12       1131.76        85.98 o
   3   3  14       5824.49       5985.21       172.41 o
   5   3  14       1353.28       1478.00        86.88 o
   7   3  14       6007.14       6410.40       194.84 o
   9   3  14       5956.96       6220.67       225.85 o
  11   3  14       2358.89       2389.23       142.93 o
  13   3  14       6547.13       6462.57       415.30 o
 -14   4  14       2471.64       2009.93       154.91 o
 -12   4  14       3768.46       3481.75       171.19 o
 -10   4  14        207.65        204.27        42.08 o
  -8   4  14       1218.01       1263.63        92.74 o
  -6   4  14       3371.10       3460.71       129.58 o
  -4   4  14       6374.68       6295.67       177.08 o
  -2   4  14      10397.75      10625.39       226.21 o
   0   4  14       9364.16       9902.29       242.44 o
   2   4  14       2488.66       2704.33       108.40 o
   4   4  14       6637.20       6957.60       167.39 o
   6   4  14       1480.89       1456.46        87.88 o
   8   4  14        480.02        569.33        64.80 o
  10   4  14       2267.27       2503.75       144.65 o
  12   4  14       5406.65       5447.28       227.78 o
  14   4  14        646.50        600.31       154.41 o
 -13   5  14       1004.72        829.60        92.95 o
 -11   5  14       3782.58       3765.07       152.35 o
  -9   5  14       3071.25       3082.20       120.38 o
  -7   5  14        337.07        427.60        49.56 o
  -5   5  14       1755.83       1835.52       113.58 o
  -3   5  14       1302.46       1217.18        87.74 o
  -1   5  14       7902.82       8140.71       225.47 o
   1   5  14       2420.12       2587.79       130.72 o
   3   5  14       9562.74      10023.40       229.85 o
   5   5  14       1748.08       1847.90        93.69 o
   7   5  14       2339.41       2575.26       112.63 o
   9   5  14       1744.91       1869.19       114.00 o
  11   5  14        176.73         73.61        67.36 o
 -14   6  14       4287.08       3370.81       352.09 o
 -12   6  14       1075.46       1085.36        99.30 o
 -10   6  14       8805.47       8985.54       242.85 o
  -8   6  14         28.06         67.59        38.91 o
  -6   6  14       5381.03       5575.28       208.88 o
  -4   6  14       1420.16       1346.15        94.46 o
  -2   6  14       1231.00       1195.28        84.94 o
   0   6  14       1624.90       1810.07       101.37 o
   2   6  14       5413.60       5908.77       198.59 o
   4   6  14       3268.05       3393.00       120.98 o
   6   6  14       5332.78       5638.40       161.49 o
   8   6  14       4773.70       5037.60       261.51 o
  10   6  14       1730.43       1685.27       126.70 o
  12   6  14       1220.23       1470.26       243.83 o
 -13   7  14        173.19         96.56        82.85 o
 -11   7  14       4861.13       4640.73       216.02 o
  -9   7  14        952.42        998.14       118.12 o
  -7   7  14      12526.75      11923.18       521.00 o
  -5   7  14       2318.04       2325.98       132.45 o
  -3   7  14       5743.88       5829.15       202.98 o
  -1   7  14       3722.66       3744.21       153.24 o
   1   7  14        698.83        728.77        94.62 o
   3   7  14        919.10        887.44        60.97 o
   5   7  14        264.57        307.59        41.54 o
   7   7  14      12216.91      12011.83       239.50 o
   9   7  14       1619.14       1586.23       104.44 o
  11   7  14      10197.24       9539.20       324.09 o
 -12   8  14       2904.09       2724.18       234.05 o
 -10   8  14        481.99        571.98        94.84 o
  -8   8  14        299.39        326.11        68.48 o
  -6   8  14       4919.71       4930.61       235.25 o
  -4   8  14        440.18        436.91        69.14 o
  -2   8  14      13481.02      13459.17       398.76 o
   0   8  14         42.17         35.49        31.60 o
   2   8  14       3291.83       3408.80       211.29 o
   4   8  14       1225.82       1296.55        78.26 o
   6   8  14         52.98         37.27        30.01 o
   8   8  14        395.55        398.05        46.69 o
  10   8  14        356.56        365.79        53.91 o
  12   8  14       3018.93       2451.91       292.15 o
 -11   9  14       3396.14       3132.67       244.91 o
  -9   9  14        847.79        962.75       116.56 o
  -7   9  14       1641.84       1639.14       140.81 o
  -5   9  14       1751.92       1802.62       138.56 o
  -3   9  14       5996.70       5968.31       243.89 o
  -1   9  14       4371.64       4449.35       213.77 o
   1   9  14       5530.51       5924.04       260.02 o
   3   9  14       5535.31       5749.08       243.74 o
   5   9  14       3092.94       3215.31       128.06 o
   7   9  14        952.40        878.25        69.70 o
   9   9  14        843.33        770.32        69.33 o
  11   9  14       1308.11        793.88       172.09 o
 -12  10  14       3001.60       2817.52       336.15 o
 -10  10  14       2628.27       2329.60       213.67 o
  -8  10  14        461.14        472.81        85.42 o
  -6  10  14       1810.84       1602.56       180.44 o
  -4  10  14       2315.90       2552.48       490.45 o
  -2  10  14       2983.90       2743.21       219.23 o
   0  10  14       1886.54       1751.59       193.11 o
   2  10  14      10250.55      10442.51       442.51 o
   4  10  14        201.82        146.83        47.11 o
   6  10  14       9334.89       9608.35       259.84 o
   8  10  14        463.25        471.58        50.71 o
  10  10  14       2586.69       2180.46       279.43 o
  12  10  14       3347.59       2661.83       302.17 o
  -9  11  14       1386.08       1165.10       216.09 o
  -7  11  14      10738.37      10269.61       926.21 o
  -5  11  14        192.68        215.44        85.99 o
  -3  11  14       2364.83       2225.46       284.27 o
  -1  11  14       4421.50       3920.98       267.08 o
   1  11  14       1123.73       1020.39       112.44 o
   3  11  14       3617.95       3795.36       174.01 o
   5  11  14       3717.87       3920.61       148.35 o
   7  11  14       5090.34       5033.65       173.31 o
   9  11  14       3619.80       3222.36       238.83 o
  11  11  14       3968.48       3442.15       351.29 o
  -8  12  14       2906.95       2581.16       308.86 o
  -6  12  14       1129.21        978.35       161.80 o
  -4  12  14       5215.29       4838.82       332.64 o
  -2  12  14       3667.78       3555.74       266.65 o
   0  12  14        817.36        814.98       242.44 o
   2  12  14        159.01        167.01        51.85 o
   4  12  14       3641.54       3372.87       139.39 o
   6  12  14       1077.01        964.05        83.22 o
   8  12  14       2916.91       2544.45       175.96 o
  10  12  14       2871.41       2206.46       282.00 o
  -7  13  14       1390.22       1341.09       228.65 o
  -5  13  14       2023.77       1997.52       222.33 o
  -3  13  14       6309.31       5778.68       364.40 o
  -1  13  14         17.67        138.31       156.40 o
   1  13  14       6426.65       6041.59       380.93 o
   3  13  14        525.66        615.14        74.23 o
   5  13  14       1075.39        957.20       105.12 o
   7  13  14        212.75        131.49        63.59 o
  -4  14  14        691.83        879.03       575.63 o
  -2  14  14        341.94        447.06       166.25 o
   0  14  14       4340.15       3491.78       486.90 o
   2  14  14       4679.62       3460.23       477.34 o
   4  14  14       2346.43       1866.23       271.32 o
   6  14  14       4282.84       3613.95       369.46 o
  -3  15  14        283.33        181.99        89.35 o
  -1  15  14        100.11       -150.37       150.37 o
   1  15  14        262.96        315.85       166.42 o
   1   0  15       4064.47       4240.58       161.29 o
   3   0  15       6154.90       6090.97       198.49 o
   5   0  15       7102.38       7270.92       225.81 o
   7   0  15        381.50        396.92        55.09 o
   9   0  15        204.58        173.50        43.08 o
  11   0  15       2055.59       2182.96       137.98 o
  13   0  15       2090.88       1801.04       188.13 o
 -14   1  15       4462.35       3281.69       362.77 o
 -12   1  15        362.79        291.54        64.03 o
 -10   1  15       6470.18       6083.28       196.72 o
  -8   1  15       1536.69       1760.83       111.73 o
  -6   1  15       3427.92       3480.58       152.88 o
  -4   1  15        582.88        673.92        67.42 o
  -2   1  15       2150.54       2075.85       128.05 o
   0   1  15       3786.92       3915.38       174.40 o
   2   1  15       1813.74       1824.75       105.31 o
   4   1  15       7681.95       8333.18       217.54 o
   6   1  15       2711.13       3064.58       144.25 o
   8   1  15       3004.97       3258.76       200.01 o
  10   1  15       1282.47       1385.64       110.84 o
  12   1  15       1365.91       1161.58       147.20 o
 -13   2  15       1246.87       1143.61       146.00 o
 -11   2  15       1703.96       1859.05       126.64 o
  -9   2  15       8707.35       8639.41       234.41 o
  -7   2  15        287.71        355.75        53.23 o
  -5   2  15       5451.80       5695.68       169.66 o
  -3   2  15      10071.85      10706.79       304.54 o
  -1   2  15       1946.09       2081.14       112.55 o
   1   2  15       2227.15       2369.94       129.88 o
   3   2  15       5677.14       6007.42       185.19 o
   5   2  15       3096.81       3123.55       114.88 o
   7   2  15       4582.09       4616.60       182.80 o
   9   2  15       4217.88       4429.77       193.48 o
  11   2  15       3050.98       3140.85       169.67 o
  13   2  15       2336.48       2326.21       296.97 o
 -14   3  15        164.44        153.22        74.66 o
 -12   3  15       4789.91       4457.33       287.34 o
 -10   3  15       2684.57       2623.08       133.07 o
  -8   3  15       2972.74       2865.25       144.59 o
  -6   3  15       5792.00       6305.48       182.74 o
  -4   3  15       5107.15       5085.49       170.61 o
  -2   3  15       5449.70       5727.10       192.75 o
   0   3  15       5794.10       5687.56       232.24 o
   2   3  15       9714.14       9621.46       292.89 o
   4   3  15       1225.83       1225.37        78.06 o
   6   3  15       2950.07       2872.48       124.78 o
   8   3  15       7144.43       7138.94       447.85 o
  10   3  15        684.69        703.44        80.62 o
  12   3  15       4281.52       4344.12       401.26 o
 -13   4  15       3051.23       2494.33       291.07 o
 -11   4  15       4332.58       4094.30       181.73 o
  -9   4  15       4204.43       4215.87       177.76 o
  -7   4  15       4379.43       4134.41       202.79 o
  -5   4  15       6539.85       6578.35       222.51 o
  -3   4  15       1163.42        974.20       118.68 o
  -1   4  15       8154.42       8379.65       292.92 o
   1   4  15        614.18        608.35        92.37 o
   3   4  15       4965.68       5151.36       177.11 o
   5   4  15       8055.19       8346.45       223.12 o
   7   4  15       2637.41       2768.92       127.97 o
   9   4  15       4525.66       4571.25       199.20 o
  11   4  15       1964.72       1875.83       134.67 o
 -12   5  15         25.22        -52.62        52.62 o
 -10   5  15        833.69        846.23        85.29 o
  -8   5  15       3119.12       3199.92       155.16 o
  -6   5  15        104.48        101.65        43.11 o
  -4   5  15       8015.83       8053.66       247.84 o
  -2   5  15       2880.63       2813.10       169.36 o
   0   5  15       7187.89       7584.26       273.83 o
   2   5  15       5501.70       5871.68       177.74 o
   4   5  15       6607.39       6566.08       197.76 o
   6   5  15        188.27        238.99        47.87 o
   8   5  15       1305.29       1293.61       100.01 o
  10   5  15       3337.98       3467.96       177.90 o
 -11   6  15       2802.41       2609.95       142.59 o
  -9   6  15       1252.04       1183.52        94.23 o
  -7   6  15       2966.87       2846.39       154.85 o
  -5   6  15         94.14         55.96        76.47 o
  -3   6  15       2898.56       2712.44       136.56 o
  -1   6  15       2821.80       2768.37       167.35 o
   1   6  15       3406.97       3635.92       215.74 o
   3   6  15       5326.83       5708.77       165.36 o
   5   6  15        102.52          8.29        35.19 o
   7   6  15       4535.77       4579.55       179.51 o
   9   6  15        301.19        520.30        67.33 o
 -12   7  15       1643.12       1442.30       133.48 o
 -10   7  15       2724.89       2467.81       138.52 o
  -8   7  15        691.91        711.05        84.24 o
  -6   7  15       4785.23       4526.01       195.73 o
  -4   7  15       2574.82       2441.23       136.80 o
  -2   7  15       4726.65       4696.72       223.79 o
   0   7  15        441.81        462.04        73.31 o
   2   7  15        310.36        383.99        54.43 o
   4   7  15       4453.18       4363.10       163.71 o
   6   7  15       2744.13       2674.05       131.85 o
   8   7  15       2718.13       2806.19       185.11 o
  10   7  15       3690.41       3553.85       465.92 o
 -11   8  15        390.41        301.36        94.85 o
  -9   8  15       1462.10       1253.89       135.38 o
  -7   8  15       2751.01       2662.02       154.25 o
  -5   8  15       1253.87       1156.45       101.12 o
  -3   8  15       6715.31       6605.55       228.32 o
  -1   8  15       3135.40       3336.72       484.55 o
   1   8  15       1500.45       1688.23       235.32 o
   3   8  15       2837.54       3049.89       133.77 o
   5   8  15       3025.84       3103.54       126.71 o
   7   8  15        776.80        800.08        71.95 o
   9   8  15       1470.33       1552.94       108.30 o
  11   8  15       4192.91       3420.34       351.53 o
 -10   9  15       1520.85       1265.73       155.75 o
  -8   9  15       1449.12       1395.32       135.65 o
  -6   9  15        353.70        451.44        81.70 o
  -4   9  15       4508.60       4384.27       230.60 o
  -2   9  15       4290.75       4247.87       294.14 o
   0   9  15        197.16        214.96        76.85 o
   2   9  15       8605.20       8415.05       308.21 o
   4   9  15       4258.40       4444.79       154.14 o
   6   9  15       1318.15       1343.06        87.84 o
   8   9  15       1355.12       1256.25        94.64 o
  10   9  15       2708.77       2014.76       270.09 o
  -9  10  15       2585.60       2156.92       282.58 o
  -7  10  15       3730.06       3450.96       283.63 o
  -5  10  15       3212.92       2855.38       246.53 o
  -3  10  15        704.30        640.29       189.83 o
  -1  10  15       1192.26       1298.68       230.30 o
   1  10  15       6655.10       6475.54       478.30 o
   3  10  15       2638.60       2563.29       128.81 o
   5  10  15        827.12        914.93        73.83 o
   7  10  15       2979.91       2860.45       140.79 o
   9  10  15       1548.94       1388.21       165.07 o
  -8  11  15       4413.01       3555.08       360.26 o
  -6  11  15       1427.01       1484.33       186.20 o
  -4  11  15       1912.56       1862.03       219.95 o
  -2  11  15       3159.71       3299.18       443.44 o
   0  11  15       2320.28       2459.41       234.71 o
   2  11  15       1804.85       1703.94       140.75 o
   4  11  15       4530.41       4393.15       160.80 o
   6  11  15       3129.67       2934.23       161.43 o
   8  11  15        346.05        416.54       139.35 o
  -7  12  15       2136.14       1896.45       270.51 o
  -5  12  15        908.14        909.00       150.72 o
  -3  12  15       4070.16       3248.37       264.84 o
  -1  12  15       1264.35       1114.16       285.61 o
   3  12  15       4748.01       4018.25       215.65 o
   5  12  15         21.86         58.19        42.58 o
   7  12  15       1852.78       1472.11       226.94 o
  -6  13  15       1457.00       1220.97       215.96 o
  -4  13  15       3562.58       3150.86       274.82 o
  -2  13  15       2345.60       1948.36       370.79 o
   0  13  15       2181.71       2189.49       374.18 o
   4  13  15       3085.55       2621.03       218.55 o
   6  13  15       1593.14       1495.48       168.00 o
  -3  14  15       1957.28       1714.52       206.56 o
  -1  14  15        768.75        488.22       200.75 o
   3  14  15        166.00        249.45       117.57 o
   0   0  16       3535.26       3480.19       320.38 o
   2   0  16        826.15        773.54        73.66 o
   4   0  16       4433.02       4301.15       199.43 o
   6   0  16       3944.28       3949.00       171.72 o
   8   0  16        392.53        549.53        69.70 o
  10   0  16       5004.37       4684.66       206.82 o
  12   0  16        420.64        389.60        95.99 o
 -13   1  16       2061.98       1660.76       255.69 o
 -11   1  16       1589.61       1249.08       151.47 o
  -9   1  16       1943.66       2050.60       180.18 o
  -7   1  16       2165.75       2309.42       132.71 o
  -5   1  16       2706.31       2814.86       140.13 o
  -3   1  16       8059.32       8144.10       277.19 o
  -1   1  16       2872.82       2830.51       153.11 o
   1   1  16       2688.85       2534.95       112.73 o
   3   1  16       4112.01       4355.72       174.53 o
   5   1  16       5429.10       5360.42       198.83 o
   7   1  16       2803.96       2784.64       144.97 o
   9   1  16        499.38        554.98        74.56 o
  11   1  16       5998.45       5738.05       326.84 o
 -12   2  16       1244.17       1030.93       181.78 o
 -10   2  16       5186.34       5024.41       184.88 o
  -8   2  16       4290.37       4336.17       185.16 o
  -6   2  16       3025.87       3050.21       148.92 o
  -4   2  16       3506.94       3531.28       175.06 o
  -2   2  16       5598.71       5697.83       199.98 o
   0   2  16        706.16        855.85       115.66 o
   2   2  16       5456.55       5635.59       233.96 o
   4   2  16       1249.97       1194.06       119.69 o
   6   2  16        275.09        259.57        60.28 o
   8   2  16       5414.40       5426.92       264.21 o
  10   2  16       1780.86       1734.15       128.10 o
  12   2  16       2599.44       2211.65       293.17 o
 -13   3  16       1179.89        883.93       190.22 o
 -11   3  16       5317.29       4087.64       381.96 o
  -9   3  16       2221.82       2140.81       155.32 o
  -7   3  16       1036.70        825.39        91.52 o
  -5   3  16       5573.19       5023.64       376.01 o
  -3   3  16       5128.40       4939.84       234.30 o
  -1   3  16       4157.59       4080.70       240.88 o
   1   3  16       8239.52       8614.33       242.73 o
   3   3  16       4925.95       5328.84       173.71 o
   5   3  16       4436.83       4610.77       190.75 o
   7   3  16       3046.72       3234.06       164.23 o
   9   3  16       1577.16       1666.68       121.68 o
  11   3  16         73.38         77.48       108.85 o
 -12   4  16       3724.07       3211.03       335.82 o
 -10   4  16        236.54        181.93        47.13 o
  -8   4  16       5015.54       5029.97       201.78 o
  -6   4  16       3585.59       3700.59       212.90 o
  -4   4  16       4179.71       4166.66       218.51 o
  -2   4  16        983.81       1086.19       108.80 o
   0   4  16       4433.83       4685.56       257.41 o
   2   4  16       3495.41       3453.27       151.93 o
   4   4  16       4228.60       4368.06       194.48 o
   6   4  16       6343.85       6589.79       206.19 o
   8   4  16        937.48        746.81        83.60 o
  10   4  16       8166.71       8656.23       578.97 o
 -11   5  16        741.01        633.13        89.65 o
  -9   5  16       3214.24       3319.30       157.45 o
  -7   5  16        637.02        554.58        73.08 o
  -5   5  16       2539.54       2111.98       156.36 o
  -3   5  16       4327.18       4398.87       225.56 o
  -1   5  16       5532.19       5711.70       288.01 o
   1   5  16       2754.51       2620.27       191.79 o
   3   5  16       5390.40       5489.48       164.74 o
   5   5  16       2335.46       2310.62       119.58 o
   7   5  16        677.17        672.02        84.84 o
   9   5  16       2774.33       3014.88       167.27 o
 -10   6  16       1520.57       1608.17       113.69 o
  -8   6  16        793.33        673.65        82.97 o
  -6   6  16        859.84        791.89       128.98 o
  -4   6  16       6500.07       6256.81       276.00 o
  -2   6  16        227.82        179.61        64.35 o
   0   6  16       4145.71       4129.60       327.61 o
   2   6  16       3009.25       2943.26       143.59 o
   4   6  16       3408.74       3604.28       151.64 o
   6   6  16        861.70        883.08        79.47 o
   8   6  16       1467.63       1555.47       106.81 o
  10   6  16       2613.76       2424.01       301.52 o
 -11   7  16       1336.27       1386.50       160.54 o
  -9   7  16        833.74        810.50        91.82 o
  -7   7  16       2142.53       2120.88       137.96 o
  -5   7  16        656.59        766.05       101.74 o
  -3   7  16       2979.59       2921.68       184.10 o
  -1   7  16       2789.91       2775.75       196.92 o
   1   7  16       2159.52       2470.38       285.64 o
   3   7  16        994.41       1074.56        84.35 o
   5   7  16        592.45        697.61        80.04 o
   7   7  16       2127.65       2147.87       123.94 o
   9   7  16        545.53        512.66       145.64 o
 -10   8  16       1776.62       1251.75       180.71 o
  -8   8  16        472.98        435.93        72.65 o
  -6   8  16       1569.91       1593.14       158.94 o
  -4   8  16        931.86        851.05       135.47 o
  -2   8  16       5107.94       5545.96       341.70 o
   0   8  16        469.92        475.07       130.96 o
   2   8  16       4230.98       4347.08       199.02 o
   4   8  16       4924.97       5127.84       189.31 o
   6   8  16        771.50        796.08        76.46 o
   8   8  16        438.47        405.71        89.25 o
  -9   9  16       5262.09       5057.61       429.35 o
  -7   9  16        609.13        692.01       135.31 o
  -5   9  16       2483.40       2518.07       242.90 o
  -3   9  16       1492.67       1687.42       195.77 o
  -1   9  16        660.96        621.16       154.49 o
   1   9  16       1957.42       2270.24       273.08 o
   3   9  16       2265.47       2257.38       125.31 o
   5   9  16       3047.58       3084.25       180.15 o
   7   9  16        868.91        895.19       185.64 o
   9   9  16       5341.25       4605.53       423.16 o
  -8  10  16       1000.79        766.04       172.97 o
  -6  10  16       2480.41       2203.26       400.92 o
  -4  10  16       8147.49       7625.06       712.92 o
  -2  10  16       1790.38       1675.94       195.74 o
   0  10  16       5117.78       5296.20       442.00 o
   2  10  16       5374.38       5427.99       253.50 o
   4  10  16        245.77        224.42        78.81 o
   6  10  16       1743.69       1879.29       215.33 o
   8  10  16       1813.62       1577.91       245.16 o
  -7  11  16       2831.42       2675.91       311.66 o
  -5  11  16       1313.85       1100.79       290.83 o
  -3  11  16        114.96         68.51       127.33 o
   3  11  16       5337.75       4891.34       301.74 o
   5  11  16        897.70       1109.81       149.02 o
  -4  12  16       2164.07       1755.12       367.12 o
  -2  12  16       2603.78       2301.67       400.46 o
   2  12  16       1322.34       1077.90       345.70 o
   4  12  16       3774.61       3267.99       355.13 o
  -3  13  16       3887.11       3781.23       528.07 o
   3  13  16       1255.89       1004.63       185.31 o
   1   0  17       2224.63       2039.77       105.35 o
   3   0  17       2562.92       2516.31       155.31 o
   5   0  17       3886.79       3867.90       196.44 o
   7   0  17       2519.29       2328.41       237.00 o
   9   0  17        374.82        263.49       103.19 o
  11   0  17       4901.78       3739.51       370.97 o
 -12   1  17        116.59        110.82        79.35 o
 -10   1  17       2439.71       1987.94       260.97 o
  -8   1  17       3760.42       3712.97       175.81 o
  -6   1  17       4350.52       4741.01       195.16 o
  -4   1  17       1854.30       1701.85       202.88 o
  -2   1  17       3413.32       3461.42       235.40 o
   0   1  17       2204.08       2099.00       141.89 o
   2   1  17       1248.82       1237.26        97.08 o
   4   1  17       3937.75       3817.21       195.09 o
   6   1  17       2008.95       1970.86       126.44 o
   8   1  17       1695.58       1681.66       120.23 o
  10   1  17       3427.71       3138.25       340.27 o
  -9   2  17       2071.91       2012.42       228.98 o
  -7   2  17       1689.95       1464.06       157.56 o
  -5   2  17        959.97        997.76       129.55 o
  -3   2  17      10682.26      11004.64       496.76 o
  -1   2  17       1143.42       1071.04       181.07 o
   1   2  17       3090.91       3142.19       166.53 o
   3   2  17       3988.21       4164.74       209.69 o
   5   2  17        234.85        306.59        63.17 o
   7   2  17        177.84        310.56        85.66 o
   9   2  17       1076.12        831.96       186.61 o
  11   2  17       4591.26       3582.96       365.05 o
  -8   3  17        174.06        185.93        61.09 o
  -6   3  17       1717.55       1722.06       170.23 o
  -4   3  17        930.63        811.36       100.45 o
  -2   3  17       3854.88       3738.97       243.84 o
   0   3  17       2680.34       2740.88       203.71 o
   2   3  17      10962.25      11277.40       361.95 o
   4   3  17        523.37        569.00        70.45 o
   6   3  17       4525.96       4668.50       203.33 o
   8   3  17       2386.22       2298.09       284.22 o
  10   3  17        519.93        557.88       152.87 o
  -9   4  17       4859.67       4308.23       276.49 o
  -7   4  17       4097.13       3769.92       226.20 o
  -5   4  17       2394.77       2273.80       168.43 o
  -3   4  17        519.29        569.58       105.69 o
  -1   4  17       4184.78       4139.90       253.94 o
   1   4  17       2035.78       2121.62       145.95 o
   3   4  17        901.08        960.21       116.28 o
   5   4  17      10270.92      11291.16       326.35 o
   7   4  17        721.24        740.72        86.20 o
   9   4  17       4986.41       4870.72       428.41 o
 -10   5  17         22.37         25.61        76.72 o
  -8   5  17       5373.21       4986.85       267.37 o
  -6   5  17        718.35        632.19        93.10 o
  -4   5  17      10242.34      10655.75       379.72 o
  -2   5  17        256.70        193.53        99.34 o
   0   5  17       3969.25       3777.61       297.71 o
   2   5  17       1058.94       1008.85        79.26 o
   4   5  17       2284.05       2588.66       151.36 o
   6   5  17        269.98        282.28        66.33 o
   8   5  17       1070.01       1117.86       202.10 o
  -9   6  17        650.02        635.66        97.49 o
  -7   6  17       1254.79       1234.99       134.28 o
  -5   6  17        301.17        229.28        63.38 o
  -3   6  17       4518.72       5065.35       284.27 o
  -1   6  17       2027.54       1924.01       172.46 o
   1   6  17       4444.34       4459.06       265.25 o
   3   6  17       1580.26       1650.43       104.65 o
   5   6  17        773.62        897.10        79.45 o
   7   6  17       1575.32       1439.71       237.79 o
  -8   7  17        214.96        199.96        74.65 o
  -6   7  17       1628.48       1585.71       150.63 o
  -4   7  17        734.54        610.49        95.11 o
  -2   7  17        189.31        168.51        94.69 o
   0   7  17       2509.41       2325.31       289.40 o
   2   7  17       1618.90       1643.69       135.10 o
   4   7  17       3814.45       3597.51       160.59 o
   6   7  17       1172.51       1071.67       139.51 o
  -9   8  17       4457.76       3555.05       369.85 o
  -7   8  17        233.81        296.76       176.38 o
  -5   8  17        954.70        777.88       216.22 o
  -3   8  17       2179.70       2157.50       276.77 o
  -1   8  17       1761.18       1913.76       262.40 o
   1   8  17       3855.82       3875.37       376.68 o
   3   8  17        141.58        152.44        66.30 o
   5   8  17       5389.38       5234.18       435.85 o
   7   8  17        252.36        137.26        81.06 o
  -6   9  17        112.19        252.09       170.67 o
  -4   9  17       4754.89       4171.01       515.20 o
   2   9  17       2073.02       1860.18       221.99 o
   4   9  17       4955.26       4714.11       295.89 o
   6   9  17        703.57        702.80       167.20 o
   8   9  17       4565.40       3467.23       365.09 o
  -5  10  17       5749.43       4787.53       573.14 o
   1  10  17       2665.84       2575.30       311.79 o
   3  10  17        688.08        646.90       116.48 o
   5  10  17         10.52         70.07       116.42 o
  -4  11  17        929.36        824.74       253.73 o
   0   0  18        970.70        998.01       134.71 o
   2   0  18       1501.11       1484.94       161.65 o
   4   0  18       2601.56       2522.28       244.73 o
   6   0  18       3564.19       3502.95       660.09 o
   8   0  18       1332.94       1122.80       136.56 o
  -7   1  18       3610.95       3417.37       292.13 o
  -5   1  18       1848.40       1856.19       182.79 o
  -3   1  18       4676.36       4805.85       368.45 o
  -1   1  18       1667.61       1665.22       168.11 o
   1   1  18       1881.67       1953.23       126.28 o
   3   1  18         81.08        106.04        40.56 o
   5   1  18        554.14        546.43        82.41 o
   7   1  18       1372.30       1044.10       127.33 o
   9   1  18          6.46        -91.07        99.38 o
  -8   2  18       1573.72       1180.83       203.09 o
  -6   2  18        816.50        837.12       185.37 o
  -4   2  18       3519.59       3452.66       246.92 o
  -2   2  18       7732.98       7926.26       373.99 o
   0   2  18       1585.45       1441.65       125.18 o
   2   2  18       7819.27       7694.06       299.35 o
   4   2  18        258.71        216.99        56.13 o
   6   2  18        106.26        269.23       107.01 o
   8   2  18        607.43        618.21       158.53 o
  -9   3  18        674.43        710.98       155.56 o
  -7   3  18        863.27        729.35       118.28 o
  -5   3  18        152.03        159.22        61.44 o
  -3   3  18       3266.97       3312.28       238.60 o
  -1   3  18        106.08         89.37        98.08 o
   1   3  18       4943.99       5073.85       206.62 o
   3   3  18       3345.21       3531.88       202.26 o
   5   3  18       7051.01       6913.25       356.27 o
   7   3  18       3492.85       2741.63       307.54 o
   9   3  18        386.66        372.28       129.74 o
  -8   4  18       5178.11       3851.58       300.62 o
  -6   4  18       1448.70       1459.35       161.14 o
  -4   4  18       3470.13       3354.64       293.54 o
  -2   4  18        289.68        253.56        98.04 o
   0   4  18       2719.89       2581.81       167.04 o
   2   4  18       3559.92       3383.21       169.24 o
   4   4  18       3462.56       3069.40       324.75 o
   6   4  18       5127.01       4615.22       409.20 o
   8   4  18        389.02        259.83        96.51 o
  -7   5  18       3402.89       2783.46       279.80 o
  -5   5  18        951.89        886.38       129.15 o
  -3   5  18       6818.71       6526.17       341.10 o
  -1   5  18        634.18        475.50        91.64 o
   1   5  18       1839.66       1975.64       147.67 o
   3   5  18        128.15        219.26       106.91 o
   5   5  18        799.51        582.56       150.41 o
   7   5  18         17.80        -75.66        85.60 o
  -8   6  18       1639.54       1163.01       174.31 o
  -6   6  18        138.75        189.56       117.85 o
  -4   6  18       5062.40       4529.58       390.01 o
  -2   6  18        153.50        154.59        93.30 o
   2   6  18        758.06        768.18       171.33 o
   4   6  18       1382.07       1193.21       217.84 o
  -7   7  18        428.24        299.69        95.34 o
   1   7  18       3504.91       2947.65       225.95 o
   3   7  18        862.98        899.97       190.62 o
   2   8  18       1576.62       1457.27       216.08 o
   4   8  18       5047.25       4284.18       385.36 o
   1   9  18         87.43         -8.35        80.32 o
   3   9  18        714.24        585.90       146.89 o
   5   9  18       5063.90       4397.93       402.97 o
   1   0  19         73.36          6.61        55.44 o
   3   0  19       2881.93       2982.71       230.60 o
   5   0  19        143.92        127.73        89.68 o
   7   0  19       3054.42       2500.59       289.04 o
  -8   1  19       2142.19       1828.90       253.90 o
  -6   1  19       2469.05       1817.27       255.75 o
  -4   1  19        849.68        788.37       127.60 o
  -2   1  19       3152.30       2542.17       217.87 o
   0   1  19         87.64        148.25        97.74 o
   2   1  19        279.52        420.98       151.62 o
  -5   2  19        184.27         16.84       100.43 o
  -3   2  19       8488.82       8367.81       568.36 o
  -1   2  19        226.17        262.34       128.76 o
   1   2  19       3323.55       3108.49       242.74 o
   3   2  19       1908.21       1542.75       223.15 o
   5   2  19       1314.26       1249.74       201.95 o
   7   2  19        660.37        683.51       164.78 o
  -4   3  19        659.80        686.21       175.70 o
  -2   3  19       1980.71       1634.24       240.72 o
   0   3  19       2831.72       2434.57       204.56 o
   2   3  19       8575.36       7435.38       365.26 o
   4   3  19       1914.04       1620.30       238.16 o
   6   3  19       3762.57       3890.67       380.47 o
  -5   4  19        203.10        205.17       119.03 o
  -3   4  19       1953.86       1971.47       269.81 o
  -1   4  19       1603.86        957.22       180.29 o
   1   4  19        904.60        853.73       124.71 o
   3   4  19        608.82        512.93       152.24 o
   5   4  19       6409.17       5318.05       450.14 o
  -6   5  19        625.80        488.93       135.13 o
  -4   5  19       6323.98       5274.84       448.05 o
  -2   5  19       1343.22       1384.99       223.96 o
   0   5  19        173.99        174.96       104.11 o
   2   5  19        191.90        164.53        91.98 o
   4   5  19        201.70        250.31       107.99 o
  -5   6  19        673.10        455.44       137.84 o
   1   6  19       2440.00       2383.91       305.14 o
   1   1  20       1046.78        877.61       193.09 o
   0   2  20        578.35        360.39       130.86 o
   2   2  20       4383.52       3512.19       370.75 o
  -1   3  20        283.04        263.87       109.96 o
   1   3  20       3106.27       2929.28       330.98 o
  -2   4  20       1056.88       1137.98       206.55 o
   2   4  20       1428.07       1024.71       198.42 o
  -1   5  20        234.77        129.67        77.94 o
                                                
